# Supplementary material for: A global meta-analysis of livestock grazing impacts on soil properties
Source: PLoS One. 2020 Aug 7;15(8):e0236638. doi: 10.1371/journal.pone.0236638 (PMC7413490; doi:10.1371/journal.pone.0236638)
Supplement: S1 Dataset — (XLSX) [file pone.0236638.s009.xlsx]

## Sheet: Dataset S1
S1 Dataset. Raw data of the effects of grazing intensity on soil properties from publications in English in 2007-2019.
ID	PID	REF	AUT	ABS	PY	CSS	LAT	LON	Note-LL	ALT	Note-ALT	PRCP	Note-PP	MaxT	MinT	TEMP	Note-TE	ST	Note-ST	LU	Note-LU	GA	Note-GA	GP	Note-GP	SY	Note-SY	OCS	Note-OCS	DS	OGE	GDT	Note-G	ODG	PID	K	Note-K	P	Note-P	NH4	Note-NH4	NO3	Note-NO3	SOM	Note-SOM	BD	Note-BD	PR	Note-PR
Identity of line	Publication ID	Reference	Author	Abstract	Published year	Country of study site	Latitude	Longitude	Note for LAT and LON	Altitude (m)	Note for ALT	Precipitation (mm)	Note for PRCP	Max temperature (°C)	Min temperature (°C)	Mean temperature (°C)	Note for temperature	Soil texture	Note for ST	Landuse	Note for LU	Grazed animal	Note for GA	Grazed period (year)	Note for GP	Sampling year	Note for SY	other conditions	Note for OCS	Depth of soil (cm)	Overgrazing effects [over, overgrazing; un, un-grazing; uno, un-overgrazing]	Grazed intensity treatment [hea, heavy grazing; mod, moderate grazing; lig, light grazing; non, non-grazing]	Note for OGE and GDT	Original description of grazing treatment in the publication	Publication ID	Available K (Potassium, mg kg-1)	Note-K	Available P (Phosphorus, mg kg-1)	Note for P	NH4+ (ammonium, mg kg-1)	Note for NH4	NO3 (nitrate, mg kg-1)	Note for NO3	SOM (soil organic matter, g kg-1)	Note for SOM	BD (soil bulk density, g cm-3)	Note for BD	PR (penetration resistance, kPa)	Note for PR
1	10	Di Bella, C. E., et al. "Impact of cattle grazing on temperate coastal salt marsh soils." Soil Use and Management 31.2 (2015): 299-307.	Bella et al	Over the last two decades, grazing intensity has increased in the temperate salt marshes of Samborombón Bay (Argentina) due to agricultural expansion and the displacement of domestic livestock to these areas. We investigated the effect of cattle grazing on soil chemical and physical properties in the higher (HE), medium (ME) and lower (LE) elevation levels of this temperate salt marsh. Soil data …	2015	Argentina	-36.6667	-56.9333		1.6		982				15.2		clay		grassland	natural	cattle		31	1979-2010	2010		Higher Elevation		0-15	un	non	Ungrazed	The grazed sites (G) were selected on an adjacent commercial livestock farm (1650 ha), where the stocking rate has been increased over the last decade to 0.6 animals (cattle) per ha (Figure 1). Grazing takes place in autumn, winter and early spring, when rainwater collects on the surface forming natural ponds for animals to drink from.	10									97
2	10	Di Bella, C. E., et al. "Impact of cattle grazing on temperate coastal salt marsh soils." Soil Use and Management 31.2 (2015): 299-307.	Bella et al	Over the last two decades, grazing intensity has increased in the temperate salt marshes of Samborombón Bay (Argentina) due to agricultural expansion and the displacement of domestic livestock to these areas. We investigated the effect of cattle grazing on soil chemical and physical properties in the higher (HE), medium (ME) and lower (LE) elevation levels of this temperate salt marsh. Soil data …	2015	Argentina	-36.6667	-56.9333		1.6		982				15.2		clay		grassland	natural	cattle		31	1979-2010	2010		Higher Elevation		0-15	uno	mod	Grazed	The grazed sites (G) were selected on an adjacent commercial livestock farm (1650 ha), where the stocking rate has been increased over the last decade to 0.6 animals (cattle) per ha (Figure 1). Grazing takes place in autumn, winter and early spring, when rainwater collects on the surface forming natural ponds for animals to drink from.	10									65
3	10	Di Bella, C. E., et al. "Impact of cattle grazing on temperate coastal salt marsh soils." Soil Use and Management 31.2 (2015): 299-307.	Bella et al	Over the last two decades, grazing intensity has increased in the temperate salt marshes of Samborombón Bay (Argentina) due to agricultural expansion and the displacement of domestic livestock to these areas. We investigated the effect of cattle grazing on soil chemical and physical properties in the higher (HE), medium (ME) and lower (LE) elevation levels of this temperate salt marsh. Soil data …	2015	Argentina	-36.6667	-56.9333		1.6		982				15.2		clay		grassland	natural	cattle		31	1979-2010	2010		Medium Elevation		0-15	un	non	Ungrazed	The grazed sites (G) were selected on an adjacent commercial livestock farm (1650 ha), where the stocking rate has been increased over the last decade to 0.6 animals (cattle) per ha (Figure 1). Grazing takes place in autumn, winter and early spring, when rainwater collects on the surface forming natural ponds for animals to drink from.	10									81
4	10	Di Bella, C. E., et al. "Impact of cattle grazing on temperate coastal salt marsh soils." Soil Use and Management 31.2 (2015): 299-307.	Bella et al	Over the last two decades, grazing intensity has increased in the temperate salt marshes of Samborombón Bay (Argentina) due to agricultural expansion and the displacement of domestic livestock to these areas. We investigated the effect of cattle grazing on soil chemical and physical properties in the higher (HE), medium (ME) and lower (LE) elevation levels of this temperate salt marsh. Soil data …	2015	Argentina	-36.6667	-56.9333		1.6		982				15.2		clay		grassland	natural	cattle		31	1979-2010	2010		Medium Elevation		0-15	uno	mod	Grazed	The grazed sites (G) were selected on an adjacent commercial livestock farm (1650 ha), where the stocking rate has been increased over the last decade to 0.6 animals (cattle) per ha (Figure 1). Grazing takes place in autumn, winter and early spring, when rainwater collects on the surface forming natural ponds for animals to drink from.	10									60
5	10	Di Bella, C. E., et al. "Impact of cattle grazing on temperate coastal salt marsh soils." Soil Use and Management 31.2 (2015): 299-307.	Bella et al	Over the last two decades, grazing intensity has increased in the temperate salt marshes of Samborombón Bay (Argentina) due to agricultural expansion and the displacement of domestic livestock to these areas. We investigated the effect of cattle grazing on soil chemical and physical properties in the higher (HE), medium (ME) and lower (LE) elevation levels of this temperate salt marsh. Soil data …	2015	Argentina	-36.6667	-56.9333		1.6		982				15.2		clay		grassland	natural	cattle		31	1979-2010	2010		lower elevation		0-15	un	non	Ungrazed	The grazed sites (G) were selected on an adjacent commercial livestock farm (1650 ha), where the stocking rate has been increased over the last decade to 0.6 animals (cattle) per ha (Figure 1). Grazing takes place in autumn, winter and early spring, when rainwater collects on the surface forming natural ponds for animals to drink from.	10									68
6	10	Di Bella, C. E., et al. "Impact of cattle grazing on temperate coastal salt marsh soils." Soil Use and Management 31.2 (2015): 299-307.	Bella et al	Over the last two decades, grazing intensity has increased in the temperate salt marshes of Samborombón Bay (Argentina) due to agricultural expansion and the displacement of domestic livestock to these areas. We investigated the effect of cattle grazing on soil chemical and physical properties in the higher (HE), medium (ME) and lower (LE) elevation levels of this temperate salt marsh. Soil data …	2015	Argentina	-36.6667	-56.9333		1.6		982				15.2		clay		grassland	natural	cattle		31	1979-2010	2010		lower elevation		0-15	uno	mod	Grazed	The grazed sites (G) were selected on an adjacent commercial livestock farm (1650 ha), where the stocking rate has been increased over the last decade to 0.6 animals (cattle) per ha (Figure 1). Grazing takes place in autumn, winter and early spring, when rainwater collects on the surface forming natural ponds for animals to drink from.	10									49
7	10	Di Bella, C. E., et al. "Impact of cattle grazing on temperate coastal salt marsh soils." Soil Use and Management 31.2 (2015): 299-307.	Bella et al	Over the last two decades, grazing intensity has increased in the temperate salt marshes of Samborombón Bay (Argentina) due to agricultural expansion and the displacement of domestic livestock to these areas. We investigated the effect of cattle grazing on soil chemical and physical properties in the higher (HE), medium (ME) and lower (LE) elevation levels of this temperate salt marsh. Soil data …	2015	Argentina	-36.6667	-56.9333		1.6		982				15.2		clay		grassland	natural	cattle		31	1979-2010	2010		Higher Elevation		0-5	uno	mod	Grazed	The grazed sites (G) were selected on an adjacent commercial livestock farm (1650 ha), where the stocking rate has been increased over the last decade to 0.6 animals (cattle) per ha (Figure 1). Grazing takes place in autumn, winter and early spring, when rainwater collects on the surface forming natural ponds for animals to drink from.	10											0.878431
8	10	Di Bella, C. E., et al. "Impact of cattle grazing on temperate coastal salt marsh soils." Soil Use and Management 31.2 (2015): 299-307.	Bella et al	Over the last two decades, grazing intensity has increased in the temperate salt marshes of Samborombón Bay (Argentina) due to agricultural expansion and the displacement of domestic livestock to these areas. We investigated the effect of cattle grazing on soil chemical and physical properties in the higher (HE), medium (ME) and lower (LE) elevation levels of this temperate salt marsh. Soil data …	2015	Argentina	-36.6667	-56.9333		1.6		982				15.2		clay		grassland	natural	cattle		31	1979-2010	2010		Higher Elevation		0-5	un	non	Ungrazed	The grazed sites (G) were selected on an adjacent commercial livestock farm (1650 ha), where the stocking rate has been increased over the last decade to 0.6 animals (cattle) per ha (Figure 1). Grazing takes place in autumn, winter and early spring, when rainwater collects on the surface forming natural ponds for animals to drink from.	10											0.738562
9	10	Di Bella, C. E., et al. "Impact of cattle grazing on temperate coastal salt marsh soils." Soil Use and Management 31.2 (2015): 299-307.	Bella et al	Over the last two decades, grazing intensity has increased in the temperate salt marshes of Samborombón Bay (Argentina) due to agricultural expansion and the displacement of domestic livestock to these areas. We investigated the effect of cattle grazing on soil chemical and physical properties in the higher (HE), medium (ME) and lower (LE) elevation levels of this temperate salt marsh. Soil data …	2015	Argentina	-36.6667	-56.9333		1.6		982				15.2		clay		grassland	natural	cattle		31	1979-2010	2010		Medium Elevation		0-5	uno	mod	Grazed	The grazed sites (G) were selected on an adjacent commercial livestock farm (1650 ha), where the stocking rate has been increased over the last decade to 0.6 animals (cattle) per ha (Figure 1). Grazing takes place in autumn, winter and early spring, when rainwater collects on the surface forming natural ponds for animals to drink from.	10											0.960784
10	10	Di Bella, C. E., et al. "Impact of cattle grazing on temperate coastal salt marsh soils." Soil Use and Management 31.2 (2015): 299-307.	Bella et al	Over the last two decades, grazing intensity has increased in the temperate salt marshes of Samborombón Bay (Argentina) due to agricultural expansion and the displacement of domestic livestock to these areas. We investigated the effect of cattle grazing on soil chemical and physical properties in the higher (HE), medium (ME) and lower (LE) elevation levels of this temperate salt marsh. Soil data …	2015	Argentina	-36.6667	-56.9333		1.6		982				15.2		clay		grassland	natural	cattle		31	1979-2010	2010		Medium Elevation		0-5	un	non	Ungrazed	The grazed sites (G) were selected on an adjacent commercial livestock farm (1650 ha), where the stocking rate has been increased over the last decade to 0.6 animals (cattle) per ha (Figure 1). Grazing takes place in autumn, winter and early spring, when rainwater collects on the surface forming natural ponds for animals to drink from.	10											0.813072
11	10	Di Bella, C. E., et al. "Impact of cattle grazing on temperate coastal salt marsh soils." Soil Use and Management 31.2 (2015): 299-307.	Bella et al	Over the last two decades, grazing intensity has increased in the temperate salt marshes of Samborombón Bay (Argentina) due to agricultural expansion and the displacement of domestic livestock to these areas. We investigated the effect of cattle grazing on soil chemical and physical properties in the higher (HE), medium (ME) and lower (LE) elevation levels of this temperate salt marsh. Soil data …	2015	Argentina	-36.6667	-56.9333		1.6		982				15.2		clay		grassland	natural	cattle		31	1979-2010	2010		lower elevation		0-5	uno	mod	Grazed	The grazed sites (G) were selected on an adjacent commercial livestock farm (1650 ha), where the stocking rate has been increased over the last decade to 0.6 animals (cattle) per ha (Figure 1). Grazing takes place in autumn, winter and early spring, when rainwater collects on the surface forming natural ponds for animals to drink from.	10											0.89281
12	10	Di Bella, C. E., et al. "Impact of cattle grazing on temperate coastal salt marsh soils." Soil Use and Management 31.2 (2015): 299-307.	Bella et al	Over the last two decades, grazing intensity has increased in the temperate salt marshes of Samborombón Bay (Argentina) due to agricultural expansion and the displacement of domestic livestock to these areas. We investigated the effect of cattle grazing on soil chemical and physical properties in the higher (HE), medium (ME) and lower (LE) elevation levels of this temperate salt marsh. Soil data …	2015	Argentina	-36.6667	-56.9333		1.6		982				15.2		clay		grassland	natural	cattle		31	1979-2010	2010		lower elevation		0-5	un	non	Ungrazed	The grazed sites (G) were selected on an adjacent commercial livestock farm (1650 ha), where the stocking rate has been increased over the last decade to 0.6 animals (cattle) per ha (Figure 1). Grazing takes place in autumn, winter and early spring, when rainwater collects on the surface forming natural ponds for animals to drink from.	10											0.747712
13	10	Di Bella, C. E., et al. "Impact of cattle grazing on temperate coastal salt marsh soils." Soil Use and Management 31.2 (2015): 299-307.	Bella et al	Over the last two decades, grazing intensity has increased in the temperate salt marshes of Samborombón Bay (Argentina) due to agricultural expansion and the displacement of domestic livestock to these areas. We investigated the effect of cattle grazing on soil chemical and physical properties in the higher (HE), medium (ME) and lower (LE) elevation levels of this temperate salt marsh. Soil data …	2015	Argentina	-36.6667	-56.9333		1.6		982				15.2		clay		grassland	natural	cattle		31	1979-2010	2010		Higher Elevation		5-10	uno	mod	Grazed	The grazed sites (G) were selected on an adjacent commercial livestock farm (1650 ha), where the stocking rate has been increased over the last decade to 0.6 animals (cattle) per ha (Figure 1). Grazing takes place in autumn, winter and early spring, when rainwater collects on the surface forming natural ponds for animals to drink from.	10											1.0321
14	10	Di Bella, C. E., et al. "Impact of cattle grazing on temperate coastal salt marsh soils." Soil Use and Management 31.2 (2015): 299-307.	Bella et al	Over the last two decades, grazing intensity has increased in the temperate salt marshes of Samborombón Bay (Argentina) due to agricultural expansion and the displacement of domestic livestock to these areas. We investigated the effect of cattle grazing on soil chemical and physical properties in the higher (HE), medium (ME) and lower (LE) elevation levels of this temperate salt marsh. Soil data …	2015	Argentina	-36.6667	-56.9333		1.6		982				15.2		clay		grassland	natural	cattle		31	1979-2010	2010		Higher Elevation		5-10	un	non	Ungrazed	The grazed sites (G) were selected on an adjacent commercial livestock farm (1650 ha), where the stocking rate has been increased over the last decade to 0.6 animals (cattle) per ha (Figure 1). Grazing takes place in autumn, winter and early spring, when rainwater collects on the surface forming natural ponds for animals to drink from.	10											0.968875
15	10	Di Bella, C. E., et al. "Impact of cattle grazing on temperate coastal salt marsh soils." Soil Use and Management 31.2 (2015): 299-307.	Bella et al	Over the last two decades, grazing intensity has increased in the temperate salt marshes of Samborombón Bay (Argentina) due to agricultural expansion and the displacement of domestic livestock to these areas. We investigated the effect of cattle grazing on soil chemical and physical properties in the higher (HE), medium (ME) and lower (LE) elevation levels of this temperate salt marsh. Soil data …	2015	Argentina	-36.6667	-56.9333		1.6		982				15.2		clay		grassland	natural	cattle		31	1979-2010	2010		Medium Elevation		5-10	uno	mod	Grazed	The grazed sites (G) were selected on an adjacent commercial livestock farm (1650 ha), where the stocking rate has been increased over the last decade to 0.6 animals (cattle) per ha (Figure 1). Grazing takes place in autumn, winter and early spring, when rainwater collects on the surface forming natural ponds for animals to drink from.	10											1.01401
16	10	Di Bella, C. E., et al. "Impact of cattle grazing on temperate coastal salt marsh soils." Soil Use and Management 31.2 (2015): 299-307.	Bella et al	Over the last two decades, grazing intensity has increased in the temperate salt marshes of Samborombón Bay (Argentina) due to agricultural expansion and the displacement of domestic livestock to these areas. We investigated the effect of cattle grazing on soil chemical and physical properties in the higher (HE), medium (ME) and lower (LE) elevation levels of this temperate salt marsh. Soil data …	2015	Argentina	-36.6667	-56.9333		1.6		982				15.2		clay		grassland	natural	cattle		31	1979-2010	2010		Medium Elevation		5-10	un	non	Ungrazed	The grazed sites (G) were selected on an adjacent commercial livestock farm (1650 ha), where the stocking rate has been increased over the last decade to 0.6 animals (cattle) per ha (Figure 1). Grazing takes place in autumn, winter and early spring, when rainwater collects on the surface forming natural ponds for animals to drink from.	10											0.946849
17	10	Di Bella, C. E., et al. "Impact of cattle grazing on temperate coastal salt marsh soils." Soil Use and Management 31.2 (2015): 299-307.	Bella et al	Over the last two decades, grazing intensity has increased in the temperate salt marshes of Samborombón Bay (Argentina) due to agricultural expansion and the displacement of domestic livestock to these areas. We investigated the effect of cattle grazing on soil chemical and physical properties in the higher (HE), medium (ME) and lower (LE) elevation levels of this temperate salt marsh. Soil data …	2015	Argentina	-36.6667	-56.9333		1.6		982				15.2		clay		grassland	natural	cattle		31	1979-2010	2010		lower elevation		5-10	uno	mod	Grazed	The grazed sites (G) were selected on an adjacent commercial livestock farm (1650 ha), where the stocking rate has been increased over the last decade to 0.6 animals (cattle) per ha (Figure 1). Grazing takes place in autumn, winter and early spring, when rainwater collects on the surface forming natural ponds for animals to drink from.	10											1.0952
18	10	Di Bella, C. E., et al. "Impact of cattle grazing on temperate coastal salt marsh soils." Soil Use and Management 31.2 (2015): 299-307.	Bella et al	Over the last two decades, grazing intensity has increased in the temperate salt marshes of Samborombón Bay (Argentina) due to agricultural expansion and the displacement of domestic livestock to these areas. We investigated the effect of cattle grazing on soil chemical and physical properties in the higher (HE), medium (ME) and lower (LE) elevation levels of this temperate salt marsh. Soil data …	2015	Argentina	-36.6667	-56.9333		1.6		982				15.2		clay		grassland	natural	cattle		31	1979-2010	2010		lower elevation		5-10	un	non	Ungrazed	The grazed sites (G) were selected on an adjacent commercial livestock farm (1650 ha), where the stocking rate has been increased over the last decade to 0.6 animals (cattle) per ha (Figure 1). Grazing takes place in autumn, winter and early spring, when rainwater collects on the surface forming natural ponds for animals to drink from.	10											1.00592
19	10	Di Bella, C. E., et al. "Impact of cattle grazing on temperate coastal salt marsh soils." Soil Use and Management 31.2 (2015): 299-307.	Bella et al	Over the last two decades, grazing intensity has increased in the temperate salt marshes of Samborombón Bay (Argentina) due to agricultural expansion and the displacement of domestic livestock to these areas. We investigated the effect of cattle grazing on soil chemical and physical properties in the higher (HE), medium (ME) and lower (LE) elevation levels of this temperate salt marsh. Soil data …	2015	Argentina	-36.6667	-56.9333		1.6		982				15.2		clay		grassland	natural	cattle		31	1979-2010	2010		Higher Elevation		>15	uno	mod	Grazed	The grazed sites (G) were selected on an adjacent commercial livestock farm (1650 ha), where the stocking rate has been increased over the last decade to 0.6 animals (cattle) per ha (Figure 1). Grazing takes place in autumn, winter and early spring, when rainwater collects on the surface forming natural ponds for animals to drink from.	10
20	10	Di Bella, C. E., et al. "Impact of cattle grazing on temperate coastal salt marsh soils." Soil Use and Management 31.2 (2015): 299-307.	Bella et al	Over the last two decades, grazing intensity has increased in the temperate salt marshes of Samborombón Bay (Argentina) due to agricultural expansion and the displacement of domestic livestock to these areas. We investigated the effect of cattle grazing on soil chemical and physical properties in the higher (HE), medium (ME) and lower (LE) elevation levels of this temperate salt marsh. Soil data …	2015	Argentina	-36.6667	-56.9333		1.6		982				15.2		clay		grassland	natural	cattle		31	1979-2010	2010		Higher Elevation		>15	un	non	Ungrazed	The grazed sites (G) were selected on an adjacent commercial livestock farm (1650 ha), where the stocking rate has been increased over the last decade to 0.6 animals (cattle) per ha (Figure 1). Grazing takes place in autumn, winter and early spring, when rainwater collects on the surface forming natural ponds for animals to drink from.	10
21	10	Di Bella, C. E., et al. "Impact of cattle grazing on temperate coastal salt marsh soils." Soil Use and Management 31.2 (2015): 299-307.	Bella et al	Over the last two decades, grazing intensity has increased in the temperate salt marshes of Samborombón Bay (Argentina) due to agricultural expansion and the displacement of domestic livestock to these areas. We investigated the effect of cattle grazing on soil chemical and physical properties in the higher (HE), medium (ME) and lower (LE) elevation levels of this temperate salt marsh. Soil data …	2015	Argentina	-36.6667	-56.9333		1.6		982				15.2		clay		grassland	natural	cattle		31	1979-2010	2010		Medium Elevation		>15	uno	mod	Grazed	The grazed sites (G) were selected on an adjacent commercial livestock farm (1650 ha), where the stocking rate has been increased over the last decade to 0.6 animals (cattle) per ha (Figure 1). Grazing takes place in autumn, winter and early spring, when rainwater collects on the surface forming natural ponds for animals to drink from.	10
22	10	Di Bella, C. E., et al. "Impact of cattle grazing on temperate coastal salt marsh soils." Soil Use and Management 31.2 (2015): 299-307.	Bella et al	Over the last two decades, grazing intensity has increased in the temperate salt marshes of Samborombón Bay (Argentina) due to agricultural expansion and the displacement of domestic livestock to these areas. We investigated the effect of cattle grazing on soil chemical and physical properties in the higher (HE), medium (ME) and lower (LE) elevation levels of this temperate salt marsh. Soil data …	2015	Argentina	-36.6667	-56.9333		1.6		982				15.2		clay		grassland	natural	cattle		31	1979-2010	2010		Medium Elevation		>15	un	non	Ungrazed	The grazed sites (G) were selected on an adjacent commercial livestock farm (1650 ha), where the stocking rate has been increased over the last decade to 0.6 animals (cattle) per ha (Figure 1). Grazing takes place in autumn, winter and early spring, when rainwater collects on the surface forming natural ponds for animals to drink from.	10
23	10	Di Bella, C. E., et al. "Impact of cattle grazing on temperate coastal salt marsh soils." Soil Use and Management 31.2 (2015): 299-307.	Bella et al	Over the last two decades, grazing intensity has increased in the temperate salt marshes of Samborombón Bay (Argentina) due to agricultural expansion and the displacement of domestic livestock to these areas. We investigated the effect of cattle grazing on soil chemical and physical properties in the higher (HE), medium (ME) and lower (LE) elevation levels of this temperate salt marsh. Soil data …	2015	Argentina	-36.6667	-56.9333		1.6		982				15.2		clay		grassland	natural	cattle		31	1979-2010	2010		lower elevation		>15	uno	mod	Grazed	The grazed sites (G) were selected on an adjacent commercial livestock farm (1650 ha), where the stocking rate has been increased over the last decade to 0.6 animals (cattle) per ha (Figure 1). Grazing takes place in autumn, winter and early spring, when rainwater collects on the surface forming natural ponds for animals to drink from.	10
24	10	Di Bella, C. E., et al. "Impact of cattle grazing on temperate coastal salt marsh soils." Soil Use and Management 31.2 (2015): 299-307.	Bella et al	Over the last two decades, grazing intensity has increased in the temperate salt marshes of Samborombón Bay (Argentina) due to agricultural expansion and the displacement of domestic livestock to these areas. We investigated the effect of cattle grazing on soil chemical and physical properties in the higher (HE), medium (ME) and lower (LE) elevation levels of this temperate salt marsh. Soil data …	2015	Argentina	-36.6667	-56.9333		1.6		982				15.2		clay		grassland	natural	cattle		31	1979-2010	2010		lower elevation		>15	un	non	Ungrazed	The grazed sites (G) were selected on an adjacent commercial livestock farm (1650 ha), where the stocking rate has been increased over the last decade to 0.6 animals (cattle) per ha (Figure 1). Grazing takes place in autumn, winter and early spring, when rainwater collects on the surface forming natural ponds for animals to drink from.	10
25	10	Di Bella, C. E., et al. "Impact of cattle grazing on temperate coastal salt marsh soils." Soil Use and Management 31.2 (2015): 299-307.	Bella et al	Over the last two decades, grazing intensity has increased in the temperate salt marshes of Samborombón Bay (Argentina) due to agricultural expansion and the displacement of domestic livestock to these areas. We investigated the effect of cattle grazing on soil chemical and physical properties in the higher (HE), medium (ME) and lower (LE) elevation levels of this temperate salt marsh. Soil data …	2015	Argentina	-36.6667	-56.9333		1.6		982				15.2		clay		grassland	natural	cattle		31	1979-2010	2010		Higher Elevation		0-15	uno	mod	Grazed	The grazed sites (G) were selected on an adjacent commercial livestock farm (1650 ha), where the stocking rate has been increased over the last decade to 0.6 animals (cattle) per ha (Figure 1). Grazing takes place in autumn, winter and early spring, when rainwater collects on the surface forming natural ponds for animals to drink from.	10
26	10	Di Bella, C. E., et al. "Impact of cattle grazing on temperate coastal salt marsh soils." Soil Use and Management 31.2 (2015): 299-307.	Bella et al	Over the last two decades, grazing intensity has increased in the temperate salt marshes of Samborombón Bay (Argentina) due to agricultural expansion and the displacement of domestic livestock to these areas. We investigated the effect of cattle grazing on soil chemical and physical properties in the higher (HE), medium (ME) and lower (LE) elevation levels of this temperate salt marsh. Soil data …	2015	Argentina	-36.6667	-56.9333		1.6		982				15.2		clay		grassland	natural	cattle		31	1979-2010	2010		Higher Elevation		0-15	un	non	Ungrazed	The grazed sites (G) were selected on an adjacent commercial livestock farm (1650 ha), where the stocking rate has been increased over the last decade to 0.6 animals (cattle) per ha (Figure 1). Grazing takes place in autumn, winter and early spring, when rainwater collects on the surface forming natural ponds for animals to drink from.	10
27	10	Di Bella, C. E., et al. "Impact of cattle grazing on temperate coastal salt marsh soils." Soil Use and Management 31.2 (2015): 299-307.	Bella et al	Over the last two decades, grazing intensity has increased in the temperate salt marshes of Samborombón Bay (Argentina) due to agricultural expansion and the displacement of domestic livestock to these areas. We investigated the effect of cattle grazing on soil chemical and physical properties in the higher (HE), medium (ME) and lower (LE) elevation levels of this temperate salt marsh. Soil data …	2015	Argentina	-36.6667	-56.9333		1.6		982				15.2		clay		grassland	natural	cattle		31	1979-2010	2010		Medium Elevation		0-15	uno	mod	Grazed	The grazed sites (G) were selected on an adjacent commercial livestock farm (1650 ha), where the stocking rate has been increased over the last decade to 0.6 animals (cattle) per ha (Figure 1). Grazing takes place in autumn, winter and early spring, when rainwater collects on the surface forming natural ponds for animals to drink from.	10
28	10	Di Bella, C. E., et al. "Impact of cattle grazing on temperate coastal salt marsh soils." Soil Use and Management 31.2 (2015): 299-307.	Bella et al	Over the last two decades, grazing intensity has increased in the temperate salt marshes of Samborombón Bay (Argentina) due to agricultural expansion and the displacement of domestic livestock to these areas. We investigated the effect of cattle grazing on soil chemical and physical properties in the higher (HE), medium (ME) and lower (LE) elevation levels of this temperate salt marsh. Soil data …	2015	Argentina	-36.6667	-56.9333		1.6		982				15.2		clay		grassland	natural	cattle		31	1979-2010	2010		Medium Elevation		0-15	un	non	Ungrazed	The grazed sites (G) were selected on an adjacent commercial livestock farm (1650 ha), where the stocking rate has been increased over the last decade to 0.6 animals (cattle) per ha (Figure 1). Grazing takes place in autumn, winter and early spring, when rainwater collects on the surface forming natural ponds for animals to drink from.	10
29	10	Di Bella, C. E., et al. "Impact of cattle grazing on temperate coastal salt marsh soils." Soil Use and Management 31.2 (2015): 299-307.	Bella et al	Over the last two decades, grazing intensity has increased in the temperate salt marshes of Samborombón Bay (Argentina) due to agricultural expansion and the displacement of domestic livestock to these areas. We investigated the effect of cattle grazing on soil chemical and physical properties in the higher (HE), medium (ME) and lower (LE) elevation levels of this temperate salt marsh. Soil data …	2015	Argentina	-36.6667	-56.9333		1.6		982				15.2		clay		grassland	natural	cattle		31	1979-2010	2010		lower elevation		0-15	uno	mod	Grazed	The grazed sites (G) were selected on an adjacent commercial livestock farm (1650 ha), where the stocking rate has been increased over the last decade to 0.6 animals (cattle) per ha (Figure 1). Grazing takes place in autumn, winter and early spring, when rainwater collects on the surface forming natural ponds for animals to drink from.	10
30	10	Di Bella, C. E., et al. "Impact of cattle grazing on temperate coastal salt marsh soils." Soil Use and Management 31.2 (2015): 299-307.	Bella et al	Over the last two decades, grazing intensity has increased in the temperate salt marshes of Samborombón Bay (Argentina) due to agricultural expansion and the displacement of domestic livestock to these areas. We investigated the effect of cattle grazing on soil chemical and physical properties in the higher (HE), medium (ME) and lower (LE) elevation levels of this temperate salt marsh. Soil data …	2015	Argentina	-36.6667	-56.9333		1.6		982				15.2		clay		grassland	natural	cattle		31	1979-2010	2010		lower elevation		0-15	un	non	Ungrazed	The grazed sites (G) were selected on an adjacent commercial livestock farm (1650 ha), where the stocking rate has been increased over the last decade to 0.6 animals (cattle) per ha (Figure 1). Grazing takes place in autumn, winter and early spring, when rainwater collects on the surface forming natural ponds for animals to drink from.	10
31	11	Chiavegato, M. B., et al. "Pasture-derived greenhouse gas emissions in cow-calf production systems." Journal of animal science 93.3 (2015): 1350-1364.	Chiavegato et al	There is a lack of information regarding carbon dioxide (CO2), methane (CH4), and nitrous oxide (N2O) emissions from pasture soils and the effects of grazing. The objective of this study was to quantify greenhouse gas (GHG) fluxes from pasture soils grazed with cow-calf pairs managed with different stocking rates and densities. The central hypothesis was that irrigated low-density stocking system…	2015	USA	44.3	-85.1833		377		845	from weather station Lake City	13.6	1.11	7.355	mean	sandyloam		grassland	pature	cattle		23	1990-2013	2013				0-30	un	non	GRE-grazing exclusion	rest periods were variable and dependent on forage growth. The grazing dates (including grazing with hay supplementation) for each year were from May 8 to December 9, 2011; from May 7 to October 29, 2012; and from May 3 to October 21, 2013. In the wenter, the hay was rolled out each day, and cattle were moved throughout the farm in the winter to allow dispersion of manure and nutrient return to p…	11
32	11	Chiavegato, M. B., et al. "Pasture-derived greenhouse gas emissions in cow-calf production systems." Journal of animal science 93.3 (2015): 1350-1364.	Chiavegato et al	There is a lack of information regarding carbon dioxide (CO2), methane (CH4), and nitrous oxide (N2O) emissions from pasture soils and the effects of grazing. The objective of this study was to quantify greenhouse gas (GHG) fluxes from pasture soils grazed with cow-calf pairs managed with different stocking rates and densities. The central hypothesis was that irrigated low-density stocking system…	2015	USA	44.3	-85.1833		377		845	from weather station Lake City	13.6	1.11	7.355	mean	sandyclayloam		grassland	pature	cattle		3	2010-2013	2013				0-30	uno	hea	SysA-non irrigated high density	rest periods were variable and dependent on forage growth. The grazing dates (including grazing with hay supplementation) for each year were from May 8 to December 9, 2011; from May 7 to October 29, 2012; and from May 3 to October 21, 2013. In the wenter, the hay was rolled out each day, and cattle were moved throughout the farm in the winter to allow dispersion of manure and nutrient return to p…	11
33	11	Chiavegato, M. B., et al. "Pasture-derived greenhouse gas emissions in cow-calf production systems." Journal of animal science 93.3 (2015): 1350-1364.	Chiavegato et al	There is a lack of information regarding carbon dioxide (CO2), methane (CH4), and nitrous oxide (N2O) emissions from pasture soils and the effects of grazing. The objective of this study was to quantify greenhouse gas (GHG) fluxes from pasture soils grazed with cow-calf pairs managed with different stocking rates and densities. The central hypothesis was that irrigated low-density stocking system…	2015	USA	44.3	-85.1833		377		845	from weather station Lake City	13.6	1.11	7.355	mean	sandyclayloam		grassland	pature	cattle		3	2010-2013	2013				0-30	uno	mod	SysB-irrigated low-density	rest periods were variable and dependent on forage growth. The grazing dates (including grazing with hay supplementation) for each year were from May 8 to December 9, 2011; from May 7 to October 29, 2012; and from May 3 to October 21, 2013. In the wenter, the hay was rolled out each day, and cattle were moved throughout the farm in the winter to allow dispersion of manure and nutrient return to p…	11
34	11	Chiavegato, M. B., et al. "Pasture-derived greenhouse gas emissions in cow-calf production systems." Journal of animal science 93.3 (2015): 1350-1364.	Chiavegato et al	There is a lack of information regarding carbon dioxide (CO2), methane (CH4), and nitrous oxide (N2O) emissions from pasture soils and the effects of grazing. The objective of this study was to quantify greenhouse gas (GHG) fluxes from pasture soils grazed with cow-calf pairs managed with different stocking rates and densities. The central hypothesis was that irrigated low-density stocking system…	2015	USA	44.3	-85.1833		377		845	from weather station Lake City	13.6	1.11	7.355	mean	sandyloam		grassland	pature	cattle		23	1990-2013	2013				0-12	un	non	GRE-grazing exclusion	rest periods were variable and dependent on forage growth. The grazing dates (including grazing with hay supplementation) for each year were from May 8 to December 9, 2011; from May 7 to October 29, 2012; and from May 3 to October 21, 2013. In the wenter, the hay was rolled out each day, and cattle were moved throughout the farm in the winter to allow dispersion of manure and nutrient return to p…	11
35	11	Chiavegato, M. B., et al. "Pasture-derived greenhouse gas emissions in cow-calf production systems." Journal of animal science 93.3 (2015): 1350-1364.	Chiavegato et al	There is a lack of information regarding carbon dioxide (CO2), methane (CH4), and nitrous oxide (N2O) emissions from pasture soils and the effects of grazing. The objective of this study was to quantify greenhouse gas (GHG) fluxes from pasture soils grazed with cow-calf pairs managed with different stocking rates and densities. The central hypothesis was that irrigated low-density stocking system…	2015	USA	44.3	-85.1833		377		845	from weather station Lake City	13.6	1.11	7.355	mean	sandyclayloam		grassland	pature	cattle		3	2010-2013	2013				0-12	uno	hea	SysA-non irrigated high density	rest periods were variable and dependent on forage growth. The grazing dates (including grazing with hay supplementation) for each year were from May 8 to December 9, 2011; from May 7 to October 29, 2012; and from May 3 to October 21, 2013. In the wenter, the hay was rolled out each day, and cattle were moved throughout the farm in the winter to allow dispersion of manure and nutrient return to p…	11
36	11	Chiavegato, M. B., et al. "Pasture-derived greenhouse gas emissions in cow-calf production systems." Journal of animal science 93.3 (2015): 1350-1364.	Chiavegato et al	There is a lack of information regarding carbon dioxide (CO2), methane (CH4), and nitrous oxide (N2O) emissions from pasture soils and the effects of grazing. The objective of this study was to quantify greenhouse gas (GHG) fluxes from pasture soils grazed with cow-calf pairs managed with different stocking rates and densities. The central hypothesis was that irrigated low-density stocking system…	2015	USA	44.3	-85.1833		377		845	from weather station Lake City	13.6	1.11	7.355	mean	sandyclayloam		grassland	pature	cattle		3	2010-2013	2013				0-12	uno	mod	SysB-irrigated low-density	rest periods were variable and dependent on forage growth. The grazing dates (including grazing with hay supplementation) for each year were from May 8 to December 9, 2011; from May 7 to October 29, 2012; and from May 3 to October 21, 2013. In the wenter, the hay was rolled out each day, and cattle were moved throughout the farm in the winter to allow dispersion of manure and nutrient return to p…	11
37	13	Hewins, Daniel B., et al. "Grazing, regional climate and soil biophysical impacts on microbial enzyme activity in grassland soil of western Canada." Pedobiologia 58.5 (2015): 201-209.	Hewins et al	Grasslands cover more than 25% of the terrestrial surface of the Earth and hold 30% of the world’s terrestrial carbon (C) pool. While nearly all native grassland ecosystems are used for livestock production, sustainably managed grasslands also provide many ecosystem goods and services such as C storage. Despite the importance of grasslands to the global C cycle, little is known about how long-ter…	2015	Canada	49.64	-114.572	from the info in the paper	1408.8	from map	394				4.4		dont	don’t know in this paper	grassland	natural	cattle		>30		2013				0-15	uno	mod	Grazed	light to moderate intensity each year	13									70.7
38	13	Hewins, Daniel B., et al. "Grazing, regional climate and soil biophysical impacts on microbial enzyme activity in grassland soil of western Canada." Pedobiologia 58.5 (2015): 201-209.	Hewins et al	Grasslands cover more than 25% of the terrestrial surface of the Earth and hold 30% of the world’s terrestrial carbon (C) pool. While nearly all native grassland ecosystems are used for livestock production, sustainably managed grasslands also provide many ecosystem goods and services such as C storage. Despite the importance of grasslands to the global C cycle, little is known about how long-ter…	2015	Canada	49.64	-114.572	from the info in the paper	1408.8	from map	394				4.4		dont	don’t know in this paper	grassland	natural	cattle		>30		2013				0-15	un	non	Non-grazed	light to moderate intensity each year	13									79.6
39	13	Hewins, Daniel B., et al. "Grazing, regional climate and soil biophysical impacts on microbial enzyme activity in grassland soil of western Canada." Pedobiologia 58.5 (2015): 201-209.	Hewins et al	Grasslands cover more than 25% of the terrestrial surface of the Earth and hold 30% of the world’s terrestrial carbon (C) pool. While nearly all native grassland ecosystems are used for livestock production, sustainably managed grasslands also provide many ecosystem goods and services such as C storage. Despite the importance of grasslands to the global C cycle, little is known about how long-ter…	2015	Canada	49.64	-114.572	from the info in the paper	1408.8	from map	394				4.4		dont	don’t know in this paper	grassland	natural	cattle		>30		2013				15-30	uno	mod	Grazed	light to moderate intensity each year	13									57.3
40	13	Hewins, Daniel B., et al. "Grazing, regional climate and soil biophysical impacts on microbial enzyme activity in grassland soil of western Canada." Pedobiologia 58.5 (2015): 201-209.	Hewins et al	Grasslands cover more than 25% of the terrestrial surface of the Earth and hold 30% of the world’s terrestrial carbon (C) pool. While nearly all native grassland ecosystems are used for livestock production, sustainably managed grasslands also provide many ecosystem goods and services such as C storage. Despite the importance of grasslands to the global C cycle, little is known about how long-ter…	2015	Canada	49.64	-114.572	from the info in the paper	1408.8	from map	394				4.4		dont	don’t know in this paper	grassland	natural	cattle		>30		2013				15-30	un	non	Non-grazed	light to moderate intensity each year	13									60.1
41	13	Hewins, Daniel B., et al. "Grazing, regional climate and soil biophysical impacts on microbial enzyme activity in grassland soil of western Canada." Pedobiologia 58.5 (2015): 201-209.	Hewins et al	Grasslands cover more than 25% of the terrestrial surface of the Earth and hold 30% of the world’s terrestrial carbon (C) pool. While nearly all native grassland ecosystems are used for livestock production, sustainably managed grasslands also provide many ecosystem goods and services such as C storage. Despite the importance of grasslands to the global C cycle, little is known about how long-ter…	2015	Canada	52.3822	-111.724	from the info in the paper	703.8	from map	441				2.3		dont	don’t know in this paper	grassland	natural	cattle		>30		2013				0-15	uno	mod	Grazed	light to moderate intensity each year	13									41.7
42	13	Hewins, Daniel B., et al. "Grazing, regional climate and soil biophysical impacts on microbial enzyme activity in grassland soil of western Canada." Pedobiologia 58.5 (2015): 201-209.	Hewins et al	Grasslands cover more than 25% of the terrestrial surface of the Earth and hold 30% of the world’s terrestrial carbon (C) pool. While nearly all native grassland ecosystems are used for livestock production, sustainably managed grasslands also provide many ecosystem goods and services such as C storage. Despite the importance of grasslands to the global C cycle, little is known about how long-ter…	2015	Canada	52.3822	-111.724	from the info in the paper	703.8	from map	441				2.3		dont	don’t know in this paper	grassland	natural	cattle		>30		2013				0-15	un	non	Non-grazed	light to moderate intensity each year	13									36.5
43	13	Hewins, Daniel B., et al. "Grazing, regional climate and soil biophysical impacts on microbial enzyme activity in grassland soil of western Canada." Pedobiologia 58.5 (2015): 201-209.	Hewins et al	Grasslands cover more than 25% of the terrestrial surface of the Earth and hold 30% of the world’s terrestrial carbon (C) pool. While nearly all native grassland ecosystems are used for livestock production, sustainably managed grasslands also provide many ecosystem goods and services such as C storage. Despite the importance of grasslands to the global C cycle, little is known about how long-ter…	2015	Canada	52.3822	-111.724	from the info in the paper	703.8	from map	441				2.3		dont	don’t know in this paper	grassland	natural	cattle		>30		2013				15-30	uno	mod	Grazed	light to moderate intensity each year	13									39.9
44	13	Hewins, Daniel B., et al. "Grazing, regional climate and soil biophysical impacts on microbial enzyme activity in grassland soil of western Canada." Pedobiologia 58.5 (2015): 201-209.	Hewins et al	Grasslands cover more than 25% of the terrestrial surface of the Earth and hold 30% of the world’s terrestrial carbon (C) pool. While nearly all native grassland ecosystems are used for livestock production, sustainably managed grasslands also provide many ecosystem goods and services such as C storage. Despite the importance of grasslands to the global C cycle, little is known about how long-ter…	2015	Canada	52.3822	-111.724	from the info in the paper	703.8	from map	441				2.3		dont	don’t know in this paper	grassland	natural	cattle		>30		2013				15-30	un	non	Non-grazed	light to moderate intensity each year	13									44.8
45	13	Hewins, Daniel B., et al. "Grazing, regional climate and soil biophysical impacts on microbial enzyme activity in grassland soil of western Canada." Pedobiologia 58.5 (2015): 201-209.	Hewins et al	Grasslands cover more than 25% of the terrestrial surface of the Earth and hold 30% of the world’s terrestrial carbon (C) pool. While nearly all native grassland ecosystems are used for livestock production, sustainably managed grasslands also provide many ecosystem goods and services such as C storage. Despite the importance of grasslands to the global C cycle, little is known about how long-ter…	2015	Canada	49.3899	-110.14	from the info in the paper	1131.1	from map	470				3.9		dont	don’t know in this paper	grassland	natural	cattle		>30		2013				0-15	uno	mod	Grazed	light to moderate intensity each year	13									44.9
46	13	Hewins, Daniel B., et al. "Grazing, regional climate and soil biophysical impacts on microbial enzyme activity in grassland soil of western Canada." Pedobiologia 58.5 (2015): 201-209.	Hewins et al	Grasslands cover more than 25% of the terrestrial surface of the Earth and hold 30% of the world’s terrestrial carbon (C) pool. While nearly all native grassland ecosystems are used for livestock production, sustainably managed grasslands also provide many ecosystem goods and services such as C storage. Despite the importance of grasslands to the global C cycle, little is known about how long-ter…	2015	Canada	49.3899	-110.14	from the info in the paper	1131.1	from map	470				3.9		dont	don’t know in this paper	grassland	natural	cattle		>30		2013				0-15	un	non	Non-grazed	light to moderate intensity each year	13									67
47	13	Hewins, Daniel B., et al. "Grazing, regional climate and soil biophysical impacts on microbial enzyme activity in grassland soil of western Canada." Pedobiologia 58.5 (2015): 201-209.	Hewins et al	Grasslands cover more than 25% of the terrestrial surface of the Earth and hold 30% of the world’s terrestrial carbon (C) pool. While nearly all native grassland ecosystems are used for livestock production, sustainably managed grasslands also provide many ecosystem goods and services such as C storage. Despite the importance of grasslands to the global C cycle, little is known about how long-ter…	2015	Canada	49.3899	-110.14	from the info in the paper	1131.1	from map	470				3.9		dont	don’t know in this paper	grassland	natural	cattle		>30		2013				15-30	uno	mod	Grazed	light to moderate intensity each year	13									41.9
48	13	Hewins, Daniel B., et al. "Grazing, regional climate and soil biophysical impacts on microbial enzyme activity in grassland soil of western Canada." Pedobiologia 58.5 (2015): 201-209.	Hewins et al	Grasslands cover more than 25% of the terrestrial surface of the Earth and hold 30% of the world’s terrestrial carbon (C) pool. While nearly all native grassland ecosystems are used for livestock production, sustainably managed grasslands also provide many ecosystem goods and services such as C storage. Despite the importance of grasslands to the global C cycle, little is known about how long-ter…	2015	Canada	49.3899	-110.14	from the info in the paper	1131.1	from map	470				3.9		dont	don’t know in this paper	grassland	natural	cattle		>30		2013				15-30	un	non	Non-grazed	light to moderate intensity each year	13									60.4
49	15	Miller, Jim J., Tony Curtis, David S. Chanasyk, and Walter D. Willms. "Influence of Cattle Trails on Runoff Quantity and Quality." Journal of Environmental Quality 46, no. 2 (2017): 348-355.	Miller et al	The objective of our study was to quantify the influence of cattle trails on runoff quantity and quality for a grazed pasture on native rangeland in a river valley of southern Alberta, Canada.	2017	Canada	50.0004	-112.62		795	from map	250 to 350				4.5	from: http://www.worldclimate.com/cgi-bin/data.pl?ref=N49W112+1302+242301C	loam	from the info in the paper	grassland	river valley (natural)	cattle		1	2013-2015	2013		2013		0-5	over	hea	cattle trial - heavy grazed	The majority (>90%) of the cattle trails studied had bare ground and were devoid of vegetation. the grazed and vegetated pasture: The grazed pasture (297 ha) used for this study had approximately 72 cattle in the pasture for 4 mo (June–September), for a stocking rate of about 1.0 animal unit month ha-1.	15											1.09
50	15	Miller, Jim J., Tony Curtis, David S. Chanasyk, and Walter D. Willms. "Influence of Cattle Trails on Runoff Quantity and Quality." Journal of Environmental Quality 46, no. 2 (2017): 348-355.	Miller et al	The objective of our study was to quantify the influence of cattle trails on runoff quantity and quality for a grazed pasture on native rangeland in a river valley of southern Alberta, Canada.	2017	Canada	50.0004	-112.62		795	from map	250 to 350				4.5	from: http://www.worldclimate.com/cgi-bin/data.pl?ref=N49W112+1302+242301C	loam	from the info in the paper	grassland	river valley (natural)	cattle		1	2013-2016	2013		2013		0-5	un	non	control	The majority (>90%) of the cattle trails studied had bare ground and were devoid of vegetation. the grazed and vegetated pasture: The grazed pasture (297 ha) used for this study had approximately 72 cattle in the pasture for 4 mo (June–September), for a stocking rate of about 1.0 animal unit month ha-1.	15											1
51	15	Miller, Jim J., Tony Curtis, David S. Chanasyk, and Walter D. Willms. "Influence of Cattle Trails on Runoff Quantity and Quality." Journal of Environmental Quality 46, no. 2 (2017): 348-355.	Miller et al	The objective of our study was to quantify the influence of cattle trails on runoff quantity and quality for a grazed pasture on native rangeland in a river valley of southern Alberta, Canada.	2017	Canada	50.0004	-112.62		795	from map	250 to 350				4.5	from: http://www.worldclimate.com/cgi-bin/data.pl?ref=N49W112+1302+242301C	loam	from the info in the paper	grassland	river valley (natural)	cattle		2	2013-2017	2014		2014		0-5	over	hea	cattle trial - heavy grazed	The majority (>90%) of the cattle trails studied had bare ground and were devoid of vegetation. the grazed and vegetated pasture: The grazed pasture (297 ha) used for this study had approximately 72 cattle in the pasture for 4 mo (June–September), for a stocking rate of about 1.0 animal unit month ha-1.	15			8.1								1.15
52	15	Miller, Jim J., Tony Curtis, David S. Chanasyk, and Walter D. Willms. "Influence of Cattle Trails on Runoff Quantity and Quality." Journal of Environmental Quality 46, no. 2 (2017): 348-355.	Miller et al	The objective of our study was to quantify the influence of cattle trails on runoff quantity and quality for a grazed pasture on native rangeland in a river valley of southern Alberta, Canada.	2017	Canada	50.0004	-112.62		795	from map	250 to 350				4.5	from: http://www.worldclimate.com/cgi-bin/data.pl?ref=N49W112+1302+242301C	loam	from the info in the paper	grassland	river valley (natural)	cattle		2	2013-2018	2014		2014		0-5	un	non	control	The majority (>90%) of the cattle trails studied had bare ground and were devoid of vegetation. the grazed and vegetated pasture: The grazed pasture (297 ha) used for this study had approximately 72 cattle in the pasture for 4 mo (June–September), for a stocking rate of about 1.0 animal unit month ha-1.	15			7.9								1.06
53	15	Miller, Jim J., Tony Curtis, David S. Chanasyk, and Walter D. Willms. "Influence of Cattle Trails on Runoff Quantity and Quality." Journal of Environmental Quality 46, no. 2 (2017): 348-355.	Miller et al	The objective of our study was to quantify the influence of cattle trails on runoff quantity and quality for a grazed pasture on native rangeland in a river valley of southern Alberta, Canada.	2017	Canada	50.0004	-112.62		795	from map	250 to 350				4.5	from: http://www.worldclimate.com/cgi-bin/data.pl?ref=N49W112+1302+242301C	loam	from the info in the paper	grassland	river valley (natural)	cattle		3	2013-2019	2015		2015		0-5	over	hea	cattle trial - heavy grazed	The majority (>90%) of the cattle trails studied had bare ground and were devoid of vegetation. the grazed and vegetated pasture: The grazed pasture (297 ha) used for this study had approximately 72 cattle in the pasture for 4 mo (June–September), for a stocking rate of about 1.0 animal unit month ha-1.	15			9.5								1.04
54	15	Miller, Jim J., Tony Curtis, David S. Chanasyk, and Walter D. Willms. "Influence of Cattle Trails on Runoff Quantity and Quality." Journal of Environmental Quality 46, no. 2 (2017): 348-355.	Miller et al	The objective of our study was to quantify the influence of cattle trails on runoff quantity and quality for a grazed pasture on native rangeland in a river valley of southern Alberta, Canada.	2017	Canada	50.0004	-112.62		795	from map	250 to 350				4.5	from: http://www.worldclimate.com/cgi-bin/data.pl?ref=N49W112+1302+242301C	loam	from the info in the paper	grassland	river valley (natural)	cattle		3	2013-2020	2015		2015		0-5	un	non	control	The majority (>90%) of the cattle trails studied had bare ground and were devoid of vegetation. the grazed and vegetated pasture: The grazed pasture (297 ha) used for this study had approximately 72 cattle in the pasture for 4 mo (June–September), for a stocking rate of about 1.0 animal unit month ha-1.	15			10.1								1.08
55	19	Blanco-Canqui, Humberto; Tatarko, John; Stalker, Aaron L.; Shaver, TM; van Donk, SJ. "Impacts of Corn Residue Grazing and Baling on Wind Erosion Potential in a Semiarid Environment". SOIL SCIENCE SOCIETY OF AMERICA JOURNAL Volume: 80 Issue: 4 Pages: 1027-1037 Published: JUL-AUG 2016	Blanco-Canqui et al	The objectives of this study were to: (i) quantify soil properties affecting wind erosion potential including dry aggregate-size distribution, GMD, geometric standard deviation (GSD), and WEF, (ii) correlate the measured soil erodibility properties with residue cover and SOC and POM concentrations, and (iii) determine potential wind erosion using the SWEEP model based on the measured soil aggrega…	2016	University of Nebraska-Lincoln’s West Central Water Resources Field Laboratory near Brule, NE	41.09	-101.89		1056		475				8	from: http://www.worldclimate.com/cgi-bin/data.pl?ref=N41W101+1302+250365C	sandyloam		ICLS	ICLS: Corn	cattle	Beef cows	8		2015				0-5	un	non	Control	late November to early February each year	19
56	19	Blanco-Canqui, Humberto; Tatarko, John; Stalker, Aaron L.; Shaver, TM; van Donk, SJ. "Impacts of Corn Residue Grazing and Baling on Wind Erosion Potential in a Semiarid Environment". SOIL SCIENCE SOCIETY OF AMERICA JOURNAL Volume: 80 Issue: 4 Pages: 1027-1037 Published: JUL-AUG 2016	Blanco-Canqui et al	The objectives of this study were to: (i) quantify soil properties affecting wind erosion potential including dry aggregate-size distribution, GMD, geometric standard deviation (GSD), and WEF, (ii) correlate the measured soil erodibility properties with residue cover and SOC and POM concentrations, and (iii) determine potential wind erosion using the SWEEP model based on the measured soil aggrega…	2016	University of Nebraska-Lincoln’s West Central Water Resources Field Laboratory near Brule, NE	41.09	-101.89		1056		475				8	from: http://www.worldclimate.com/cgi-bin/data.pl?ref=N41W101+1302+250365C	sandyloam		ICLS	ICLS: Corn	cattle	Beef cows	8		2015				0-5	uno	lig	Light Grazing	late November to early February each year	19
57	19	Blanco-Canqui, Humberto; Tatarko, John; Stalker, Aaron L.; Shaver, TM; van Donk, SJ. "Impacts of Corn Residue Grazing and Baling on Wind Erosion Potential in a Semiarid Environment". SOIL SCIENCE SOCIETY OF AMERICA JOURNAL Volume: 80 Issue: 4 Pages: 1027-1037 Published: JUL-AUG 2016	Blanco-Canqui et al	The objectives of this study were to: (i) quantify soil properties affecting wind erosion potential including dry aggregate-size distribution, GMD, geometric standard deviation (GSD), and WEF, (ii) correlate the measured soil erodibility properties with residue cover and SOC and POM concentrations, and (iii) determine potential wind erosion using the SWEEP model based on the measured soil aggrega…	2016	University of Nebraska-Lincoln’s West Central Water Resources Field Laboratory near Brule, NE	41.09	-101.89		1056		475				8	from: http://www.worldclimate.com/cgi-bin/data.pl?ref=N41W101+1302+250365C	sandyloam		ICLS	ICLS: Corn	cattle	Beef cows	8		2015				0-5	uno	hea	Heavy Grazing	late November to early February each year	19
58	22	Franzluebbers, Alan J.; Stuedemann, John A. "Temporal Dynamics of Total and Particulate Organic Carbon and Nitrogen in Cover Crop Grazed Cropping Systems". SOIL SCIENCE SOCIETY OF AMERICA JOURNAL Volume: 78 Issue: 4 Pages: 1404-1413 Published: JUL-AUG 2014	Franzluebbers et al	Our objective was to assess how tillage and cover crop utilization might affect changes in soil bulk density and soil organic C and N fractions at various depths within the surface 30 cm of soil during 7 yr of continuous management.	2014	Watkinsville, GA	33.8667	-83.4167		229.4	from map	1250 mm				16.5°C		sandyloam		ICLS	ICLS: Summer(corn, sorghum, soybean, pearl millet) Winter (wheat, cereal rye, annual ryegrass, crimson clover)	cattle		7	2002-2009	2009		CT		0–3	un	non	CT Ungrazed	Cattle stocking rate was managed with a put-and-take approach to equalize available forage among treatments within a grazing period.	22											1.14
59	22	Franzluebbers, Alan J.; Stuedemann, John A. "Temporal Dynamics of Total and Particulate Organic Carbon and Nitrogen in Cover Crop Grazed Cropping Systems". SOIL SCIENCE SOCIETY OF AMERICA JOURNAL Volume: 78 Issue: 4 Pages: 1404-1413 Published: JUL-AUG 2014	Franzluebbers et al	Our objective was to assess how tillage and cover crop utilization might affect changes in soil bulk density and soil organic C and N fractions at various depths within the surface 30 cm of soil during 7 yr of continuous management.	2014	Watkinsville, GA	33.8667	-83.4167		229.4	from map	1250 mm				16.5°C		sandyloam		ICLS	ICLS: Summer(corn, sorghum, soybean, pearl millet) Winter (wheat, cereal rye, annual ryegrass, crimson clover)	cattle		7	2002-2009	2009		CT		3–6	un	non	CT Ungrazed	Cattle stocking rate was managed with a put-and-take approach to equalize available forage among treatments within a grazing period.	22											1.34
60	22	Franzluebbers, Alan J.; Stuedemann, John A. "Temporal Dynamics of Total and Particulate Organic Carbon and Nitrogen in Cover Crop Grazed Cropping Systems". SOIL SCIENCE SOCIETY OF AMERICA JOURNAL Volume: 78 Issue: 4 Pages: 1404-1413 Published: JUL-AUG 2014	Franzluebbers et al	Our objective was to assess how tillage and cover crop utilization might affect changes in soil bulk density and soil organic C and N fractions at various depths within the surface 30 cm of soil during 7 yr of continuous management.	2014	Watkinsville, GA	33.8667	-83.4167		229.4	from map	1250 mm				16.5°C		sandyloam		ICLS	ICLS: Summer(corn, sorghum, soybean, pearl millet) Winter (wheat, cereal rye, annual ryegrass, crimson clover)	cattle		7	2002-2009	2009		CT		6–12	un	non	CT Ungrazed	Cattle stocking rate was managed with a put-and-take approach to equalize available forage among treatments within a grazing period.	22											1.44
61	22	Franzluebbers, Alan J.; Stuedemann, John A. "Temporal Dynamics of Total and Particulate Organic Carbon and Nitrogen in Cover Crop Grazed Cropping Systems". SOIL SCIENCE SOCIETY OF AMERICA JOURNAL Volume: 78 Issue: 4 Pages: 1404-1413 Published: JUL-AUG 2014	Franzluebbers et al	Our objective was to assess how tillage and cover crop utilization might affect changes in soil bulk density and soil organic C and N fractions at various depths within the surface 30 cm of soil during 7 yr of continuous management.	2014	Watkinsville, GA	33.8667	-83.4167		229.4	from map	1250 mm				16.5°C		sandyloam		ICLS	ICLS: Summer(corn, sorghum, soybean, pearl millet) Winter (wheat, cereal rye, annual ryegrass, crimson clover)	cattle		7	2002-2009	2009		CT		12–20	un	non	CT Ungrazed	Cattle stocking rate was managed with a put-and-take approach to equalize available forage among treatments within a grazing period.	22											1.55
62	22	Franzluebbers, Alan J.; Stuedemann, John A. "Temporal Dynamics of Total and Particulate Organic Carbon and Nitrogen in Cover Crop Grazed Cropping Systems". SOIL SCIENCE SOCIETY OF AMERICA JOURNAL Volume: 78 Issue: 4 Pages: 1404-1413 Published: JUL-AUG 2014	Franzluebbers et al	Our objective was to assess how tillage and cover crop utilization might affect changes in soil bulk density and soil organic C and N fractions at various depths within the surface 30 cm of soil during 7 yr of continuous management.	2014	Watkinsville, GA	33.8667	-83.4167		229.4	from map	1250 mm				16.5°C		sandyloam		ICLS	ICLS: Summer(corn, sorghum, soybean, pearl millet) Winter (wheat, cereal rye, annual ryegrass, crimson clover)	cattle		7	2002-2009	2009		CT		20–30	un	non	CT Ungrazed	Cattle stocking rate was managed with a put-and-take approach to equalize available forage among treatments within a grazing period.	22											1.52
63	22	Franzluebbers, Alan J.; Stuedemann, John A. "Temporal Dynamics of Total and Particulate Organic Carbon and Nitrogen in Cover Crop Grazed Cropping Systems". SOIL SCIENCE SOCIETY OF AMERICA JOURNAL Volume: 78 Issue: 4 Pages: 1404-1413 Published: JUL-AUG 2014	Franzluebbers et al	Our objective was to assess how tillage and cover crop utilization might affect changes in soil bulk density and soil organic C and N fractions at various depths within the surface 30 cm of soil during 7 yr of continuous management.	2014	Watkinsville, GA	33.8667	-83.4167		229.4	from map	1250 mm				16.5°C		sandyloam		ICLS	ICLS: Summer(corn, sorghum, soybean, pearl millet) Winter (wheat, cereal rye, annual ryegrass, crimson clover)	cattle		7	2002-2009	2009		CT		0–6	un	non	CT Ungrazed	Cattle stocking rate was managed with a put-and-take approach to equalize available forage among treatments within a grazing period.	22											1.24
64	22	Franzluebbers, Alan J.; Stuedemann, John A. "Temporal Dynamics of Total and Particulate Organic Carbon and Nitrogen in Cover Crop Grazed Cropping Systems". SOIL SCIENCE SOCIETY OF AMERICA JOURNAL Volume: 78 Issue: 4 Pages: 1404-1413 Published: JUL-AUG 2014	Franzluebbers et al	Our objective was to assess how tillage and cover crop utilization might affect changes in soil bulk density and soil organic C and N fractions at various depths within the surface 30 cm of soil during 7 yr of continuous management.	2014	Watkinsville, GA	33.8667	-83.4167		229.4	from map	1250 mm				16.5°C		sandyloam		ICLS	ICLS: Summer(corn, sorghum, soybean, pearl millet) Winter (wheat, cereal rye, annual ryegrass, crimson clover)	cattle		7	2002-2009	2009		CT		0–30	un	non	CT Ungrazed	Cattle stocking rate was managed with a put-and-take approach to equalize available forage among treatments within a grazing period.	22											1.45
65	22	Franzluebbers, Alan J.; Stuedemann, John A. "Temporal Dynamics of Total and Particulate Organic Carbon and Nitrogen in Cover Crop Grazed Cropping Systems". SOIL SCIENCE SOCIETY OF AMERICA JOURNAL Volume: 78 Issue: 4 Pages: 1404-1413 Published: JUL-AUG 2014	Franzluebbers et al	Our objective was to assess how tillage and cover crop utilization might affect changes in soil bulk density and soil organic C and N fractions at various depths within the surface 30 cm of soil during 7 yr of continuous management.	2014	Watkinsville, GA	33.8667	-83.4167		229.4	from map	1250 mm				16.5°C		sandyloam		ICLS	ICLS: Summer(corn, sorghum, soybean, pearl millet) Winter (wheat, cereal rye, annual ryegrass, crimson clover)	cattle		7	2002-2009	2009		CT		0–3	uno	mod	CT Grazed	Cattle stocking rate was managed with a put-and-take approach to equalize available forage among treatments within a grazing period.	22											1.14
66	22	Franzluebbers, Alan J.; Stuedemann, John A. "Temporal Dynamics of Total and Particulate Organic Carbon and Nitrogen in Cover Crop Grazed Cropping Systems". SOIL SCIENCE SOCIETY OF AMERICA JOURNAL Volume: 78 Issue: 4 Pages: 1404-1413 Published: JUL-AUG 2014	Franzluebbers et al	Our objective was to assess how tillage and cover crop utilization might affect changes in soil bulk density and soil organic C and N fractions at various depths within the surface 30 cm of soil during 7 yr of continuous management.	2014	Watkinsville, GA	33.8667	-83.4167		229.4	from map	1250 mm				16.5°C		sandyloam		ICLS	ICLS: Summer(corn, sorghum, soybean, pearl millet) Winter (wheat, cereal rye, annual ryegrass, crimson clover)	cattle		7	2002-2009	2009		CT		3–6	uno	mod	CT Grazed	Cattle stocking rate was managed with a put-and-take approach to equalize available forage among treatments within a grazing period.	22											1.32
67	22	Franzluebbers, Alan J.; Stuedemann, John A. "Temporal Dynamics of Total and Particulate Organic Carbon and Nitrogen in Cover Crop Grazed Cropping Systems". SOIL SCIENCE SOCIETY OF AMERICA JOURNAL Volume: 78 Issue: 4 Pages: 1404-1413 Published: JUL-AUG 2014	Franzluebbers et al	Our objective was to assess how tillage and cover crop utilization might affect changes in soil bulk density and soil organic C and N fractions at various depths within the surface 30 cm of soil during 7 yr of continuous management.	2014	Watkinsville, GA	33.8667	-83.4167		229.4	from map	1250 mm				16.5°C		sandyloam		ICLS	ICLS: Summer(corn, sorghum, soybean, pearl millet) Winter (wheat, cereal rye, annual ryegrass, crimson clover)	cattle		7	2002-2009	2009		CT		6–12	uno	mod	CT Grazed	Cattle stocking rate was managed with a put-and-take approach to equalize available forage among treatments within a grazing period.	22											1.43
68	22	Franzluebbers, Alan J.; Stuedemann, John A. "Temporal Dynamics of Total and Particulate Organic Carbon and Nitrogen in Cover Crop Grazed Cropping Systems". SOIL SCIENCE SOCIETY OF AMERICA JOURNAL Volume: 78 Issue: 4 Pages: 1404-1413 Published: JUL-AUG 2014	Franzluebbers et al	Our objective was to assess how tillage and cover crop utilization might affect changes in soil bulk density and soil organic C and N fractions at various depths within the surface 30 cm of soil during 7 yr of continuous management.	2014	Watkinsville, GA	33.8667	-83.4167		229.4	from map	1250 mm				16.5°C		sandyloam		ICLS	ICLS: Summer(corn, sorghum, soybean, pearl millet) Winter (wheat, cereal rye, annual ryegrass, crimson clover)	cattle		7	2002-2009	2009		CT		12–20	uno	mod	CT Grazed	Cattle stocking rate was managed with a put-and-take approach to equalize available forage among treatments within a grazing period.	22											1.52
69	22	Franzluebbers, Alan J.; Stuedemann, John A. "Temporal Dynamics of Total and Particulate Organic Carbon and Nitrogen in Cover Crop Grazed Cropping Systems". SOIL SCIENCE SOCIETY OF AMERICA JOURNAL Volume: 78 Issue: 4 Pages: 1404-1413 Published: JUL-AUG 2014	Franzluebbers et al	Our objective was to assess how tillage and cover crop utilization might affect changes in soil bulk density and soil organic C and N fractions at various depths within the surface 30 cm of soil during 7 yr of continuous management.	2014	Watkinsville, GA	33.8667	-83.4167		229.4	from map	1250 mm				16.5°C		sandyloam		ICLS	ICLS: Summer(corn, sorghum, soybean, pearl millet) Winter (wheat, cereal rye, annual ryegrass, crimson clover)	cattle		7	2002-2009	2009		CT		20–30	uno	mod	CT Grazed	Cattle stocking rate was managed with a put-and-take approach to equalize available forage among treatments within a grazing period.	22											1.5
70	22	Franzluebbers, Alan J.; Stuedemann, John A. "Temporal Dynamics of Total and Particulate Organic Carbon and Nitrogen in Cover Crop Grazed Cropping Systems". SOIL SCIENCE SOCIETY OF AMERICA JOURNAL Volume: 78 Issue: 4 Pages: 1404-1413 Published: JUL-AUG 2014	Franzluebbers et al	Our objective was to assess how tillage and cover crop utilization might affect changes in soil bulk density and soil organic C and N fractions at various depths within the surface 30 cm of soil during 7 yr of continuous management.	2014	Watkinsville, GA	33.8667	-83.4167		229.4	from map	1250 mm				16.5°C		sandyloam		ICLS	ICLS: Summer(corn, sorghum, soybean, pearl millet) Winter (wheat, cereal rye, annual ryegrass, crimson clover)	cattle		7	2002-2009	2009		CT		0–6	uno	mod	CT Grazed	Cattle stocking rate was managed with a put-and-take approach to equalize available forage among treatments within a grazing period.	22											1.23
71	22	Franzluebbers, Alan J.; Stuedemann, John A. "Temporal Dynamics of Total and Particulate Organic Carbon and Nitrogen in Cover Crop Grazed Cropping Systems". SOIL SCIENCE SOCIETY OF AMERICA JOURNAL Volume: 78 Issue: 4 Pages: 1404-1413 Published: JUL-AUG 2014	Franzluebbers et al	Our objective was to assess how tillage and cover crop utilization might affect changes in soil bulk density and soil organic C and N fractions at various depths within the surface 30 cm of soil during 7 yr of continuous management.	2014	Watkinsville, GA	33.8667	-83.4167		229.4	from map	1250 mm				16.5°C		sandyloam		ICLS	ICLS: Summer(corn, sorghum, soybean, pearl millet) Winter (wheat, cereal rye, annual ryegrass, crimson clover)	cattle		7	2002-2009	2009		CT		0–30	uno	mod	CT Grazed	Cattle stocking rate was managed with a put-and-take approach to equalize available forage among treatments within a grazing period.	22											1.44
72	22	Franzluebbers, Alan J.; Stuedemann, John A. "Temporal Dynamics of Total and Particulate Organic Carbon and Nitrogen in Cover Crop Grazed Cropping Systems". SOIL SCIENCE SOCIETY OF AMERICA JOURNAL Volume: 78 Issue: 4 Pages: 1404-1413 Published: JUL-AUG 2014	Franzluebbers et al	Our objective was to assess how tillage and cover crop utilization might affect changes in soil bulk density and soil organic C and N fractions at various depths within the surface 30 cm of soil during 7 yr of continuous management.	2014	Watkinsville, GA	33.8667	-83.4167		229.4	from map	1250 mm				16.5°C		sandyloam		ICLS	ICLS: Summer(corn, sorghum, soybean, pearl millet) Winter (wheat, cereal rye, annual ryegrass, crimson clover)	cattle		7	2002-2009	2009		NT		0–3	un	non	NT Ungrazed	Cattle stocking rate was managed with a put-and-take approach to equalize available forage among treatments within a grazing period.	22											1.02
73	22	Franzluebbers, Alan J.; Stuedemann, John A. "Temporal Dynamics of Total and Particulate Organic Carbon and Nitrogen in Cover Crop Grazed Cropping Systems". SOIL SCIENCE SOCIETY OF AMERICA JOURNAL Volume: 78 Issue: 4 Pages: 1404-1413 Published: JUL-AUG 2014	Franzluebbers et al	Our objective was to assess how tillage and cover crop utilization might affect changes in soil bulk density and soil organic C and N fractions at various depths within the surface 30 cm of soil during 7 yr of continuous management.	2014	Watkinsville, GA	33.8667	-83.4167		229.4	from map	1250 mm				16.5°C		sandyloam		ICLS	ICLS: Summer(corn, sorghum, soybean, pearl millet) Winter (wheat, cereal rye, annual ryegrass, crimson clover)	cattle		7	2002-2009	2009		NT		3–6	un	non	NT Ungrazed	Cattle stocking rate was managed with a put-and-take approach to equalize available forage among treatments within a grazing period.	22											1.38
74	22	Franzluebbers, Alan J.; Stuedemann, John A. "Temporal Dynamics of Total and Particulate Organic Carbon and Nitrogen in Cover Crop Grazed Cropping Systems". SOIL SCIENCE SOCIETY OF AMERICA JOURNAL Volume: 78 Issue: 4 Pages: 1404-1413 Published: JUL-AUG 2014	Franzluebbers et al	Our objective was to assess how tillage and cover crop utilization might affect changes in soil bulk density and soil organic C and N fractions at various depths within the surface 30 cm of soil during 7 yr of continuous management.	2014	Watkinsville, GA	33.8667	-83.4167		229.4	from map	1250 mm				16.5°C		sandyloam		ICLS	ICLS: Summer(corn, sorghum, soybean, pearl millet) Winter (wheat, cereal rye, annual ryegrass, crimson clover)	cattle		7	2002-2009	2009		NT		6–12	un	non	NT Ungrazed	Cattle stocking rate was managed with a put-and-take approach to equalize available forage among treatments within a grazing period.	22											1.53
75	22	Franzluebbers, Alan J.; Stuedemann, John A. "Temporal Dynamics of Total and Particulate Organic Carbon and Nitrogen in Cover Crop Grazed Cropping Systems". SOIL SCIENCE SOCIETY OF AMERICA JOURNAL Volume: 78 Issue: 4 Pages: 1404-1413 Published: JUL-AUG 2014	Franzluebbers et al	Our objective was to assess how tillage and cover crop utilization might affect changes in soil bulk density and soil organic C and N fractions at various depths within the surface 30 cm of soil during 7 yr of continuous management.	2014	Watkinsville, GA	33.8667	-83.4167		229.4	from map	1250 mm				16.5°C		sandyloam		ICLS	ICLS: Summer(corn, sorghum, soybean, pearl millet) Winter (wheat, cereal rye, annual ryegrass, crimson clover)	cattle		7	2002-2009	2009		NT		12–20	un	non	NT Ungrazed	Cattle stocking rate was managed with a put-and-take approach to equalize available forage among treatments within a grazing period.	22											1.55
76	22	Franzluebbers, Alan J.; Stuedemann, John A. "Temporal Dynamics of Total and Particulate Organic Carbon and Nitrogen in Cover Crop Grazed Cropping Systems". SOIL SCIENCE SOCIETY OF AMERICA JOURNAL Volume: 78 Issue: 4 Pages: 1404-1413 Published: JUL-AUG 2014	Franzluebbers et al	Our objective was to assess how tillage and cover crop utilization might affect changes in soil bulk density and soil organic C and N fractions at various depths within the surface 30 cm of soil during 7 yr of continuous management.	2014	Watkinsville, GA	33.8667	-83.4167		229.4	from map	1250 mm				16.5°C		sandyloam		ICLS	ICLS: Summer(corn, sorghum, soybean, pearl millet) Winter (wheat, cereal rye, annual ryegrass, crimson clover)	cattle		7	2002-2009	2009		NT		20–30	un	non	NT Ungrazed	Cattle stocking rate was managed with a put-and-take approach to equalize available forage among treatments within a grazing period.	22											1.52
77	22	Franzluebbers, Alan J.; Stuedemann, John A. "Temporal Dynamics of Total and Particulate Organic Carbon and Nitrogen in Cover Crop Grazed Cropping Systems". SOIL SCIENCE SOCIETY OF AMERICA JOURNAL Volume: 78 Issue: 4 Pages: 1404-1413 Published: JUL-AUG 2014	Franzluebbers et al	Our objective was to assess how tillage and cover crop utilization might affect changes in soil bulk density and soil organic C and N fractions at various depths within the surface 30 cm of soil during 7 yr of continuous management.	2014	Watkinsville, GA	33.8667	-83.4167		229.4	from map	1250 mm				16.5°C		sandyloam		ICLS	ICLS: Summer(corn, sorghum, soybean, pearl millet) Winter (wheat, cereal rye, annual ryegrass, crimson clover)	cattle		7	2002-2009	2009		NT		0–6	un	non	NT Ungrazed	Cattle stocking rate was managed with a put-and-take approach to equalize available forage among treatments within a grazing period.	22											1.2
78	22	Franzluebbers, Alan J.; Stuedemann, John A. "Temporal Dynamics of Total and Particulate Organic Carbon and Nitrogen in Cover Crop Grazed Cropping Systems". SOIL SCIENCE SOCIETY OF AMERICA JOURNAL Volume: 78 Issue: 4 Pages: 1404-1413 Published: JUL-AUG 2014	Franzluebbers et al	Our objective was to assess how tillage and cover crop utilization might affect changes in soil bulk density and soil organic C and N fractions at various depths within the surface 30 cm of soil during 7 yr of continuous management.	2014	Watkinsville, GA	33.8667	-83.4167		229.4	from map	1250 mm				16.5°C		sandyloam		ICLS	ICLS: Summer(corn, sorghum, soybean, pearl millet) Winter (wheat, cereal rye, annual ryegrass, crimson clover)	cattle		7	2002-2009	2009		NT		0–30	un	non	NT Ungrazed	Cattle stocking rate was managed with a put-and-take approach to equalize available forage among treatments within a grazing period.	22											1.47
79	22	Franzluebbers, Alan J.; Stuedemann, John A. "Temporal Dynamics of Total and Particulate Organic Carbon and Nitrogen in Cover Crop Grazed Cropping Systems". SOIL SCIENCE SOCIETY OF AMERICA JOURNAL Volume: 78 Issue: 4 Pages: 1404-1413 Published: JUL-AUG 2014	Franzluebbers et al	Our objective was to assess how tillage and cover crop utilization might affect changes in soil bulk density and soil organic C and N fractions at various depths within the surface 30 cm of soil during 7 yr of continuous management.	2014	Watkinsville, GA	33.8667	-83.4167		229.4	from map	1250 mm				16.5°C		sandyloam		ICLS	ICLS: Summer(corn, sorghum, soybean, pearl millet) Winter (wheat, cereal rye, annual ryegrass, crimson clover)	cattle		7	2002-2009	2009		NT		0–3	uno	mod	NT Grazed	Cattle stocking rate was managed with a put-and-take approach to equalize available forage among treatments within a grazing period.	22											1.06
80	22	Franzluebbers, Alan J.; Stuedemann, John A. "Temporal Dynamics of Total and Particulate Organic Carbon and Nitrogen in Cover Crop Grazed Cropping Systems". SOIL SCIENCE SOCIETY OF AMERICA JOURNAL Volume: 78 Issue: 4 Pages: 1404-1413 Published: JUL-AUG 2014	Franzluebbers et al	Our objective was to assess how tillage and cover crop utilization might affect changes in soil bulk density and soil organic C and N fractions at various depths within the surface 30 cm of soil during 7 yr of continuous management.	2014	Watkinsville, GA	33.8667	-83.4167		229.4	from map	1250 mm				16.5°C		sandyloam		ICLS	ICLS: Summer(corn, sorghum, soybean, pearl millet) Winter (wheat, cereal rye, annual ryegrass, crimson clover)	cattle		7	2002-2009	2009		NT		3–6	uno	mod	NT Grazed	Cattle stocking rate was managed with a put-and-take approach to equalize available forage among treatments within a grazing period.	22											1.4
81	22	Franzluebbers, Alan J.; Stuedemann, John A. "Temporal Dynamics of Total and Particulate Organic Carbon and Nitrogen in Cover Crop Grazed Cropping Systems". SOIL SCIENCE SOCIETY OF AMERICA JOURNAL Volume: 78 Issue: 4 Pages: 1404-1413 Published: JUL-AUG 2014	Franzluebbers et al	Our objective was to assess how tillage and cover crop utilization might affect changes in soil bulk density and soil organic C and N fractions at various depths within the surface 30 cm of soil during 7 yr of continuous management.	2014	Watkinsville, GA	33.8667	-83.4167		229.4	from map	1250 mm				16.5°C		sandyloam		ICLS	ICLS: Summer(corn, sorghum, soybean, pearl millet) Winter (wheat, cereal rye, annual ryegrass, crimson clover)	cattle		7	2002-2009	2009		NT		6–12	uno	mod	NT Grazed	Cattle stocking rate was managed with a put-and-take approach to equalize available forage among treatments within a grazing period.	22											1.5
82	22	Franzluebbers, Alan J.; Stuedemann, John A. "Temporal Dynamics of Total and Particulate Organic Carbon and Nitrogen in Cover Crop Grazed Cropping Systems". SOIL SCIENCE SOCIETY OF AMERICA JOURNAL Volume: 78 Issue: 4 Pages: 1404-1413 Published: JUL-AUG 2014	Franzluebbers et al	Our objective was to assess how tillage and cover crop utilization might affect changes in soil bulk density and soil organic C and N fractions at various depths within the surface 30 cm of soil during 7 yr of continuous management.	2014	Watkinsville, GA	33.8667	-83.4167		229.4	from map	1250 mm				16.5°C		sandyloam		ICLS	ICLS: Summer(corn, sorghum, soybean, pearl millet) Winter (wheat, cereal rye, annual ryegrass, crimson clover)	cattle		7	2002-2009	2009		NT		12–20	uno	mod	NT Grazed	Cattle stocking rate was managed with a put-and-take approach to equalize available forage among treatments within a grazing period.	22											1.57
83	22	Franzluebbers, Alan J.; Stuedemann, John A. "Temporal Dynamics of Total and Particulate Organic Carbon and Nitrogen in Cover Crop Grazed Cropping Systems". SOIL SCIENCE SOCIETY OF AMERICA JOURNAL Volume: 78 Issue: 4 Pages: 1404-1413 Published: JUL-AUG 2014	Franzluebbers et al	Our objective was to assess how tillage and cover crop utilization might affect changes in soil bulk density and soil organic C and N fractions at various depths within the surface 30 cm of soil during 7 yr of continuous management.	2014	Watkinsville, GA	33.8667	-83.4167		229.4	from map	1250 mm				16.5°C		sandyloam		ICLS	ICLS: Summer(corn, sorghum, soybean, pearl millet) Winter (wheat, cereal rye, annual ryegrass, crimson clover)	cattle		7	2002-2009	2009		NT		20–30	uno	mod	NT Grazed	Cattle stocking rate was managed with a put-and-take approach to equalize available forage among treatments within a grazing period.	22											1.55
84	22	Franzluebbers, Alan J.; Stuedemann, John A. "Temporal Dynamics of Total and Particulate Organic Carbon and Nitrogen in Cover Crop Grazed Cropping Systems". SOIL SCIENCE SOCIETY OF AMERICA JOURNAL Volume: 78 Issue: 4 Pages: 1404-1413 Published: JUL-AUG 2014	Franzluebbers et al	Our objective was to assess how tillage and cover crop utilization might affect changes in soil bulk density and soil organic C and N fractions at various depths within the surface 30 cm of soil during 7 yr of continuous management.	2014	Watkinsville, GA	33.8667	-83.4167		229.4	from map	1250 mm				16.5°C		sandyloam		ICLS	ICLS: Summer(corn, sorghum, soybean, pearl millet) Winter (wheat, cereal rye, annual ryegrass, crimson clover)	cattle		7	2002-2009	2009		NT		0–6	uno	mod	NT Grazed	Cattle stocking rate was managed with a put-and-take approach to equalize available forage among treatments within a grazing period.	22											1.23
85	22	Franzluebbers, Alan J.; Stuedemann, John A. "Temporal Dynamics of Total and Particulate Organic Carbon and Nitrogen in Cover Crop Grazed Cropping Systems". SOIL SCIENCE SOCIETY OF AMERICA JOURNAL Volume: 78 Issue: 4 Pages: 1404-1413 Published: JUL-AUG 2014	Franzluebbers et al	Our objective was to assess how tillage and cover crop utilization might affect changes in soil bulk density and soil organic C and N fractions at various depths within the surface 30 cm of soil during 7 yr of continuous management.	2014	Watkinsville, GA	33.8667	-83.4167		229.4	from map	1250 mm				16.5°C		sandyloam		ICLS	ICLS: Summer(corn, sorghum, soybean, pearl millet) Winter (wheat, cereal rye, annual ryegrass, crimson clover)	cattle		7	2002-2009	2009		NT		0–30	uno	mod	NT Grazed	Cattle stocking rate was managed with a put-and-take approach to equalize available forage among treatments within a grazing period.	22											1.49
86	30	Houlbrooke, D. J.; Drewry, J. J.; Monaghan, R. M.; Paton, R.J.; Smith, L.C.; Littlejohn R.P.. " Grazing strategies to protect soil physical properties and maximise pasture yield on a Southland dairy farm". NEW ZEALAND JOURNAL OF AGRICULTURAL RESEARCH Volume: 52 Issue: 3 Pages: 323-336 Published: SEP 2009	Houlbrooke et al	The objective of our research was to assess the effectiveness of different spring-summer-autumn (lactation period) grazing strategies to protect soil physical properties and sustain pasture growth across a whole growing season.	2009	NewZealand	-46.2691	168.412		32		997				10.05		siltyloam		grassland	dairy farm: ryegrass (Loliumperenne l . ) and white clover (Trifolium repens l.).	cattle	mature cattle	3	2000-2002	2002				0-5	uno	mod	UND (normal grazing undrained)		30											1.004	averaged five values of BD under different grazing conditions.
87	30	Houlbrooke, D. J.; Drewry, J. J.; Monaghan, R. M.; Paton, R.J.; Smith, L.C.; Littlejohn R.P.. " Grazing strategies to protect soil physical properties and maximise pasture yield on a Southland dairy farm". NEW ZEALAND JOURNAL OF AGRICULTURAL RESEARCH Volume: 52 Issue: 3 Pages: 323-336 Published: SEP 2009	Houlbrooke et al	The objective of our research was to assess the effectiveness of different spring-summer-autumn (lactation period) grazing strategies to protect soil physical properties and sustain pasture growth across a whole growing season.	2009	NewZealand	-46.2691	168.412		32		997				10.05		siltyloam		grassland	dairy farm: ryegrass (Loliumperenne l . ) and white clover (Trifolium repens l.).	cattle	mature cattle	3	2000-2002	2002				0-5	un	non	NIL (never grazed)		30											0.88	un-grazing
88	32	Glab, Tomasz; Kacorzyk, Piotr; Zaleski, Tomasz. " Effect of land management in mountainous regions on physical quality of sandy loam Haplic Cambisol soil". GEODERMA Volume: 149 Issue: 3-4 Pages: 298-304 Published: MAR 15 2009	Glab et al	The aim of this study is to evaluate the effects of different land management strategies, which are used in mountainous regions in the Carpathians, on the air–water properties of soil. Moreover, this study aims to achieve the morphometric characterization of soil pores over a wide range of diameters, from 0.005 to N2000 μm, with special focus on macropores, investigated by image analysis of soil …	2009	Poland, Central Europe	50.0667	19.85		650		1090				6.2		sandyloam		grassland	meadow: Haplic Cambisol Dystric	sheep		3	2005-2007	2007				0-10	un	non	(MC) Meadow, Untreated control	(MC) Meadow, Untreated control	32											1.04	Results are the averages of three years, 2005–2007.
89	32	Glab, Tomasz; Kacorzyk, Piotr; Zaleski, Tomasz. " Effect of land management in mountainous regions on physical quality of sandy loam Haplic Cambisol soil". GEODERMA Volume: 149 Issue: 3-4 Pages: 298-304 Published: MAR 15 2009	Glab et al	The aim of this study is to evaluate the effects of different land management strategies, which are used in mountainous regions in the Carpathians, on the air–water properties of soil. Moreover, this study aims to achieve the morphometric characterization of soil pores over a wide range of diameters, from 0.005 to N2000 μm, with special focus on macropores, investigated by image analysis of soil …	2009	Poland, Central Europe	50.0667	19.85		650		1090				6.2		sandyloam		grassland	meadow: Haplic Cambisol Dystric	sheep		3	2005-2007	2007				0-10	uno	mod	(PP) Sheep-grazed pasture: the animals were maintained in the outdoor environment during the entire grazing season, and they spent the nights in amobile pen. The density of animals in the pen was 1 sheep m−2. The pen was moved every two nights, and the entire area of the investigated plots was covered by the pen once a year. The animals produced dung containing 184 kg N ha−1, 28 kg P ha−1, and 29…	(PP) Sheep-grazed pasture: the animals were maintained in the outdoor environment during the entire grazing season, and they spent the nights in amobile pen. The density of animals in thepenwas 1sheepm−2. The penwasmoved every two nights, and the entire area of the investigated plots was covered by the pen once a year. The animals produced dung containing 184 kg N ha−1, 28 kg P ha−1, and 294 kg K…	32											1.2	Results are the averages of three years, 2005–2007.
90	32	Glab, Tomasz; Kacorzyk, Piotr; Zaleski, Tomasz. " Effect of land management in mountainous regions on physical quality of sandy loam Haplic Cambisol soil". GEODERMA Volume: 149 Issue: 3-4 Pages: 298-304 Published: MAR 15 2009	Glab et al	The aim of this study is to evaluate the effects of different land management strategies, which are used in mountainous regions in the Carpathians, on the air–water properties of soil. Moreover, this study aims to achieve the morphometric characterization of soil pores over a wide range of diameters, from 0.005 to N2000 μm, with special focus on macropores, investigated by image analysis of soil …	2009	Poland, Central Europe	50.0667	19.85		650		1090				6.2		sandyloam		crop	meadow: Haplic Cambisol Dystric	sheep		3	2005-2007	2007				0-10	un	non	(CT) Conventional mouldboard plough tillage	(CT) Conventional mouldboard plough tillage	32											0.93	Results are the averages of three years, 2005–2007.
91	32	Glab, Tomasz; Kacorzyk, Piotr; Zaleski, Tomasz. " Effect of land management in mountainous regions on physical quality of sandy loam Haplic Cambisol soil". GEODERMA Volume: 149 Issue: 3-4 Pages: 298-304 Published: MAR 15 2009	Glab et al	The aim of this study is to evaluate the effects of different land management strategies, which are used in mountainous regions in the Carpathians, on the air–water properties of soil. Moreover, this study aims to achieve the morphometric characterization of soil pores over a wide range of diameters, from 0.005 to N2000 μm, with special focus on macropores, investigated by image analysis of soil …	2009	Poland, Central Europe	50.0667	19.85		650		1090				6.2		sandyloam		grassland	meadow: Haplic Cambisol Dystric	sheep		3	2005-2007	2007				10-20	un	non	(MC) Meadow, Untreated control	(MC) Meadow, Untreated control	32											1.37	Results are the averages of three years, 2005–2007.
92	32	Glab, Tomasz; Kacorzyk, Piotr; Zaleski, Tomasz. " Effect of land management in mountainous regions on physical quality of sandy loam Haplic Cambisol soil". GEODERMA Volume: 149 Issue: 3-4 Pages: 298-304 Published: MAR 15 2009	Glab et al	The aim of this study is to evaluate the effects of different land management strategies, which are used in mountainous regions in the Carpathians, on the air–water properties of soil. Moreover, this study aims to achieve the morphometric characterization of soil pores over a wide range of diameters, from 0.005 to N2000 μm, with special focus on macropores, investigated by image analysis of soil …	2009	Poland, Central Europe	50.0667	19.85		650		1090				6.2		sandyloam		grassland	meadow: Haplic Cambisol Dystric	sheep		3	2005-2007	2007				10-20	uno	mod	(PP) Sheep-grazed pasture	(PP) Sheep-grazed pasture	32											1.29	Results are the averages of three years, 2005–2007.
93	32	Glab, Tomasz; Kacorzyk, Piotr; Zaleski, Tomasz. " Effect of land management in mountainous regions on physical quality of sandy loam Haplic Cambisol soil". GEODERMA Volume: 149 Issue: 3-4 Pages: 298-304 Published: MAR 15 2009	Glab et al	The aim of this study is to evaluate the effects of different land management strategies, which are used in mountainous regions in the Carpathians, on the air–water properties of soil. Moreover, this study aims to achieve the morphometric characterization of soil pores over a wide range of diameters, from 0.005 to N2000 μm, with special focus on macropores, investigated by image analysis of soil …	2009	Poland, Central Europe	50.0667	19.85		650		1090				6.2		sandyloam		crop	meadow: Haplic Cambisol Dystric	sheep		3	2005-2007	2007				10-20	un	non	(CT) Conventional mouldboard plough tillage	(CT) Conventional mouldboard plough tillage	32											1.27	Results are the averages of three years, 2005–2007.
94	33	Mehta, Vishal K.; Sullivan, Patrick J.; Walter, M. Todd; Krishnaswamy, Jagdish; DeGloria, Stephen D.. "Impacts of disturbance on soil properties in a dry tropical forest in Southern India". ECOHYDROLOGY Volume: 1 Issue: 2 Pages: 161-175 Published: JUL 2008	Mehta et al	The objectives of the present study were: 1. To investigate key soil characteristics (physical, hydraulic, nutrient) along a degradation gradient: How are these characteristics related to degradation? 2. To compare key soil characteristics (physical, hydraulic) on and off trails, and estimate trail densities within research areas: How do trails impact these characteristics?	2008	Karnataka in Peninsular India	11.5833	76.2		1075	mean	1050	mean	35	15	25	mean	sandyclayloam		forest		cattle	cattle and jeep	16	1990's-2006	2006				0-2	over	hea	trial with cattle and jeep	The current density of livestock along the northern boundary is estimated as 236 animals/km2. Madhusudan (2005), in a study on the impact of grazing on vegetation in BNP, has documented the intensification of grazing practices since the 1990s, linked to the export of cattle dung as manure to the neighbouring coffee growing district.	33											1.39957
95	33	Mehta, Vishal K.; Sullivan, Patrick J.; Walter, M. Todd; Krishnaswamy, Jagdish; DeGloria, Stephen D.. "Impacts of disturbance on soil properties in a dry tropical forest in Southern India". ECOHYDROLOGY Volume: 1 Issue: 2 Pages: 161-175 Published: JUL 2008	Mehta et al	The objectives of the present study were: 1. To investigate key soil characteristics (physical, hydraulic, nutrient) along a degradation gradient: How are these characteristics related to degradation? 2. To compare key soil characteristics (physical, hydraulic) on and off trails, and estimate trail densities within research areas: How do trails impact these characteristics?	2008	Karnataka in Peninsular India	11.5833	76.2		1075	mean	1050	mean	35	15	25	mean	sandyclayloam		forest		cattle	cattle and jeep	16	1990's-2006	2006				0-2	un	non	off-trail		33											1.30651
96	35	Carlos Alvarez-Yepiz, Juan; Martinez-Yrizar, Angelina; Burquez, Alberto; Lindquist, Cynthia. "Variation in vegetation structure and soil properties related to land use history of old-growth and secondary tropical dry forests in northwestern Mexico". FOREST ECOLOGY AND MANAGEMENT Volume: 256 Issue: 3 Pages: 355-366 Published: JUL 30 2008	Alvarez-Yepiz et al	The objective of this study was to compare the floristic composition, vegetation structure, above-ground biomass (AGB) and soil properties of primary and secondary tropical dry forests sites with similar topographic and geomorphic conditions, but differing in their history of land use.	2008	Mexico	26.9975	-108.888		300	mean	712				24.3		sandyclayloam		forest	dry forest: short tree forest	cattle		20	>20	2004		old-growth forest		0-10	uno	lig	old-growth forest with light grazing	old-growth forest with light grazing	35			29.68						15.4		1.75
97	35	Carlos Alvarez-Yepiz, Juan; Martinez-Yrizar, Angelina; Burquez, Alberto; Lindquist, Cynthia. "Variation in vegetation structure and soil properties related to land use history of old-growth and secondary tropical dry forests in northwestern Mexico". FOREST ECOLOGY AND MANAGEMENT Volume: 256 Issue: 3 Pages: 355-366 Published: JUL 30 2008	Alvarez-Yepiz et al	The objective of this study was to compare the floristic composition, vegetation structure, above-ground biomass (AGB) and soil properties of primary and secondary tropical dry forests sites with similar topographic and geomorphic conditions, but differing in their history of land use.	2008	Mexico	26.9975	-108.888		300	mean	712				24.3		sandyclayloam		forest	dry forest: short tree forest	cattle		20	>20	2004		old-growth forest		0-10	uno	mod	old-growth forest with moderate grazing	old-growth forest with moderate grazing	35			32.31						22.8		1.73
98	35	Carlos Alvarez-Yepiz, Juan; Martinez-Yrizar, Angelina; Burquez, Alberto; Lindquist, Cynthia. "Variation in vegetation structure and soil properties related to land use history of old-growth and secondary tropical dry forests in northwestern Mexico". FOREST ECOLOGY AND MANAGEMENT Volume: 256 Issue: 3 Pages: 355-366 Published: JUL 30 2008	Alvarez-Yepiz et al	The objective of this study was to compare the floristic composition, vegetation structure, above-ground biomass (AGB) and soil properties of primary and secondary tropical dry forests sites with similar topographic and geomorphic conditions, but differing in their history of land use.	2008	Mexico	26.9975	-108.888		300	mean	712				24.3		sandyclayloam		forest	dry forest: short tree forest	cattle		20	>20	2004		old-growth forest		0-10	over	hea	old-growth forest with heavy grazing	old-growth forest with heavy grazing	35			19.96						16.5		1.76
99	35	Carlos Alvarez-Yepiz, Juan; Martinez-Yrizar, Angelina; Burquez, Alberto; Lindquist, Cynthia. "Variation in vegetation structure and soil properties related to land use history of old-growth and secondary tropical dry forests in northwestern Mexico". FOREST ECOLOGY AND MANAGEMENT Volume: 256 Issue: 3 Pages: 355-366 Published: JUL 30 2008	Alvarez-Yepiz et al	The objective of this study was to compare the floristic composition, vegetation structure, above-ground biomass (AGB) and soil properties of primary and secondary tropical dry forests sites with similar topographic and geomorphic conditions, but differing in their history of land use.	2008	Mexico	26.9975	-108.888		300	mean	712				24.3		sandyclayloam		forest	dry forest: short tree forest	cattle		20	>20	2004		secondary forest		0-10	uno	lig	secondary forest with light grazing	secondary forest with light grazing	35			20.81						14.3		2.12
100	37	Savadogo, Patrice; Sawadogo, Louis; Tiveau, Daniel. "Effects of grazing intensity and prescribed fire on soil physical and hydrological properties and pasture yield in the savanna woodlands of Burkina Faso". AGRICULTURE ECOSYSTEMS & ENVIRONMENT Volume: 118 Issue: 1-4 Pages: 80-92 Published: JAN 2007	Savadogo et al	The objectives of this study were to quantitatively describe the influence of prescribed fire, selected grazing intensities including grazing exclusion on soil characteristics, infiltration rate, forage production and vegetation cover after a short duration grazing experiment.	2007	Burkina Faso	12.2167	-2.7		259	from map	841		26-40	16-30	28.5	mean	siltyclay		grassland_tree	savanna woodland	mix	Cattle, sheep, goat	11	1992-2003	2003				0-10	un	non	ungrazing	GO	37	66										1.4
101	37	Savadogo, Patrice; Sawadogo, Louis; Tiveau, Daniel. "Effects of grazing intensity and prescribed fire on soil physical and hydrological properties and pasture yield in the savanna woodlands of Burkina Faso". AGRICULTURE ECOSYSTEMS & ENVIRONMENT Volume: 118 Issue: 1-4 Pages: 80-92 Published: JAN 2007	Savadogo et al	The objectives of this study were to quantitatively describe the influence of prescribed fire, selected grazing intensities including grazing exclusion on soil characteristics, infiltration rate, forage production and vegetation cover after a short duration grazing experiment.	2007	Burkina Faso	12.2167	-2.7		259	from map	841		26-40	16-30	28.5	mean	siltyclay		grassland_tree	savanna woodland	mix	Cattle, sheep, goat	11	1992-2003	2003				0-10	uno	lig	light grazing	GI	37	84.6										1.4
102	37	Savadogo, Patrice; Sawadogo, Louis; Tiveau, Daniel. "Effects of grazing intensity and prescribed fire on soil physical and hydrological properties and pasture yield in the savanna woodlands of Burkina Faso". AGRICULTURE ECOSYSTEMS & ENVIRONMENT Volume: 118 Issue: 1-4 Pages: 80-92 Published: JAN 2007	Savadogo et al	The objectives of this study were to quantitatively describe the influence of prescribed fire, selected grazing intensities including grazing exclusion on soil characteristics, infiltration rate, forage production and vegetation cover after a short duration grazing experiment.	2007	Burkina Faso	12.2167	-2.7		259	from map	841		26-40	16-30	28.5	mean	siltyclay		grassland_tree	savanna woodland	mix	Cattle, sheep, goat	11	1992-2003	2003				0-10	uno	mod	moderate grazing	GII	37	52.8										1.4
103	37	Savadogo, Patrice; Sawadogo, Louis; Tiveau, Daniel. "Effects of grazing intensity and prescribed fire on soil physical and hydrological properties and pasture yield in the savanna woodlands of Burkina Faso". AGRICULTURE ECOSYSTEMS & ENVIRONMENT Volume: 118 Issue: 1-4 Pages: 80-92 Published: JAN 2007	Savadogo et al	The objectives of this study were to quantitatively describe the influence of prescribed fire, selected grazing intensities including grazing exclusion on soil characteristics, infiltration rate, forage production and vegetation cover after a short duration grazing experiment.	2007	Burkina Faso	12.2167	-2.7		259	from map	841		26-40	16-30	28.5	mean	siltyclay		grassland_tree	savanna woodland	mix	Cattle, sheep, goat	11	1992-2003	2003				0-10	uno	hea	heavy grazing	GIII	37	72.7										1.4
104	37	Savadogo, Patrice; Sawadogo, Louis; Tiveau, Daniel. "Effects of grazing intensity and prescribed fire on soil physical and hydrological properties and pasture yield in the savanna woodlands of Burkina Faso". AGRICULTURE ECOSYSTEMS & ENVIRONMENT Volume: 118 Issue: 1-4 Pages: 80-92 Published: JAN 2007	Savadogo et al	The objectives of this study were to quantitatively describe the influence of prescribed fire, selected grazing intensities including grazing exclusion on soil characteristics, infiltration rate, forage production and vegetation cover after a short duration grazing experiment.	2007	Burkina Faso	12.2167	-2.7		259	from map	841		26-40	16-30	28.5	mean	siltyclay		grassland_tree	savanna woodland	mix	Cattle, sheep, goat	11	1992-2003	2003				0-10	over	hea	very heavy grazing	GIV	37	34.8										1.5
105	37	Savadogo, Patrice; Sawadogo, Louis; Tiveau, Daniel. "Effects of grazing intensity and prescribed fire on soil physical and hydrological properties and pasture yield in the savanna woodlands of Burkina Faso". AGRICULTURE ECOSYSTEMS & ENVIRONMENT Volume: 118 Issue: 1-4 Pages: 80-92 Published: JAN 2007	Savadogo et al	The objectives of this study were to quantitatively describe the influence of prescribed fire, selected grazing intensities including grazing exclusion on soil characteristics, infiltration rate, forage production and vegetation cover after a short duration grazing experiment.	2007	Burkina Faso	12.2167	-2.7		259	from map	841		26-40	16-30	28.5	mean	siltyclay		grassland_tree	savanna woodland	mix	Cattle, sheep, goat	11	1992-2003	2003				0-10	un	non	ungrazing	GO	37	73.9										1.4
106	37	Savadogo, Patrice; Sawadogo, Louis; Tiveau, Daniel. "Effects of grazing intensity and prescribed fire on soil physical and hydrological properties and pasture yield in the savanna woodlands of Burkina Faso". AGRICULTURE ECOSYSTEMS & ENVIRONMENT Volume: 118 Issue: 1-4 Pages: 80-92 Published: JAN 2007	Savadogo et al	The objectives of this study were to quantitatively describe the influence of prescribed fire, selected grazing intensities including grazing exclusion on soil characteristics, infiltration rate, forage production and vegetation cover after a short duration grazing experiment.	2007	Burkina Faso	12.2167	-2.7		259	from map	841		26-40	16-30	28.5	mean	siltyclay		grassland_tree	savanna woodland	mix	Cattle, sheep, goat	11	1992-2003	2003				0-10	uno	lig	light grazing	GI	37	76.7										1.4
107	37	Savadogo, Patrice; Sawadogo, Louis; Tiveau, Daniel. "Effects of grazing intensity and prescribed fire on soil physical and hydrological properties and pasture yield in the savanna woodlands of Burkina Faso". AGRICULTURE ECOSYSTEMS & ENVIRONMENT Volume: 118 Issue: 1-4 Pages: 80-92 Published: JAN 2007	Savadogo et al	The objectives of this study were to quantitatively describe the influence of prescribed fire, selected grazing intensities including grazing exclusion on soil characteristics, infiltration rate, forage production and vegetation cover after a short duration grazing experiment.	2007	Burkina Faso	12.2167	-2.7		259	from map	841		26-40	16-30	28.5	mean	siltyclay		grassland_tree	savanna woodland	mix	Cattle, sheep, goat	11	1992-2003	2003				0-10	uno	mod	moderate grazing	GII	37	87.6										1.4
108	37	Savadogo, Patrice; Sawadogo, Louis; Tiveau, Daniel. "Effects of grazing intensity and prescribed fire on soil physical and hydrological properties and pasture yield in the savanna woodlands of Burkina Faso". AGRICULTURE ECOSYSTEMS & ENVIRONMENT Volume: 118 Issue: 1-4 Pages: 80-92 Published: JAN 2007	Savadogo et al	The objectives of this study were to quantitatively describe the influence of prescribed fire, selected grazing intensities including grazing exclusion on soil characteristics, infiltration rate, forage production and vegetation cover after a short duration grazing experiment.	2007	Burkina Faso	12.2167	-2.7		259	from map	841		26-40	16-30	28.5	mean	siltyclay		grassland_tree	savanna woodland	mix	Cattle, sheep, goat	11	1992-2003	2003				0-10	uno	hea	heavy grazing	GIII	37	75.7										1.4
109	37	Savadogo, Patrice; Sawadogo, Louis; Tiveau, Daniel. "Effects of grazing intensity and prescribed fire on soil physical and hydrological properties and pasture yield in the savanna woodlands of Burkina Faso". AGRICULTURE ECOSYSTEMS & ENVIRONMENT Volume: 118 Issue: 1-4 Pages: 80-92 Published: JAN 2007	Savadogo et al	The objectives of this study were to quantitatively describe the influence of prescribed fire, selected grazing intensities including grazing exclusion on soil characteristics, infiltration rate, forage production and vegetation cover after a short duration grazing experiment.	2007	Burkina Faso	12.2167	-2.7		259	from map	841		26-40	16-30	28.5	mean	siltyclay		grassland_tree	savanna woodland	mix	Cattle, sheep, goat	11	1992-2003	2003				0-10	over	hea	very heavy grazing	GIV	37	80.6										1.4
110	43	Hiltbrunner, David; Schulze, Sebastian; Hagedorn, Frank; Schmidt, Michael W.I.; Zimmmermann, Stephan."Cattle trampling alters soil properties and changes soil microbial communities in a Swiss sub-alpine pasture". GEODERMA Volume: 170 Pages: 369-377 Published: JAN 15 2012	Hiltbrunner et al	The aim of this study was (1) to elucidate the processes leading to steps in steep alpine grasslands and (2) to quantify the effects of cattle trampling on physical, chemical and microbial properties of the soils.	2012	Switzerland	46.6214	7.265		1380	from elevationmap	1250		11.4	0.6	6	mean	sandyloam	from https://www.researchgate.net/figure/258647604_fig1_Fig-1-Map-of-Switzerland-showing-the-location-climatic-region-and-soil-texture	grassland_tree	pastures	cattle		20	The site was used as a pasture for at least 150 years, but most probably for centuries. To date, the pasture is used for summer grazing (June–September) with a livestock density of about 4 cattle ha−1.	2010		from the info in the paper		0–5	uno	hea	intensive trampling	The site was used as a pasture for at least 150 years, but most probably for centuries. To date, the pasture is used for summer grazing (June–September) with a livestock density of about 4 cattle ha−1.	43											0.88
111	43	Hiltbrunner, David; Schulze, Sebastian; Hagedorn, Frank; Schmidt, Michael W.I.; Zimmmermann, Stephan."Cattle trampling alters soil properties and changes soil microbial communities in a Swiss sub-alpine pasture". GEODERMA Volume: 170 Pages: 369-377 Published: JAN 15 2012	Hiltbrunner et al	The aim of this study was (1) to elucidate the processes leading to steps in steep alpine grasslands and (2) to quantify the effects of cattle trampling on physical, chemical and microbial properties of the soils.	2012	Switzerland	46.6214	7.265		1380	from elevationmap	1250		11.4	0.6	6	mean	sandyloam	from https://www.researchgate.net/figure/258647604_fig1_Fig-1-Map-of-Switzerland-showing-the-location-climatic-region-and-soil-texture	grassland_tree	pastures	cattle		20	The site was used as a pasture for at least 150 years, but most probably for centuries. To date, the pasture is used for summer grazing (June–September) with a livestock density of about 4 cattle ha−1.	2010		from the info in the paper		0–5	un	non	ungrazing	The site was used as a pasture for at least 150 years, but most probably for centuries. To date, the pasture is used for summer grazing (June–September) with a livestock density of about 4 cattle ha−1.	43											0.71
112	43	Hiltbrunner, David; Schulze, Sebastian; Hagedorn, Frank; Schmidt, Michael W.I.; Zimmmermann, Stephan."Cattle trampling alters soil properties and changes soil microbial communities in a Swiss sub-alpine pasture". GEODERMA Volume: 170 Pages: 369-377 Published: JAN 15 2012	Hiltbrunner et al	The aim of this study was (1) to elucidate the processes leading to steps in steep alpine grasslands and (2) to quantify the effects of cattle trampling on physical, chemical and microbial properties of the soils.	2012	Switzerland	46.6214	7.265		1380	from elevationmap	1250		11.4	0.6	6	mean	sandyloam	from https://www.researchgate.net/figure/258647604_fig1_Fig-1-Map-of-Switzerland-showing-the-location-climatic-region-and-soil-texture	grassland_tree	pastures	cattle		20	The site was used as a pasture for at least 150 years, but most probably for centuries. To date, the pasture is used for summer grazing (June–September) with a livestock density of about 4 cattle ha−1.	2010		from the info in the paper		5–15	uno	hea	intensive trampling	The site was used as a pasture for at least 150 years, but most probably for centuries. To date, the pasture is used for summer grazing (June–September) with a livestock density of about 4 cattle ha−1.	43											1.12
113	43	Hiltbrunner, David; Schulze, Sebastian; Hagedorn, Frank; Schmidt, Michael W.I.; Zimmmermann, Stephan."Cattle trampling alters soil properties and changes soil microbial communities in a Swiss sub-alpine pasture". GEODERMA Volume: 170 Pages: 369-377 Published: JAN 15 2012	Hiltbrunner et al	The aim of this study was (1) to elucidate the processes leading to steps in steep alpine grasslands and (2) to quantify the effects of cattle trampling on physical, chemical and microbial properties of the soils.	2012	Switzerland	46.6214	7.265		1380	from elevationmap	1250		11.4	0.6	6	mean	sandyloam	from https://www.researchgate.net/figure/258647604_fig1_Fig-1-Map-of-Switzerland-showing-the-location-climatic-region-and-soil-texture	grassland_tree	pastures	cattle		20	The site was used as a pasture for at least 150 years, but most probably for centuries. To date, the pasture is used for summer grazing (June–September) with a livestock density of about 4 cattle ha−1.	2010		from the info in the paper		5–15	un	non	ungrazing	The site was used as a pasture for at least 150 years, but most probably for centuries. To date, the pasture is used for summer grazing (June–September) with a livestock density of about 4 cattle ha−1.	43											0.91
114	43	Hiltbrunner, David; Schulze, Sebastian; Hagedorn, Frank; Schmidt, Michael W.I.; Zimmmermann, Stephan."Cattle trampling alters soil properties and changes soil microbial communities in a Swiss sub-alpine pasture". GEODERMA Volume: 170 Pages: 369-377 Published: JAN 15 2012	Hiltbrunner et al	The aim of this study was (1) to elucidate the processes leading to steps in steep alpine grasslands and (2) to quantify the effects of cattle trampling on physical, chemical and microbial properties of the soils.	2012	Switzerland	46.6214	7.265		1380	from elevationmap	1250		11.4	0.6	6	mean	sandyloam	from https://www.researchgate.net/figure/258647604_fig1_Fig-1-Map-of-Switzerland-showing-the-location-climatic-region-and-soil-texture	grassland_tree	pastures	cattle		20	The site was used as a pasture for at least 150 years, but most probably for centuries. To date, the pasture is used for summer grazing (June–September) with a livestock density of about 4 cattle ha−1.	2010		from the info in the paper		15–25	uno	hea	intensive trampling	The site was used as a pasture for at least 150 years, but most probably for centuries. To date, the pasture is used for summer grazing (June–September) with a livestock density of about 4 cattle ha−1.	43											1.12
115	43	Hiltbrunner, David; Schulze, Sebastian; Hagedorn, Frank; Schmidt, Michael W.I.; Zimmmermann, Stephan."Cattle trampling alters soil properties and changes soil microbial communities in a Swiss sub-alpine pasture". GEODERMA Volume: 170 Pages: 369-377 Published: JAN 15 2012	Hiltbrunner et al	The aim of this study was (1) to elucidate the processes leading to steps in steep alpine grasslands and (2) to quantify the effects of cattle trampling on physical, chemical and microbial properties of the soils.	2012	Switzerland	46.6214	7.265		1380	from elevationmap	1250		11.4	0.6	6	mean	sandyloam	from https://www.researchgate.net/figure/258647604_fig1_Fig-1-Map-of-Switzerland-showing-the-location-climatic-region-and-soil-texture	grassland_tree	pastures	cattle		20	The site was used as a pasture for at least 150 years, but most probably for centuries. To date, the pasture is used for summer grazing (June–September) with a livestock density of about 4 cattle ha−1.	2010		from the info in the paper		15–25	un	non	ungrazing	The site was used as a pasture for at least 150 years, but most probably for centuries. To date, the pasture is used for summer grazing (June–September) with a livestock density of about 4 cattle ha−1.	43											1.06
116	44	Rakkar, Manbir K., Humberto Blanco-Canqui, Rhae A. Drijber, Mary E. Drewnoski, James C. MacDonald, and Terry Klopfenstein. "Impacts of Cattle Grazing of Corn Residues on Soil Properties after 16 Years." Soil Science Society of America Journal 81, no. 2 (2017): 414-424.	Manbir K. Rakkar	Corn (Zea mays L.) residue grazing can be an important component of crop–livestock systems, but its long-term impacts on soil properties are not well understood. Some producers are concerned that residue grazing can induce soil compaction and reduce crop yields. We assessed the 16-yr cumulative effect of cattle grazing of corn residues on soil compaction, structural quality, soil C, fertility, an…	2017	Nebraska	41.2	-96.5		361	from map	782	30-yr-mean			10.4	30-yr-mean	siltyloam	from soilmap	ICLS	ICLS: corn–soybean: mixed-no-till corn–soybean	cattle	stocker cattle	16	1997–2015	2015				0-5	uno	mod	fall grazing		44											0.679534
117	44	Rakkar, Manbir K., Humberto Blanco-Canqui, Rhae A. Drijber, Mary E. Drewnoski, James C. MacDonald, and Terry Klopfenstein. "Impacts of Cattle Grazing of Corn Residues on Soil Properties after 16 Years." Soil Science Society of America Journal 81, no. 2 (2017): 414-424.	Manbir K. Rakkar	Corn (Zea mays L.) residue grazing can be an important component of crop–livestock systems, but its long-term impacts on soil properties are not well understood. Some producers are concerned that residue grazing can induce soil compaction and reduce crop yields. We assessed the 16-yr cumulative effect of cattle grazing of corn residues on soil compaction, structural quality, soil C, fertility, an…	2017	Nebraska	41.2	-96.5		361	from map	782	30-yr-mean			10.4	30-yr-mean	siltyloam	from soilmap	ICLS	ICLS: corn–soybean: mixed-no-till corn–soybean	cattle	stocker cattle	16	1997–2015	2015				5-10	uno	mod	fall grazing		44											1.19453
118	44	Rakkar, Manbir K., Humberto Blanco-Canqui, Rhae A. Drijber, Mary E. Drewnoski, James C. MacDonald, and Terry Klopfenstein. "Impacts of Cattle Grazing of Corn Residues on Soil Properties after 16 Years." Soil Science Society of America Journal 81, no. 2 (2017): 414-424.	Manbir K. Rakkar	Corn (Zea mays L.) residue grazing can be an important component of crop–livestock systems, but its long-term impacts on soil properties are not well understood. Some producers are concerned that residue grazing can induce soil compaction and reduce crop yields. We assessed the 16-yr cumulative effect of cattle grazing of corn residues on soil compaction, structural quality, soil C, fertility, an…	2017	Nebraska	41.2	-96.5		361	from map	782	30-yr-mean			10.4	30-yr-mean	siltyloam	from soilmap	ICLS	ICLS: corn–soybean: mixed-no-till corn–soybean	cattle	stocker cattle	16	1997–2015	2015				10-15	uno	mod	fall grazing		44											0.802067
119	44	Rakkar, Manbir K., Humberto Blanco-Canqui, Rhae A. Drijber, Mary E. Drewnoski, James C. MacDonald, and Terry Klopfenstein. "Impacts of Cattle Grazing of Corn Residues on Soil Properties after 16 Years." Soil Science Society of America Journal 81, no. 2 (2017): 414-424.	Manbir K. Rakkar	Corn (Zea mays L.) residue grazing can be an important component of crop–livestock systems, but its long-term impacts on soil properties are not well understood. Some producers are concerned that residue grazing can induce soil compaction and reduce crop yields. We assessed the 16-yr cumulative effect of cattle grazing of corn residues on soil compaction, structural quality, soil C, fertility, an…	2017	Nebraska	41.2	-96.5		361	from map	782	30-yr-mean			10.4	30-yr-mean	siltyloam	from soilmap	ICLS	ICLS: corn–soybean: mixed-no-till corn–soybean	cattle	stocker cattle	16	1997–2015	2015				15-20	uno	mod	fall grazing		44											1.1677
120	44	Rakkar, Manbir K., Humberto Blanco-Canqui, Rhae A. Drijber, Mary E. Drewnoski, James C. MacDonald, and Terry Klopfenstein. "Impacts of Cattle Grazing of Corn Residues on Soil Properties after 16 Years." Soil Science Society of America Journal 81, no. 2 (2017): 414-424.	Manbir K. Rakkar	Corn (Zea mays L.) residue grazing can be an important component of crop–livestock systems, but its long-term impacts on soil properties are not well understood. Some producers are concerned that residue grazing can induce soil compaction and reduce crop yields. We assessed the 16-yr cumulative effect of cattle grazing of corn residues on soil compaction, structural quality, soil C, fertility, an…	2017	Nebraska	41.2	-96.5		361	from map	782	30-yr-mean			10.4	30-yr-mean	siltyloam	from soilmap	ICLS	ICLS: corn–soybean: mixed-no-till corn–soybean	cattle	stocker cattle	16	1997–2015	2015				0-5	uno	mod	spring grazing		44											0.886326
121	44	Rakkar, Manbir K., Humberto Blanco-Canqui, Rhae A. Drijber, Mary E. Drewnoski, James C. MacDonald, and Terry Klopfenstein. "Impacts of Cattle Grazing of Corn Residues on Soil Properties after 16 Years." Soil Science Society of America Journal 81, no. 2 (2017): 414-424.	Manbir K. Rakkar	Corn (Zea mays L.) residue grazing can be an important component of crop–livestock systems, but its long-term impacts on soil properties are not well understood. Some producers are concerned that residue grazing can induce soil compaction and reduce crop yields. We assessed the 16-yr cumulative effect of cattle grazing of corn residues on soil compaction, structural quality, soil C, fertility, an…	2017	Nebraska	41.2	-96.5		361	from map	782	30-yr-mean			10.4	30-yr-mean	siltyloam	from soilmap	ICLS	ICLS: corn–soybean: mixed-no-till corn–soybean	cattle	stocker cattle	16	1997–2015	2015				5-10	uno	mod	spring grazing		44											1.36116
122	44	Rakkar, Manbir K., Humberto Blanco-Canqui, Rhae A. Drijber, Mary E. Drewnoski, James C. MacDonald, and Terry Klopfenstein. "Impacts of Cattle Grazing of Corn Residues on Soil Properties after 16 Years." Soil Science Society of America Journal 81, no. 2 (2017): 414-424.	Manbir K. Rakkar	Corn (Zea mays L.) residue grazing can be an important component of crop–livestock systems, but its long-term impacts on soil properties are not well understood. Some producers are concerned that residue grazing can induce soil compaction and reduce crop yields. We assessed the 16-yr cumulative effect of cattle grazing of corn residues on soil compaction, structural quality, soil C, fertility, an…	2017	Nebraska	41.2	-96.5		361	from map	782	30-yr-mean			10.4	30-yr-mean	siltyloam	from soilmap	ICLS	ICLS: corn–soybean: mixed-no-till corn–soybean	cattle	stocker cattle	16	1997–2015	2015				10-15	uno	mod	spring grazing		44											1.21565
123	44	Rakkar, Manbir K., Humberto Blanco-Canqui, Rhae A. Drijber, Mary E. Drewnoski, James C. MacDonald, and Terry Klopfenstein. "Impacts of Cattle Grazing of Corn Residues on Soil Properties after 16 Years." Soil Science Society of America Journal 81, no. 2 (2017): 414-424.	Manbir K. Rakkar	Corn (Zea mays L.) residue grazing can be an important component of crop–livestock systems, but its long-term impacts on soil properties are not well understood. Some producers are concerned that residue grazing can induce soil compaction and reduce crop yields. We assessed the 16-yr cumulative effect of cattle grazing of corn residues on soil compaction, structural quality, soil C, fertility, an…	2017	Nebraska	41.2	-96.5		361	from map	782	30-yr-mean			10.4	30-yr-mean	siltyloam	from soilmap	ICLS	ICLS: corn–soybean: mixed-no-till corn–soybean	cattle	stocker cattle	16	1997–2015	2015				15-20	uno	mod	spring grazing		44											1.32859
124	44	Rakkar, Manbir K., Humberto Blanco-Canqui, Rhae A. Drijber, Mary E. Drewnoski, James C. MacDonald, and Terry Klopfenstein. "Impacts of Cattle Grazing of Corn Residues on Soil Properties after 16 Years." Soil Science Society of America Journal 81, no. 2 (2017): 414-424.	Manbir K. Rakkar	Corn (Zea mays L.) residue grazing can be an important component of crop–livestock systems, but its long-term impacts on soil properties are not well understood. Some producers are concerned that residue grazing can induce soil compaction and reduce crop yields. We assessed the 16-yr cumulative effect of cattle grazing of corn residues on soil compaction, structural quality, soil C, fertility, an…	2017	Nebraska	41.2	-96.5		361	from map	782	30-yr-mean			10.4	30-yr-mean	siltyloam	from soilmap	ICLS	ICLS: corn–soybean: mixed-no-till corn–soybean	cattle	stocker cattle	16	1997–2015	2015				0-5	un	non	control		44											0.696844
125	44	Rakkar, Manbir K., Humberto Blanco-Canqui, Rhae A. Drijber, Mary E. Drewnoski, James C. MacDonald, and Terry Klopfenstein. "Impacts of Cattle Grazing of Corn Residues on Soil Properties after 16 Years." Soil Science Society of America Journal 81, no. 2 (2017): 414-424.	Manbir K. Rakkar	Corn (Zea mays L.) residue grazing can be an important component of crop–livestock systems, but its long-term impacts on soil properties are not well understood. Some producers are concerned that residue grazing can induce soil compaction and reduce crop yields. We assessed the 16-yr cumulative effect of cattle grazing of corn residues on soil compaction, structural quality, soil C, fertility, an…	2017	Nebraska	41.2	-96.5		361	from map	782	30-yr-mean			10.4	30-yr-mean	siltyloam	from soilmap	ICLS	ICLS: corn–soybean: mixed-no-till corn–soybean	cattle	stocker cattle	16	1997–2015	2015				5-10	un	non	control		44											1.252
126	44	Rakkar, Manbir K., Humberto Blanco-Canqui, Rhae A. Drijber, Mary E. Drewnoski, James C. MacDonald, and Terry Klopfenstein. "Impacts of Cattle Grazing of Corn Residues on Soil Properties after 16 Years." Soil Science Society of America Journal 81, no. 2 (2017): 414-424.	Manbir K. Rakkar	Corn (Zea mays L.) residue grazing can be an important component of crop–livestock systems, but its long-term impacts on soil properties are not well understood. Some producers are concerned that residue grazing can induce soil compaction and reduce crop yields. We assessed the 16-yr cumulative effect of cattle grazing of corn residues on soil compaction, structural quality, soil C, fertility, an…	2017	Nebraska	41.2	-96.5		361	from map	782	30-yr-mean			10.4	30-yr-mean	siltyloam	from soilmap	ICLS	ICLS: corn–soybean: mixed-no-till corn–soybean	cattle	stocker cattle	16	1997–2015	2015				10-15	un	non	control		44											1.08352
127	44	Rakkar, Manbir K., Humberto Blanco-Canqui, Rhae A. Drijber, Mary E. Drewnoski, James C. MacDonald, and Terry Klopfenstein. "Impacts of Cattle Grazing of Corn Residues on Soil Properties after 16 Years." Soil Science Society of America Journal 81, no. 2 (2017): 414-424.	Manbir K. Rakkar	Corn (Zea mays L.) residue grazing can be an important component of crop–livestock systems, but its long-term impacts on soil properties are not well understood. Some producers are concerned that residue grazing can induce soil compaction and reduce crop yields. We assessed the 16-yr cumulative effect of cattle grazing of corn residues on soil compaction, structural quality, soil C, fertility, an…	2017	Nebraska	41.2	-96.5		361	from map	782	30-yr-mean			10.4	30-yr-mean	siltyloam	from soilmap	ICLS	ICLS: corn–soybean: mixed-no-till corn–soybean	cattle	stocker cattle	16	1997–2015	2015				15-20	un	non	control		44											1.28264
128	44	Rakkar, Manbir K., Humberto Blanco-Canqui, Rhae A. Drijber, Mary E. Drewnoski, James C. MacDonald, and Terry Klopfenstein. "Impacts of Cattle Grazing of Corn Residues on Soil Properties after 16 Years." Soil Science Society of America Journal 81, no. 2 (2017): 414-424.	Manbir K. Rakkar	Corn (Zea mays L.) residue grazing can be an important component of crop–livestock systems, but its long-term impacts on soil properties are not well understood. Some producers are concerned that residue grazing can induce soil compaction and reduce crop yields. We assessed the 16-yr cumulative effect of cattle grazing of corn residues on soil compaction, structural quality, soil C, fertility, an…	2017	Nebraska	41.2	-96.5		361	from map	782	30-yr-mean			10.4	30-yr-mean	siltyloam	from soilmap	ICLS	ICLS: corn–soybean: mixed-no-till corn–soybean	cattle	stocker cattle	16	1997–2015	2015				0-5	uno	mod	Fall grazing		44											0.679534
129	44	Rakkar, Manbir K., Humberto Blanco-Canqui, Rhae A. Drijber, Mary E. Drewnoski, James C. MacDonald, and Terry Klopfenstein. "Impacts of Cattle Grazing of Corn Residues on Soil Properties after 16 Years." Soil Science Society of America Journal 81, no. 2 (2017): 414-424.	Manbir K. Rakkar	Corn (Zea mays L.) residue grazing can be an important component of crop–livestock systems, but its long-term impacts on soil properties are not well understood. Some producers are concerned that residue grazing can induce soil compaction and reduce crop yields. We assessed the 16-yr cumulative effect of cattle grazing of corn residues on soil compaction, structural quality, soil C, fertility, an…	2017	Nebraska	41.2	-96.5		361	from map	782	30-yr-mean			10.4	30-yr-mean	siltyloam	from soilmap	ICLS	ICLS: corn–soybean: mixed-no-till corn–soybean	cattle	stocker cattle	16	1997–2015	2015				0-5	uno	mod	Spring grazing		44											0.886326
130	44	Rakkar, Manbir K., Humberto Blanco-Canqui, Rhae A. Drijber, Mary E. Drewnoski, James C. MacDonald, and Terry Klopfenstein. "Impacts of Cattle Grazing of Corn Residues on Soil Properties after 16 Years." Soil Science Society of America Journal 81, no. 2 (2017): 414-424.	Manbir K. Rakkar	Corn (Zea mays L.) residue grazing can be an important component of crop–livestock systems, but its long-term impacts on soil properties are not well understood. Some producers are concerned that residue grazing can induce soil compaction and reduce crop yields. We assessed the 16-yr cumulative effect of cattle grazing of corn residues on soil compaction, structural quality, soil C, fertility, an…	2017	Nebraska	41.2	-96.5		361	from map	782	30-yr-mean			10.4	30-yr-mean	siltyloam	from soilmap	ICLS	ICLS: corn–soybean: mixed-no-till corn–soybean	cattle	stocker cattle	16	1997–2015	2015				0-5	un	non	Control		44											0.696844
131	44	Rakkar, Manbir K., Humberto Blanco-Canqui, Rhae A. Drijber, Mary E. Drewnoski, James C. MacDonald, and Terry Klopfenstein. "Impacts of Cattle Grazing of Corn Residues on Soil Properties after 16 Years." Soil Science Society of America Journal 81, no. 2 (2017): 414-424.	Manbir K. Rakkar	Corn (Zea mays L.) residue grazing can be an important component of crop–livestock systems, but its long-term impacts on soil properties are not well understood. Some producers are concerned that residue grazing can induce soil compaction and reduce crop yields. We assessed the 16-yr cumulative effect of cattle grazing of corn residues on soil compaction, structural quality, soil C, fertility, an…	2017	Nebraska	41.2	-96.5		361	from map	782	30-yr-mean			10.4	30-yr-mean	siltyloam	from soilmap	ICLS	ICLS: corn–soybean: mixed-no-till corn–soybean	cattle	stocker cattle	16	1997–2015	2015				5–10	uno	mod	Fall grazing		44											1.19453
132	44	Rakkar, Manbir K., Humberto Blanco-Canqui, Rhae A. Drijber, Mary E. Drewnoski, James C. MacDonald, and Terry Klopfenstein. "Impacts of Cattle Grazing of Corn Residues on Soil Properties after 16 Years." Soil Science Society of America Journal 81, no. 2 (2017): 414-424.	Manbir K. Rakkar	Corn (Zea mays L.) residue grazing can be an important component of crop–livestock systems, but its long-term impacts on soil properties are not well understood. Some producers are concerned that residue grazing can induce soil compaction and reduce crop yields. We assessed the 16-yr cumulative effect of cattle grazing of corn residues on soil compaction, structural quality, soil C, fertility, an…	2017	Nebraska	41.2	-96.5		361	from map	782	30-yr-mean			10.4	30-yr-mean	siltyloam	from soilmap	ICLS	ICLS: corn–soybean: mixed-no-till corn–soybean	cattle	stocker cattle	16	1997–2015	2015				5–10	uno	mod	Spring grazing		44											1.36116
133	44	Rakkar, Manbir K., Humberto Blanco-Canqui, Rhae A. Drijber, Mary E. Drewnoski, James C. MacDonald, and Terry Klopfenstein. "Impacts of Cattle Grazing of Corn Residues on Soil Properties after 16 Years." Soil Science Society of America Journal 81, no. 2 (2017): 414-424.	Manbir K. Rakkar	Corn (Zea mays L.) residue grazing can be an important component of crop–livestock systems, but its long-term impacts on soil properties are not well understood. Some producers are concerned that residue grazing can induce soil compaction and reduce crop yields. We assessed the 16-yr cumulative effect of cattle grazing of corn residues on soil compaction, structural quality, soil C, fertility, an…	2017	Nebraska	41.2	-96.5		361	from map	782	30-yr-mean			10.4	30-yr-mean	siltyloam	from soilmap	ICLS	ICLS: corn–soybean: mixed-no-till corn–soybean	cattle	stocker cattle	16	1997–2015	2015				5–10	uno	mod	Control		44											1.252
134	44	Rakkar, Manbir K., Humberto Blanco-Canqui, Rhae A. Drijber, Mary E. Drewnoski, James C. MacDonald, and Terry Klopfenstein. "Impacts of Cattle Grazing of Corn Residues on Soil Properties after 16 Years." Soil Science Society of America Journal 81, no. 2 (2017): 414-424.	Manbir K. Rakkar	Corn (Zea mays L.) residue grazing can be an important component of crop–livestock systems, but its long-term impacts on soil properties are not well understood. Some producers are concerned that residue grazing can induce soil compaction and reduce crop yields. We assessed the 16-yr cumulative effect of cattle grazing of corn residues on soil compaction, structural quality, soil C, fertility, an…	2017	Nebraska	41.2	-96.5		361	from map	782	30-yr-mean			10.4	30-yr-mean	siltyloam	from soilmap	ICLS	ICLS: corn–soybean: mixed-no-till corn–soybean	cattle	stocker cattle	16	1997–2015	2015				0-10	uno	mod	Fall grazing		44			14.3				5.6
135	44	Rakkar, Manbir K., Humberto Blanco-Canqui, Rhae A. Drijber, Mary E. Drewnoski, James C. MacDonald, and Terry Klopfenstein. "Impacts of Cattle Grazing of Corn Residues on Soil Properties after 16 Years." Soil Science Society of America Journal 81, no. 2 (2017): 414-424.	Manbir K. Rakkar	Corn (Zea mays L.) residue grazing can be an important component of crop–livestock systems, but its long-term impacts on soil properties are not well understood. Some producers are concerned that residue grazing can induce soil compaction and reduce crop yields. We assessed the 16-yr cumulative effect of cattle grazing of corn residues on soil compaction, structural quality, soil C, fertility, an…	2017	Nebraska	41.2	-96.5		361	from map	782	30-yr-mean			10.4	30-yr-mean	siltyloam	from soilmap	ICLS	ICLS: corn–soybean: mixed-no-till corn–soybean	cattle	stocker cattle	16	1997–2015	2015				0-10	uno	mod	Spring grazing		44			18.5				8.1
136	44	Rakkar, Manbir K., Humberto Blanco-Canqui, Rhae A. Drijber, Mary E. Drewnoski, James C. MacDonald, and Terry Klopfenstein. "Impacts of Cattle Grazing of Corn Residues on Soil Properties after 16 Years." Soil Science Society of America Journal 81, no. 2 (2017): 414-424.	Manbir K. Rakkar	Corn (Zea mays L.) residue grazing can be an important component of crop–livestock systems, but its long-term impacts on soil properties are not well understood. Some producers are concerned that residue grazing can induce soil compaction and reduce crop yields. We assessed the 16-yr cumulative effect of cattle grazing of corn residues on soil compaction, structural quality, soil C, fertility, an…	2017	Nebraska	41.2	-96.5		361	from map	782	30-yr-mean			10.4	30-yr-mean	siltyloam	from soilmap	ICLS	ICLS: corn–soybean: mixed-no-till corn–soybean	cattle	stocker cattle	16	1997–2015	2015				0-10	un	non	Control		44			22.8				4.2
137	45	Zhang, Jing, Xiaoan Zuo, Xin Zhou, Peng Lv, Jie Lian, and Xiyuan Yue. "Long-term grazing effects on vegetation characteristics and soil properties in a semiarid grassland, northern China." Environmental monitoring and assessment 189, no. 5 (2017): 216.	Zhang, Jing	Understanding the responses of vegetation characteristics and soil properties to grazing disturbance is useful for grassland ecosystem restoration and management in semiarid areas. Here, we examined the effects of long-term grazing on vegetation characteristics, soil properties, and their relationships across four grassland types (meadow, Stipa steppe, scattered tree grassland, and sandy grasslan…	2017	China	42.9167	120.7		360		360				6.4		sand		grassland_tree	meadow grassland, Stipa steppe, scattered tree grassland, and sandy grassland	mix	cattle and sheep	25		2014		meadow grassland		0-10	un	non	un-grazing	cattle and sheep (over 1 cattle and 6 sheep ha−1) since the 1970s.	45											1.54477
138	45	Zhang, Jing, Xiaoan Zuo, Xin Zhou, Peng Lv, Jie Lian, and Xiyuan Yue. "Long-term grazing effects on vegetation characteristics and soil properties in a semiarid grassland, northern China." Environmental monitoring and assessment 189, no. 5 (2017): 216.	Zhang, Jing	Understanding the responses of vegetation characteristics and soil properties to grazing disturbance is useful for grassland ecosystem restoration and management in semiarid areas. Here, we examined the effects of long-term grazing on vegetation characteristics, soil properties, and their relationships across four grassland types (meadow, Stipa steppe, scattered tree grassland, and sandy grasslan…	2017	China	42.9167	120.7		360		360				6.4		sand		grassland_tree	meadow grassland, Stipa steppe, scattered tree grassland, and sandy grassland	mix	cattle and sheep	25		2014		meadow grassland		0-10	over	hea	grazing	cattle and sheep (over 1 cattle and 6 sheep ha−1) since the 1970s.	45											1.51519
139	45	Zhang, Jing, Xiaoan Zuo, Xin Zhou, Peng Lv, Jie Lian, and Xiyuan Yue. "Long-term grazing effects on vegetation characteristics and soil properties in a semiarid grassland, northern China." Environmental monitoring and assessment 189, no. 5 (2017): 216.	Zhang, Jing	Understanding the responses of vegetation characteristics and soil properties to grazing disturbance is useful for grassland ecosystem restoration and management in semiarid areas. Here, we examined the effects of long-term grazing on vegetation characteristics, soil properties, and their relationships across four grassland types (meadow, Stipa steppe, scattered tree grassland, and sandy grasslan…	2017	China	42.9167	120.7		360		360				6.4		sand		grassland_tree	meadow grassland, Stipa steppe, scattered tree grassland, and sandy grassland	mix	cattle and sheep	25		2014		Stipa steppe		0-10	un	non	un-grazing	cattle and sheep (over 1 cattle and 6 sheep ha−1) since the 1970s.	45											1.19317
140	45	Zhang, Jing, Xiaoan Zuo, Xin Zhou, Peng Lv, Jie Lian, and Xiyuan Yue. "Long-term grazing effects on vegetation characteristics and soil properties in a semiarid grassland, northern China." Environmental monitoring and assessment 189, no. 5 (2017): 216.	Zhang, Jing	Understanding the responses of vegetation characteristics and soil properties to grazing disturbance is useful for grassland ecosystem restoration and management in semiarid areas. Here, we examined the effects of long-term grazing on vegetation characteristics, soil properties, and their relationships across four grassland types (meadow, Stipa steppe, scattered tree grassland, and sandy grasslan…	2017	China	42.9167	120.7		360		360				6.4		sand		grassland_tree	meadow grassland, Stipa steppe, scattered tree grassland, and sandy grassland	mix	cattle and sheep	25		2014		Stipa steppe		0-10	over	hea	grazing	cattle and sheep (over 1 cattle and 6 sheep ha−1) since the 1970s.	45											1.17689
141	45	Zhang, Jing, Xiaoan Zuo, Xin Zhou, Peng Lv, Jie Lian, and Xiyuan Yue. "Long-term grazing effects on vegetation characteristics and soil properties in a semiarid grassland, northern China." Environmental monitoring and assessment 189, no. 5 (2017): 216.	Zhang, Jing	Understanding the responses of vegetation characteristics and soil properties to grazing disturbance is useful for grassland ecosystem restoration and management in semiarid areas. Here, we examined the effects of long-term grazing on vegetation characteristics, soil properties, and their relationships across four grassland types (meadow, Stipa steppe, scattered tree grassland, and sandy grasslan…	2017	China	42.9167	120.7		360		360				6.4		sand		grassland_tree	meadow grassland, Stipa steppe, scattered tree grassland, and sandy grassland	mix	cattle and sheep	25		2014		scattered tree grassland		0-10	un	non	un-grazing	cattle and sheep (over 1 cattle and 6 sheep ha−1) since the 1970s.	45											1.27973
142	45	Zhang, Jing, Xiaoan Zuo, Xin Zhou, Peng Lv, Jie Lian, and Xiyuan Yue. "Long-term grazing effects on vegetation characteristics and soil properties in a semiarid grassland, northern China." Environmental monitoring and assessment 189, no. 5 (2017): 216.	Zhang, Jing	Understanding the responses of vegetation characteristics and soil properties to grazing disturbance is useful for grassland ecosystem restoration and management in semiarid areas. Here, we examined the effects of long-term grazing on vegetation characteristics, soil properties, and their relationships across four grassland types (meadow, Stipa steppe, scattered tree grassland, and sandy grasslan…	2017	China	42.9167	120.7		360		360				6.4		sand		grassland_tree	meadow grassland, Stipa steppe, scattered tree grassland, and sandy grassland	mix	cattle and sheep	25		2014		scattered tree grassland		0-10	over	hea	grazing	cattle and sheep (over 1 cattle and 6 sheep ha−1) since the 1970s.	45											1.52412
143	45	Zhang, Jing, Xiaoan Zuo, Xin Zhou, Peng Lv, Jie Lian, and Xiyuan Yue. "Long-term grazing effects on vegetation characteristics and soil properties in a semiarid grassland, northern China." Environmental monitoring and assessment 189, no. 5 (2017): 216.	Zhang, Jing	Understanding the responses of vegetation characteristics and soil properties to grazing disturbance is useful for grassland ecosystem restoration and management in semiarid areas. Here, we examined the effects of long-term grazing on vegetation characteristics, soil properties, and their relationships across four grassland types (meadow, Stipa steppe, scattered tree grassland, and sandy grasslan…	2017	China	42.9167	120.7		360		360				6.4		sand		grassland_tree	meadow grassland, Stipa steppe, scattered tree grassland, and sandy grassland	mix	cattle and sheep	25		2014		sandy grassland		0-10	un	non	un-grazing	cattle and sheep (over 1 cattle and 6 sheep ha−1) since the 1970s.	45											1.36609
144	45	Zhang, Jing, Xiaoan Zuo, Xin Zhou, Peng Lv, Jie Lian, and Xiyuan Yue. "Long-term grazing effects on vegetation characteristics and soil properties in a semiarid grassland, northern China." Environmental monitoring and assessment 189, no. 5 (2017): 216.	Zhang, Jing	Understanding the responses of vegetation characteristics and soil properties to grazing disturbance is useful for grassland ecosystem restoration and management in semiarid areas. Here, we examined the effects of long-term grazing on vegetation characteristics, soil properties, and their relationships across four grassland types (meadow, Stipa steppe, scattered tree grassland, and sandy grasslan…	2017	China	42.9167	120.7		360		360				6.4		sand		grassland_tree	meadow grassland, Stipa steppe, scattered tree grassland, and sandy grassland	mix	cattle and sheep	25		2014		sandy grassland		0-10	over	hea	grazing	cattle and sheep (over 1 cattle and 6 sheep ha−1) since the 1970s.	45											1.48719
145	45	Zhang, Jing, Xiaoan Zuo, Xin Zhou, Peng Lv, Jie Lian, and Xiyuan Yue. "Long-term grazing effects on vegetation characteristics and soil properties in a semiarid grassland, northern China." Environmental monitoring and assessment 189, no. 5 (2017): 216.	Zhang, Jing	Understanding the responses of vegetation characteristics and soil properties to grazing disturbance is useful for grassland ecosystem restoration and management in semiarid areas. Here, we examined the effects of long-term grazing on vegetation characteristics, soil properties, and their relationships across four grassland types (meadow, Stipa steppe, scattered tree grassland, and sandy grasslan…	2017	China	42.9167	120.7		360		360				6.4		sand		grassland_tree	meadow grassland, Stipa steppe, scattered tree grassland, and sandy grassland	mix	cattle and sheep	25		2014		meadow grassland		10-20	un	non	un-grazing	cattle and sheep (over 1 cattle and 6 sheep ha−1) since the 1970s.	45											1.4866
146	45	Zhang, Jing, Xiaoan Zuo, Xin Zhou, Peng Lv, Jie Lian, and Xiyuan Yue. "Long-term grazing effects on vegetation characteristics and soil properties in a semiarid grassland, northern China." Environmental monitoring and assessment 189, no. 5 (2017): 216.	Zhang, Jing	Understanding the responses of vegetation characteristics and soil properties to grazing disturbance is useful for grassland ecosystem restoration and management in semiarid areas. Here, we examined the effects of long-term grazing on vegetation characteristics, soil properties, and their relationships across four grassland types (meadow, Stipa steppe, scattered tree grassland, and sandy grasslan…	2017	China	42.9167	120.7		360		360				6.4		sand		grassland_tree	meadow grassland, Stipa steppe, scattered tree grassland, and sandy grassland	mix	cattle and sheep	25		2014		meadow grassland		10-20	over	hea	grazing	cattle and sheep (over 1 cattle and 6 sheep ha−1) since the 1970s.	45											1.49792
147	45	Zhang, Jing, Xiaoan Zuo, Xin Zhou, Peng Lv, Jie Lian, and Xiyuan Yue. "Long-term grazing effects on vegetation characteristics and soil properties in a semiarid grassland, northern China." Environmental monitoring and assessment 189, no. 5 (2017): 216.	Zhang, Jing	Understanding the responses of vegetation characteristics and soil properties to grazing disturbance is useful for grassland ecosystem restoration and management in semiarid areas. Here, we examined the effects of long-term grazing on vegetation characteristics, soil properties, and their relationships across four grassland types (meadow, Stipa steppe, scattered tree grassland, and sandy grasslan…	2017	China	42.9167	120.7		360		360				6.4		sand		grassland_tree	meadow grassland, Stipa steppe, scattered tree grassland, and sandy grassland	mix	cattle and sheep	25		2014		Stipa steppe		10-20	un	non	un-grazing	cattle and sheep (over 1 cattle and 6 sheep ha−1) since the 1970s.	45											1.0669
148	45	Zhang, Jing, Xiaoan Zuo, Xin Zhou, Peng Lv, Jie Lian, and Xiyuan Yue. "Long-term grazing effects on vegetation characteristics and soil properties in a semiarid grassland, northern China." Environmental monitoring and assessment 189, no. 5 (2017): 216.	Zhang, Jing	Understanding the responses of vegetation characteristics and soil properties to grazing disturbance is useful for grassland ecosystem restoration and management in semiarid areas. Here, we examined the effects of long-term grazing on vegetation characteristics, soil properties, and their relationships across four grassland types (meadow, Stipa steppe, scattered tree grassland, and sandy grasslan…	2017	China	42.9167	120.7		360		360				6.4		sand		grassland_tree	meadow grassland, Stipa steppe, scattered tree grassland, and sandy grassland	mix	cattle and sheep	25		2014		Stipa steppe		10-20	over	hea	grazing	cattle and sheep (over 1 cattle and 6 sheep ha−1) since the 1970s.	45											1.14612
149	45	Zhang, Jing, Xiaoan Zuo, Xin Zhou, Peng Lv, Jie Lian, and Xiyuan Yue. "Long-term grazing effects on vegetation characteristics and soil properties in a semiarid grassland, northern China." Environmental monitoring and assessment 189, no. 5 (2017): 216.	Zhang, Jing	Understanding the responses of vegetation characteristics and soil properties to grazing disturbance is useful for grassland ecosystem restoration and management in semiarid areas. Here, we examined the effects of long-term grazing on vegetation characteristics, soil properties, and their relationships across four grassland types (meadow, Stipa steppe, scattered tree grassland, and sandy grasslan…	2017	China	42.9167	120.7		360		360				6.4		sand		grassland_tree	meadow grassland, Stipa steppe, scattered tree grassland, and sandy grassland	mix	cattle and sheep	25		2014		scattered tree grassland		10-20	un	non	un-grazing	cattle and sheep (over 1 cattle and 6 sheep ha−1) since the 1970s.	45											1.31765
150	45	Zhang, Jing, Xiaoan Zuo, Xin Zhou, Peng Lv, Jie Lian, and Xiyuan Yue. "Long-term grazing effects on vegetation characteristics and soil properties in a semiarid grassland, northern China." Environmental monitoring and assessment 189, no. 5 (2017): 216.	Zhang, Jing	Understanding the responses of vegetation characteristics and soil properties to grazing disturbance is useful for grassland ecosystem restoration and management in semiarid areas. Here, we examined the effects of long-term grazing on vegetation characteristics, soil properties, and their relationships across four grassland types (meadow, Stipa steppe, scattered tree grassland, and sandy grasslan…	2017	China	42.9167	120.7		360		360				6.4		sand		grassland_tree	meadow grassland, Stipa steppe, scattered tree grassland, and sandy grassland	mix	cattle and sheep	25		2014		scattered tree grassland		10-20	over	hea	grazing	cattle and sheep (over 1 cattle and 6 sheep ha−1) since the 1970s.	45											1.47945
151	45	Zhang, Jing, Xiaoan Zuo, Xin Zhou, Peng Lv, Jie Lian, and Xiyuan Yue. "Long-term grazing effects on vegetation characteristics and soil properties in a semiarid grassland, northern China." Environmental monitoring and assessment 189, no. 5 (2017): 216.	Zhang, Jing	Understanding the responses of vegetation characteristics and soil properties to grazing disturbance is useful for grassland ecosystem restoration and management in semiarid areas. Here, we examined the effects of long-term grazing on vegetation characteristics, soil properties, and their relationships across four grassland types (meadow, Stipa steppe, scattered tree grassland, and sandy grasslan…	2017	China	42.9167	120.7		360		360				6.4		sand		grassland_tree	meadow grassland, Stipa steppe, scattered tree grassland, and sandy grassland	mix	cattle and sheep	25		2014		sandy grassland		10-20	un	non	un-grazing	cattle and sheep (over 1 cattle and 6 sheep ha−1) since the 1970s.	45											1.34941
152	45	Zhang, Jing, Xiaoan Zuo, Xin Zhou, Peng Lv, Jie Lian, and Xiyuan Yue. "Long-term grazing effects on vegetation characteristics and soil properties in a semiarid grassland, northern China." Environmental monitoring and assessment 189, no. 5 (2017): 216.	Zhang, Jing	Understanding the responses of vegetation characteristics and soil properties to grazing disturbance is useful for grassland ecosystem restoration and management in semiarid areas. Here, we examined the effects of long-term grazing on vegetation characteristics, soil properties, and their relationships across four grassland types (meadow, Stipa steppe, scattered tree grassland, and sandy grasslan…	2017	China	42.9167	120.7		360		360				6.4		sand		grassland_tree	meadow grassland, Stipa steppe, scattered tree grassland, and sandy grassland	mix	cattle and sheep	25		2014		sandy grassland		10-20	over	hea	grazing	cattle and sheep (over 1 cattle and 6 sheep ha−1) since the 1970s.	45											1.45622
153	45	Zhang, Jing, Xiaoan Zuo, Xin Zhou, Peng Lv, Jie Lian, and Xiyuan Yue. "Long-term grazing effects on vegetation characteristics and soil properties in a semiarid grassland, northern China." Environmental monitoring and assessment 189, no. 5 (2017): 216.	Zhang, Jing	Understanding the responses of vegetation characteristics and soil properties to grazing disturbance is useful for grassland ecosystem restoration and management in semiarid areas. Here, we examined the effects of long-term grazing on vegetation characteristics, soil properties, and their relationships across four grassland types (meadow, Stipa steppe, scattered tree grassland, and sandy grasslan…	2017	China	42.9167	120.7		360		360				6.4		sand		grassland_tree	meadow grassland, Stipa steppe, scattered tree grassland, and sandy grassland	mix	cattle and sheep	25		2014		meadow grassland		20-40	un	non	un-grazing	cattle and sheep (over 1 cattle and 6 sheep ha−1) since the 1970s.	45											1.52432
154	45	Zhang, Jing, Xiaoan Zuo, Xin Zhou, Peng Lv, Jie Lian, and Xiyuan Yue. "Long-term grazing effects on vegetation characteristics and soil properties in a semiarid grassland, northern China." Environmental monitoring and assessment 189, no. 5 (2017): 216.	Zhang, Jing	Understanding the responses of vegetation characteristics and soil properties to grazing disturbance is useful for grassland ecosystem restoration and management in semiarid areas. Here, we examined the effects of long-term grazing on vegetation characteristics, soil properties, and their relationships across four grassland types (meadow, Stipa steppe, scattered tree grassland, and sandy grasslan…	2017	China	42.9167	120.7		360		360				6.4		sand		grassland_tree	meadow grassland, Stipa steppe, scattered tree grassland, and sandy grassland	mix	cattle and sheep	25		2014		meadow grassland		20-40	over	hea	grazing	cattle and sheep (over 1 cattle and 6 sheep ha−1) since the 1970s.	45											1.52174
155	45	Zhang, Jing, Xiaoan Zuo, Xin Zhou, Peng Lv, Jie Lian, and Xiyuan Yue. "Long-term grazing effects on vegetation characteristics and soil properties in a semiarid grassland, northern China." Environmental monitoring and assessment 189, no. 5 (2017): 216.	Zhang, Jing	Understanding the responses of vegetation characteristics and soil properties to grazing disturbance is useful for grassland ecosystem restoration and management in semiarid areas. Here, we examined the effects of long-term grazing on vegetation characteristics, soil properties, and their relationships across four grassland types (meadow, Stipa steppe, scattered tree grassland, and sandy grasslan…	2017	China	42.9167	120.7		360		360				6.4		sand		grassland_tree	meadow grassland, Stipa steppe, scattered tree grassland, and sandy grassland	mix	cattle and sheep	25		2014		Stipa steppe		20-40	un	non	un-grazing	cattle and sheep (over 1 cattle and 6 sheep ha−1) since the 1970s.	45											0.912845
156	45	Zhang, Jing, Xiaoan Zuo, Xin Zhou, Peng Lv, Jie Lian, and Xiyuan Yue. "Long-term grazing effects on vegetation characteristics and soil properties in a semiarid grassland, northern China." Environmental monitoring and assessment 189, no. 5 (2017): 216.	Zhang, Jing	Understanding the responses of vegetation characteristics and soil properties to grazing disturbance is useful for grassland ecosystem restoration and management in semiarid areas. Here, we examined the effects of long-term grazing on vegetation characteristics, soil properties, and their relationships across four grassland types (meadow, Stipa steppe, scattered tree grassland, and sandy grasslan…	2017	China	42.9167	120.7		360		360				6.4		sand		grassland_tree	meadow grassland, Stipa steppe, scattered tree grassland, and sandy grassland	mix	cattle and sheep	25		2014		Stipa steppe		20-40	over	hea	grazing	cattle and sheep (over 1 cattle and 6 sheep ha−1) since the 1970s.	45											1.04487
157	45	Zhang, Jing, Xiaoan Zuo, Xin Zhou, Peng Lv, Jie Lian, and Xiyuan Yue. "Long-term grazing effects on vegetation characteristics and soil properties in a semiarid grassland, northern China." Environmental monitoring and assessment 189, no. 5 (2017): 216.	Zhang, Jing	Understanding the responses of vegetation characteristics and soil properties to grazing disturbance is useful for grassland ecosystem restoration and management in semiarid areas. Here, we examined the effects of long-term grazing on vegetation characteristics, soil properties, and their relationships across four grassland types (meadow, Stipa steppe, scattered tree grassland, and sandy grasslan…	2017	China	42.9167	120.7		360		360				6.4		sand		grassland_tree	meadow grassland, Stipa steppe, scattered tree grassland, and sandy grassland	mix	cattle and sheep	25		2014		scattered tree grassland		20-40	un	non	un-grazing	cattle and sheep (over 1 cattle and 6 sheep ha−1) since the 1970s.	45											1.20409
158	45	Zhang, Jing, Xiaoan Zuo, Xin Zhou, Peng Lv, Jie Lian, and Xiyuan Yue. "Long-term grazing effects on vegetation characteristics and soil properties in a semiarid grassland, northern China." Environmental monitoring and assessment 189, no. 5 (2017): 216.	Zhang, Jing	Understanding the responses of vegetation characteristics and soil properties to grazing disturbance is useful for grassland ecosystem restoration and management in semiarid areas. Here, we examined the effects of long-term grazing on vegetation characteristics, soil properties, and their relationships across four grassland types (meadow, Stipa steppe, scattered tree grassland, and sandy grasslan…	2017	China	42.9167	120.7		360		360				6.4		sand		grassland_tree	meadow grassland, Stipa steppe, scattered tree grassland, and sandy grassland	mix	cattle and sheep	25		2014		scattered tree grassland		20-40	over	hea	grazing	cattle and sheep (over 1 cattle and 6 sheep ha−1) since the 1970s.	45											1.47588
159	45	Zhang, Jing, Xiaoan Zuo, Xin Zhou, Peng Lv, Jie Lian, and Xiyuan Yue. "Long-term grazing effects on vegetation characteristics and soil properties in a semiarid grassland, northern China." Environmental monitoring and assessment 189, no. 5 (2017): 216.	Zhang, Jing	Understanding the responses of vegetation characteristics and soil properties to grazing disturbance is useful for grassland ecosystem restoration and management in semiarid areas. Here, we examined the effects of long-term grazing on vegetation characteristics, soil properties, and their relationships across four grassland types (meadow, Stipa steppe, scattered tree grassland, and sandy grasslan…	2017	China	42.9167	120.7		360		360				6.4		sand		grassland_tree	meadow grassland, Stipa steppe, scattered tree grassland, and sandy grassland	mix	cattle and sheep	25		2014		sandy grassland		20-40	un	non	un-grazing	cattle and sheep (over 1 cattle and 6 sheep ha−1) since the 1970s.	45											1.33214
160	45	Zhang, Jing, Xiaoan Zuo, Xin Zhou, Peng Lv, Jie Lian, and Xiyuan Yue. "Long-term grazing effects on vegetation characteristics and soil properties in a semiarid grassland, northern China." Environmental monitoring and assessment 189, no. 5 (2017): 216.	Zhang, Jing	Understanding the responses of vegetation characteristics and soil properties to grazing disturbance is useful for grassland ecosystem restoration and management in semiarid areas. Here, we examined the effects of long-term grazing on vegetation characteristics, soil properties, and their relationships across four grassland types (meadow, Stipa steppe, scattered tree grassland, and sandy grasslan…	2017	China	42.9167	120.7		360		360				6.4		sand		grassland_tree	meadow grassland, Stipa steppe, scattered tree grassland, and sandy grassland	mix	cattle and sheep	25		2014		sandy grassland		20-40	over	hea	grazing	cattle and sheep (over 1 cattle and 6 sheep ha−1) since the 1970s.	45											1.37046
161	46	Pilon, Cristiane, P. A. Moore, D. H. Pote, J. H. Pennington, J. W. Martin, D. K. Brauer, R. L. Raper, S. M. Dabney, and John Lee. "Long-term effects of grazing management and buffer strips on soil erosion from pastures." Journal of Environmental Quality 46, no. 2 (2017): 364-372.	Pilon, Cristiane	High grazing pressure can lead to soil erosion in pastures, causing increased sediment delivery to waterways. The objectives of this research were to evaluate the impact of grazing management and buffer strips on soil erosion by assessing soil physical properties, hydrology, and sediment loads from pastures fertilized with broiler litter. Field studies were conducted for 12 yr on 15 small watersh…	2017	USA	35.1667	-93.8833		150		1293	2004-2015	39.7	-6.5	16.6	mean	siltyloam		grassland	pasture: bermudagrass, annual ryegrass and cereal rye	cattle		12		2015				0-5	uno	mod	Rotationally grazed with buffer strip	Overgrazing is generally defined as animals grazing the pasture for extended periods of time without allowing the vegetation to recover properly (NRCS, 2016).	46											1.1797
162	46	Pilon, Cristiane, P. A. Moore, D. H. Pote, J. H. Pennington, J. W. Martin, D. K. Brauer, R. L. Raper, S. M. Dabney, and John Lee. "Long-term effects of grazing management and buffer strips on soil erosion from pastures." Journal of Environmental Quality 46, no. 2 (2017): 364-372.	Pilon, Cristiane	High grazing pressure can lead to soil erosion in pastures, causing increased sediment delivery to waterways. The objectives of this research were to evaluate the impact of grazing management and buffer strips on soil erosion by assessing soil physical properties, hydrology, and sediment loads from pastures fertilized with broiler litter. Field studies were conducted for 12 yr on 15 small watersh…	2017	USA	35.1667	-93.8833		150		1293	2004-2015	39.7	-6.5	16.6	mean	siltyloam		grassland	pasture: bermudagrass, annual ryegrass and cereal rye	cattle		12		2015				0-5	uno	mod	Rotationally grazed	Overgrazing is generally defined as animals grazing the pasture for extended periods of time without allowing the vegetation to recover properly (NRCS, 2016).	46											1.15004
163	46	Pilon, Cristiane, P. A. Moore, D. H. Pote, J. H. Pennington, J. W. Martin, D. K. Brauer, R. L. Raper, S. M. Dabney, and John Lee. "Long-term effects of grazing management and buffer strips on soil erosion from pastures." Journal of Environmental Quality 46, no. 2 (2017): 364-372.	Pilon, Cristiane	High grazing pressure can lead to soil erosion in pastures, causing increased sediment delivery to waterways. The objectives of this research were to evaluate the impact of grazing management and buffer strips on soil erosion by assessing soil physical properties, hydrology, and sediment loads from pastures fertilized with broiler litter. Field studies were conducted for 12 yr on 15 small watersh…	2017	USA	35.1667	-93.8833		150		1293	2004-2015	39.7	-6.5	16.6	mean	siltyloam		grassland	pasture: bermudagrass, annual ryegrass and cereal rye	cattle		12		2015				0-5	over	hea	Continuously grazed	Overgrazing is generally defined as animals grazing the pasture for extended periods of time without allowing the vegetation to recover properly (NRCS, 2016).	46											1.17436
164	46	Pilon, Cristiane, P. A. Moore, D. H. Pote, J. H. Pennington, J. W. Martin, D. K. Brauer, R. L. Raper, S. M. Dabney, and John Lee. "Long-term effects of grazing management and buffer strips on soil erosion from pastures." Journal of Environmental Quality 46, no. 2 (2017): 364-372.	Pilon, Cristiane	High grazing pressure can lead to soil erosion in pastures, causing increased sediment delivery to waterways. The objectives of this research were to evaluate the impact of grazing management and buffer strips on soil erosion by assessing soil physical properties, hydrology, and sediment loads from pastures fertilized with broiler litter. Field studies were conducted for 12 yr on 15 small watersh…	2017	USA	35.1667	-93.8833		150		1293	2004-2015	39.7	-6.5	16.6	mean	siltyloam		grassland	pasture: bermudagrass, annual ryegrass and cereal rye	cattle		12		2015				0-5	un	non	Hayed	Overgrazing is generally defined as animals grazing the pasture for extended periods of time without allowing the vegetation to recover properly (NRCS, 2016).	46											1.0909
165	46	Pilon, Cristiane, P. A. Moore, D. H. Pote, J. H. Pennington, J. W. Martin, D. K. Brauer, R. L. Raper, S. M. Dabney, and John Lee. "Long-term effects of grazing management and buffer strips on soil erosion from pastures." Journal of Environmental Quality 46, no. 2 (2017): 364-372.	Pilon, Cristiane	High grazing pressure can lead to soil erosion in pastures, causing increased sediment delivery to waterways. The objectives of this research were to evaluate the impact of grazing management and buffer strips on soil erosion by assessing soil physical properties, hydrology, and sediment loads from pastures fertilized with broiler litter. Field studies were conducted for 12 yr on 15 small watersh…	2017	USA	35.1667	-93.8833		150		1293	2004-2015	39.7	-6.5	16.6	mean	siltyloam		grassland	pasture: bermudagrass, annual ryegrass and cereal rye	cattle		12		2015				0-5	uno	mod	Rotationally grazed with fenced riparian strip	Overgrazing is generally defined as animals grazing the pasture for extended periods of time without allowing the vegetation to recover properly (NRCS, 2016).	46											1.15816
166	46	Pilon, Cristiane, P. A. Moore, D. H. Pote, J. H. Pennington, J. W. Martin, D. K. Brauer, R. L. Raper, S. M. Dabney, and John Lee. "Long-term effects of grazing management and buffer strips on soil erosion from pastures." Journal of Environmental Quality 46, no. 2 (2017): 364-372.	Pilon, Cristiane	High grazing pressure can lead to soil erosion in pastures, causing increased sediment delivery to waterways. The objectives of this research were to evaluate the impact of grazing management and buffer strips on soil erosion by assessing soil physical properties, hydrology, and sediment loads from pastures fertilized with broiler litter. Field studies were conducted for 12 yr on 15 small watersh…	2017	USA	35.1667	-93.8833		150		1293	2004-2015	39.7	-6.5	16.6	mean	siltyloam		grassland	pasture: bermudagrass, annual ryegrass and cereal rye	cattle		12		2015				0-10	uno	mod	Rotationally grazed with buffer strip	Overgrazing is generally defined as animals grazing the pasture for extended periods of time without allowing the vegetation to recover properly (NRCS, 2016).	46													2969.8
167	46	Pilon, Cristiane, P. A. Moore, D. H. Pote, J. H. Pennington, J. W. Martin, D. K. Brauer, R. L. Raper, S. M. Dabney, and John Lee. "Long-term effects of grazing management and buffer strips on soil erosion from pastures." Journal of Environmental Quality 46, no. 2 (2017): 364-372.	Pilon, Cristiane	High grazing pressure can lead to soil erosion in pastures, causing increased sediment delivery to waterways. The objectives of this research were to evaluate the impact of grazing management and buffer strips on soil erosion by assessing soil physical properties, hydrology, and sediment loads from pastures fertilized with broiler litter. Field studies were conducted for 12 yr on 15 small watersh…	2017	USA	35.1667	-93.8833		150		1293	2004-2015	39.7	-6.5	16.6	mean	siltyloam		grassland	pasture: bermudagrass, annual ryegrass and cereal rye	cattle		12		2015				0-10	uno	mod	Rotationally grazed	Overgrazing is generally defined as animals grazing the pasture for extended periods of time without allowing the vegetation to recover properly (NRCS, 2016).	46													2793.44
168	46	Pilon, Cristiane, P. A. Moore, D. H. Pote, J. H. Pennington, J. W. Martin, D. K. Brauer, R. L. Raper, S. M. Dabney, and John Lee. "Long-term effects of grazing management and buffer strips on soil erosion from pastures." Journal of Environmental Quality 46, no. 2 (2017): 364-372.	Pilon, Cristiane	High grazing pressure can lead to soil erosion in pastures, causing increased sediment delivery to waterways. The objectives of this research were to evaluate the impact of grazing management and buffer strips on soil erosion by assessing soil physical properties, hydrology, and sediment loads from pastures fertilized with broiler litter. Field studies were conducted for 12 yr on 15 small watersh…	2017	USA	35.1667	-93.8833		150		1293	2004-2015	39.7	-6.5	16.6	mean	siltyloam		grassland	pasture: bermudagrass, annual ryegrass and cereal rye	cattle		12		2015				0-10	over	hea	Continuously grazed	Overgrazing is generally defined as animals grazing the pasture for extended periods of time without allowing the vegetation to recover properly (NRCS, 2016).	46													3418.03
169	46	Pilon, Cristiane, P. A. Moore, D. H. Pote, J. H. Pennington, J. W. Martin, D. K. Brauer, R. L. Raper, S. M. Dabney, and John Lee. "Long-term effects of grazing management and buffer strips on soil erosion from pastures." Journal of Environmental Quality 46, no. 2 (2017): 364-372.	Pilon, Cristiane	High grazing pressure can lead to soil erosion in pastures, causing increased sediment delivery to waterways. The objectives of this research were to evaluate the impact of grazing management and buffer strips on soil erosion by assessing soil physical properties, hydrology, and sediment loads from pastures fertilized with broiler litter. Field studies were conducted for 12 yr on 15 small watersh…	2017	USA	35.1667	-93.8833		150		1293	2004-2015	39.7	-6.5	16.6	mean	siltyloam		grassland	pasture: bermudagrass, annual ryegrass and cereal rye	cattle		12		2015				0-10	un	non	Hayed	Overgrazing is generally defined as animals grazing the pasture for extended periods of time without allowing the vegetation to recover properly (NRCS, 2016).	46													2822.09
170	46	Pilon, Cristiane, P. A. Moore, D. H. Pote, J. H. Pennington, J. W. Martin, D. K. Brauer, R. L. Raper, S. M. Dabney, and John Lee. "Long-term effects of grazing management and buffer strips on soil erosion from pastures." Journal of Environmental Quality 46, no. 2 (2017): 364-372.	Pilon, Cristiane	High grazing pressure can lead to soil erosion in pastures, causing increased sediment delivery to waterways. The objectives of this research were to evaluate the impact of grazing management and buffer strips on soil erosion by assessing soil physical properties, hydrology, and sediment loads from pastures fertilized with broiler litter. Field studies were conducted for 12 yr on 15 small watersh…	2017	USA	35.1667	-93.8833		150		1293	2004-2015	39.7	-6.5	16.6	mean	siltyloam		grassland	pasture: bermudagrass, annual ryegrass and cereal rye	cattle		12		2015				0-10	uno	mod	Rotationally grazed with fenced riparian strip	Overgrazing is generally defined as animals grazing the pasture for extended periods of time without allowing the vegetation to recover properly (NRCS, 2016).	46													2760.05
171	47	Pulido, Manuel, Susanne Schnabel, Joaquín Francisco Lavado Contador, Javier Lozano‐Parra, and Francisco González. "The impact of heavy grazing on soil quality and pasture production in rangelands of SW Spain." Land Degradation & Development (2016).	Manuel Pulido	Soil degradation phenomena, including water erosion and physical and biological processes, have already been reported in rangelands of southwestern Spain. The increasing numbers of livestock since 1986 have been highlighted as one of the key causes. The main goal of this work is to analyse the effects of the excessive number of animals on soil quality and pasture production on privately owned far…	2016	SPAIN	40.0001	-4.99923		497	299 to 695	618.5	505 to 732: 1950 to 1999	22.4	8.8	16	15 to 17	sandyloam		grassland_tree	grasslands and woodlands of varying tree densities.	mix	Cattle and pigs	30	decades	2011				0-5	over	lig	0.54 AU ha-1	This period of the year is critical for soil degradation. Overgrazing or overstocking, particularly in the driest years, range from 0 19 to 15.76 Auha-1 year-1, and tree density varies from treeless areas up to 150mature trees ha-1. The dry summer period of most of the areas lasts 4 months, during which the soil water storage is depleted, reaching the permanent wilting point, and most pasture pla…	47											1.54
172	47	Pulido, Manuel, Susanne Schnabel, Joaquín Francisco Lavado Contador, Javier Lozano‐Parra, and Francisco González. "The impact of heavy grazing on soil quality and pasture production in rangelands of SW Spain." Land Degradation & Development (2016).	Manuel Pulido	Soil degradation phenomena, including water erosion and physical and biological processes, have already been reported in rangelands of southwestern Spain. The increasing numbers of livestock since 1986 have been highlighted as one of the key causes. The main goal of this work is to analyse the effects of the excessive number of animals on soil quality and pasture production on privately owned far…	2016	SPAIN	40.0001	-4.99923		497	300 to 695	619.5	506 to 732: 1950 to 1999	22.4	8.8	16	16 to 17	sandyloam		grassland_tree	grasslands and woodlands of varying tree densities.	mix	Cattle and pigs	30	decades	2011				0-5	over	lig	0.54	This period of the year is critical for soil degradation. Overgrazing or overstocking, particularly in the driest years, range from 0 19 to 15.76 Auha-1 year-1, and tree density varies from treeless areas up to 150mature trees ha-1. The dry summer period of most of the areas lasts 4 months, during which the soil water storage is depleted, reaching the permanent wilting point, and most pasture pla…	47											1.47
173	47	Pulido, Manuel, Susanne Schnabel, Joaquín Francisco Lavado Contador, Javier Lozano‐Parra, and Francisco González. "The impact of heavy grazing on soil quality and pasture production in rangelands of SW Spain." Land Degradation & Development (2016).	Manuel Pulido	Soil degradation phenomena, including water erosion and physical and biological processes, have already been reported in rangelands of southwestern Spain. The increasing numbers of livestock since 1986 have been highlighted as one of the key causes. The main goal of this work is to analyse the effects of the excessive number of animals on soil quality and pasture production on privately owned far…	2016	SPAIN	40.0001	-4.99923		497	301 to 695	620.5	507 to 732: 1950 to 1999	22.4	8.8	16	17 to 17	sandyloam		grassland_tree	grasslands and woodlands of varying tree densities.	sheep	Sheep	30	decades	2011				0-5	over	lig	0.62	This period of the year is critical for soil degradation. Overgrazing or overstocking, particularly in the driest years, range from 0 19 to 15.76 Auha-1 year-1, and tree density varies from treeless areas up to 150mature trees ha-1. The dry summer period of most of the areas lasts 4 months, during which the soil water storage is depleted, reaching the permanent wilting point, and most pasture pla…	47											1.31
174	47	Pulido, Manuel, Susanne Schnabel, Joaquín Francisco Lavado Contador, Javier Lozano‐Parra, and Francisco González. "The impact of heavy grazing on soil quality and pasture production in rangelands of SW Spain." Land Degradation & Development (2016).	Manuel Pulido	Soil degradation phenomena, including water erosion and physical and biological processes, have already been reported in rangelands of southwestern Spain. The increasing numbers of livestock since 1986 have been highlighted as one of the key causes. The main goal of this work is to analyse the effects of the excessive number of animals on soil quality and pasture production on privately owned far…	2016	SPAIN	40.0001	-4.99923		497	302 to 695	621.5	508 to 732: 1950 to 1999	22.4	8.8	16	18 to 17	sandyloam		grassland_tree	grasslands and woodlands of varying tree densities.	sheep	Sheep	30	decades	2011				0-5	over	lig	0.19	This period of the year is critical for soil degradation. Overgrazing or overstocking, particularly in the driest years, range from 0 19 to 15.76 Auha-1 year-1, and tree density varies from treeless areas up to 150mature trees ha-1. The dry summer period of most of the areas lasts 4 months, during which the soil water storage is depleted, reaching the permanent wilting point, and most pasture pla…	47											1.56
175	47	Pulido, Manuel, Susanne Schnabel, Joaquín Francisco Lavado Contador, Javier Lozano‐Parra, and Francisco González. "The impact of heavy grazing on soil quality and pasture production in rangelands of SW Spain." Land Degradation & Development (2016).	Manuel Pulido	Soil degradation phenomena, including water erosion and physical and biological processes, have already been reported in rangelands of southwestern Spain. The increasing numbers of livestock since 1986 have been highlighted as one of the key causes. The main goal of this work is to analyse the effects of the excessive number of animals on soil quality and pasture production on privately owned far…	2016	SPAIN	40.0001	-4.99923		497	303 to 695	622.5	509 to 732: 1950 to 1999	22.4	8.8	16	19 to 17	sandyloam		grassland_tree	grasslands and woodlands of varying tree densities.	mix	Cattle, pigs and sheep	30	decades	2011				0-5	over	mod	1.82	This period of the year is critical for soil degradation. Overgrazing or overstocking, particularly in the driest years, range from 0 19 to 15.76 Auha-1 year-1, and tree density varies from treeless areas up to 150mature trees ha-1. The dry summer period of most of the areas lasts 4 months, during which the soil water storage is depleted, reaching the permanent wilting point, and most pasture pla…	47											1.37
176	47	Pulido, Manuel, Susanne Schnabel, Joaquín Francisco Lavado Contador, Javier Lozano‐Parra, and Francisco González. "The impact of heavy grazing on soil quality and pasture production in rangelands of SW Spain." Land Degradation & Development (2016).	Manuel Pulido	Soil degradation phenomena, including water erosion and physical and biological processes, have already been reported in rangelands of southwestern Spain. The increasing numbers of livestock since 1986 have been highlighted as one of the key causes. The main goal of this work is to analyse the effects of the excessive number of animals on soil quality and pasture production on privately owned far…	2016	SPAIN	40.0001	-4.99923		497	304 to 695	623.5	510 to 732: 1950 to 1999	22.4	8.8	16	20 to 17	sandyloam		grassland_tree	grasslands and woodlands of varying tree densities.	mix	Cattle and pigs	30	decades	2011				0-5	over	hea	15.76	This period of the year is critical for soil degradation. Overgrazing or overstocking, particularly in the driest years, range from 0 19 to 15.76 Auha-1 year-1, and tree density varies from treeless areas up to 150mature trees ha-1. The dry summer period of most of the areas lasts 4 months, during which the soil water storage is depleted, reaching the permanent wilting point, and most pasture pla…	47											1.34
177	47	Pulido, Manuel, Susanne Schnabel, Joaquín Francisco Lavado Contador, Javier Lozano‐Parra, and Francisco González. "The impact of heavy grazing on soil quality and pasture production in rangelands of SW Spain." Land Degradation & Development (2016).	Manuel Pulido	Soil degradation phenomena, including water erosion and physical and biological processes, have already been reported in rangelands of southwestern Spain. The increasing numbers of livestock since 1986 have been highlighted as one of the key causes. The main goal of this work is to analyse the effects of the excessive number of animals on soil quality and pasture production on privately owned far…	2016	SPAIN	40.0001	-4.99923		497	305 to 695	624.5	511 to 732: 1950 to 1999	22.4	8.8	16	21 to 17	sandyloam		grassland_tree	grasslands and woodlands of varying tree densities.	mix	Sheep and pigs	30	decades	2011				0-5	over	mod	1.09	This period of the year is critical for soil degradation. Overgrazing or overstocking, particularly in the driest years, range from 0 19 to 15.76 Auha-1 year-1, and tree density varies from treeless areas up to 150mature trees ha-1. The dry summer period of most of the areas lasts 4 months, during which the soil water storage is depleted, reaching the permanent wilting point, and most pasture pla…	47											1.64
178	47	Pulido, Manuel, Susanne Schnabel, Joaquín Francisco Lavado Contador, Javier Lozano‐Parra, and Francisco González. "The impact of heavy grazing on soil quality and pasture production in rangelands of SW Spain." Land Degradation & Development (2016).	Manuel Pulido	Soil degradation phenomena, including water erosion and physical and biological processes, have already been reported in rangelands of southwestern Spain. The increasing numbers of livestock since 1986 have been highlighted as one of the key causes. The main goal of this work is to analyse the effects of the excessive number of animals on soil quality and pasture production on privately owned far…	2016	SPAIN	40.0001	-4.99923		497	306 to 695	625.5	512 to 732: 1950 to 1999	22.4	8.8	16	22 to 17	sandyloam		grassland_tree	grasslands and woodlands of varying tree densities.	sheep	Sheep	30	decades	2011				0-5	over	mod	1.19	This period of the year is critical for soil degradation. Overgrazing or overstocking, particularly in the driest years, range from 0 19 to 15.76 Auha-1 year-1, and tree density varies from treeless areas up to 150mature trees ha-1. The dry summer period of most of the areas lasts 4 months, during which the soil water storage is depleted, reaching the permanent wilting point, and most pasture pla…	47											1.52
179	47	Pulido, Manuel, Susanne Schnabel, Joaquín Francisco Lavado Contador, Javier Lozano‐Parra, and Francisco González. "The impact of heavy grazing on soil quality and pasture production in rangelands of SW Spain." Land Degradation & Development (2016).	Manuel Pulido	Soil degradation phenomena, including water erosion and physical and biological processes, have already been reported in rangelands of southwestern Spain. The increasing numbers of livestock since 1986 have been highlighted as one of the key causes. The main goal of this work is to analyse the effects of the excessive number of animals on soil quality and pasture production on privately owned far…	2016	SPAIN	40.0001	-4.99923		497	307 to 695	626.5	513 to 732: 1950 to 1999	22.4	8.8	16	23 to 17	sandyloam		grassland_tree	grasslands and woodlands of varying tree densities.	mix	Sheep and pigs	30	decades	2011				0-5	over	mod	1.09	This period of the year is critical for soil degradation. Overgrazing or overstocking, particularly in the driest years, range from 0 19 to 15.76 Auha-1 year-1, and tree density varies from treeless areas up to 150mature trees ha-1. The dry summer period of most of the areas lasts 4 months, during which the soil water storage is depleted, reaching the permanent wilting point, and most pasture pla…	47											1.37
180	47	Pulido, Manuel, Susanne Schnabel, Joaquín Francisco Lavado Contador, Javier Lozano‐Parra, and Francisco González. "The impact of heavy grazing on soil quality and pasture production in rangelands of SW Spain." Land Degradation & Development (2016).	Manuel Pulido	Soil degradation phenomena, including water erosion and physical and biological processes, have already been reported in rangelands of southwestern Spain. The increasing numbers of livestock since 1986 have been highlighted as one of the key causes. The main goal of this work is to analyse the effects of the excessive number of animals on soil quality and pasture production on privately owned far…	2016	SPAIN	40.0001	-4.99923		497	308 to 695	627.5	514 to 732: 1950 to 1999	22.4	8.8	16	24 to 17	sandyloam		grassland_tree	grasslands and woodlands of varying tree densities.	sheep	Sheep	30	decades	2011				0-5	over	mod	2.99	This period of the year is critical for soil degradation. Overgrazing or overstocking, particularly in the driest years, range from 0 19 to 15.76 Auha-1 year-1, and tree density varies from treeless areas up to 150mature trees ha-1. The dry summer period of most of the areas lasts 4 months, during which the soil water storage is depleted, reaching the permanent wilting point, and most pasture pla…	47											1.71
181	47	Pulido, Manuel, Susanne Schnabel, Joaquín Francisco Lavado Contador, Javier Lozano‐Parra, and Francisco González. "The impact of heavy grazing on soil quality and pasture production in rangelands of SW Spain." Land Degradation & Development (2016).	Manuel Pulido	Soil degradation phenomena, including water erosion and physical and biological processes, have already been reported in rangelands of southwestern Spain. The increasing numbers of livestock since 1986 have been highlighted as one of the key causes. The main goal of this work is to analyse the effects of the excessive number of animals on soil quality and pasture production on privately owned far…	2016	SPAIN	40.0001	-4.99923		497	309 to 695	628.5	515 to 732: 1950 to 1999	22.4	8.8	16	25 to 17	sandyloam		grassland_tree	grasslands and woodlands of varying tree densities.	mix	Sheep and goats	30	decades	2011				0-5	over	mod	1.17	This period of the year is critical for soil degradation. Overgrazing or overstocking, particularly in the driest years, range from 0 19 to 15.76 Auha-1 year-1, and tree density varies from treeless areas up to 150mature trees ha-1. The dry summer period of most of the areas lasts 4 months, during which the soil water storage is depleted, reaching the permanent wilting point, and most pasture pla…	47											1.57
182	47	Pulido, Manuel, Susanne Schnabel, Joaquín Francisco Lavado Contador, Javier Lozano‐Parra, and Francisco González. "The impact of heavy grazing on soil quality and pasture production in rangelands of SW Spain." Land Degradation & Development (2016).	Manuel Pulido	Soil degradation phenomena, including water erosion and physical and biological processes, have already been reported in rangelands of southwestern Spain. The increasing numbers of livestock since 1986 have been highlighted as one of the key causes. The main goal of this work is to analyse the effects of the excessive number of animals on soil quality and pasture production on privately owned far…	2016	SPAIN	40.0001	-4.99923		497	310 to 695	629.5	516 to 732: 1950 to 1999	22.4	8.8	16	26 to 17	sandyloam		grassland_tree	grasslands and woodlands of varying tree densities.	mix	Sheep and goats	30	decades	2011				0-5	over	mod	1.17	This period of the year is critical for soil degradation. Overgrazing or overstocking, particularly in the driest years, range from 0 19 to 15.76 Auha-1 year-1, and tree density varies from treeless areas up to 150mature trees ha-1. The dry summer period of most of the areas lasts 4 months, during which the soil water storage is depleted, reaching the permanent wilting point, and most pasture pla…	47											1.54
183	47	Pulido, Manuel, Susanne Schnabel, Joaquín Francisco Lavado Contador, Javier Lozano‐Parra, and Francisco González. "The impact of heavy grazing on soil quality and pasture production in rangelands of SW Spain." Land Degradation & Development (2016).	Manuel Pulido	Soil degradation phenomena, including water erosion and physical and biological processes, have already been reported in rangelands of southwestern Spain. The increasing numbers of livestock since 1986 have been highlighted as one of the key causes. The main goal of this work is to analyse the effects of the excessive number of animals on soil quality and pasture production on privately owned far…	2016	SPAIN	40.0001	-4.99923		497	311 to 695	630.5	517 to 732: 1950 to 1999	22.4	8.8	16	27 to 17	sandyloam		grassland_tree	grasslands and woodlands of varying tree densities.	sheep	Sheep	30	decades	2011				0-5	over	lig	0.59	This period of the year is critical for soil degradation. Overgrazing or overstocking, particularly in the driest years, range from 0 19 to 15.76 Auha-1 year-1, and tree density varies from treeless areas up to 150mature trees ha-1. The dry summer period of most of the areas lasts 4 months, during which the soil water storage is depleted, reaching the permanent wilting point, and most pasture pla…	47											1.63
184	47	Pulido, Manuel, Susanne Schnabel, Joaquín Francisco Lavado Contador, Javier Lozano‐Parra, and Francisco González. "The impact of heavy grazing on soil quality and pasture production in rangelands of SW Spain." Land Degradation & Development (2016).	Manuel Pulido	Soil degradation phenomena, including water erosion and physical and biological processes, have already been reported in rangelands of southwestern Spain. The increasing numbers of livestock since 1986 have been highlighted as one of the key causes. The main goal of this work is to analyse the effects of the excessive number of animals on soil quality and pasture production on privately owned far…	2016	SPAIN	40.0001	-4.99923		497	312 to 695	631.5	518 to 732: 1950 to 1999	22.4	8.8	16	28 to 17	sandyloam		grassland_tree	grasslands and woodlands of varying tree densities.	cattle	Cattle	30	decades	2011				0-5	over	lig	0.78	This period of the year is critical for soil degradation. Overgrazing or overstocking, particularly in the driest years, range from 0 19 to 15.76 Auha-1 year-1, and tree density varies from treeless areas up to 150mature trees ha-1. The dry summer period of most of the areas lasts 4 months, during which the soil water storage is depleted, reaching the permanent wilting point, and most pasture pla…	47											1.5
185	47	Pulido, Manuel, Susanne Schnabel, Joaquín Francisco Lavado Contador, Javier Lozano‐Parra, and Francisco González. "The impact of heavy grazing on soil quality and pasture production in rangelands of SW Spain." Land Degradation & Development (2016).	Manuel Pulido	Soil degradation phenomena, including water erosion and physical and biological processes, have already been reported in rangelands of southwestern Spain. The increasing numbers of livestock since 1986 have been highlighted as one of the key causes. The main goal of this work is to analyse the effects of the excessive number of animals on soil quality and pasture production on privately owned far…	2016	SPAIN	40.0001	-4.99923		497	313 to 695	632.5	519 to 732: 1950 to 1999	22.4	8.8	16	29 to 17	sandyloam		grassland_tree	grasslands and woodlands of varying tree densities.	sheep	Sheep	30	decades	2011				0-5	over	lig	0.25	This period of the year is critical for soil degradation. Overgrazing or overstocking, particularly in the driest years, range from 0 19 to 15.76 Auha-1 year-1, and tree density varies from treeless areas up to 150mature trees ha-1. The dry summer period of most of the areas lasts 4 months, during which the soil water storage is depleted, reaching the permanent wilting point, and most pasture pla…	47											1.46
186	47	Pulido, Manuel, Susanne Schnabel, Joaquín Francisco Lavado Contador, Javier Lozano‐Parra, and Francisco González. "The impact of heavy grazing on soil quality and pasture production in rangelands of SW Spain." Land Degradation & Development (2016).	Manuel Pulido	Soil degradation phenomena, including water erosion and physical and biological processes, have already been reported in rangelands of southwestern Spain. The increasing numbers of livestock since 1986 have been highlighted as one of the key causes. The main goal of this work is to analyse the effects of the excessive number of animals on soil quality and pasture production on privately owned far…	2016	SPAIN	40.0001	-4.99923		497	314 to 695	633.5	520 to 732: 1950 to 1999	22.4	8.8	16	30 to 17	sandyloam		grassland_tree	grasslands and woodlands of varying tree densities.	sheep	Sheep	30	decades	2011				0-5	over	lig	0.25	This period of the year is critical for soil degradation. Overgrazing or overstocking, particularly in the driest years, range from 0 19 to 15.76 Auha-1 year-1, and tree density varies from treeless areas up to 150mature trees ha-1. The dry summer period of most of the areas lasts 4 months, during which the soil water storage is depleted, reaching the permanent wilting point, and most pasture pla…	47											1.54
187	47	Pulido, Manuel, Susanne Schnabel, Joaquín Francisco Lavado Contador, Javier Lozano‐Parra, and Francisco González. "The impact of heavy grazing on soil quality and pasture production in rangelands of SW Spain." Land Degradation & Development (2016).	Manuel Pulido	Soil degradation phenomena, including water erosion and physical and biological processes, have already been reported in rangelands of southwestern Spain. The increasing numbers of livestock since 1986 have been highlighted as one of the key causes. The main goal of this work is to analyse the effects of the excessive number of animals on soil quality and pasture production on privately owned far…	2016	SPAIN	40.0001	-4.99923		497	315 to 695	634.5	521 to 732: 1950 to 1999	22.4	8.8	16	31 to 17	sandyloam		grassland_tree	grasslands and woodlands of varying tree densities.	Sheep and pigs	Sheep and pigs	30	decades	2011				0-5	over	lig	0.54	This period of the year is critical for soil degradation. Overgrazing or overstocking, particularly in the driest years, range from 0 19 to 15.76 Auha-1 year-1, and tree density varies from treeless areas up to 150mature trees ha-1. The dry summer period of most of the areas lasts 4 months, during which the soil water storage is depleted, reaching the permanent wilting point, and most pasture pla…	47											1.39
188	47	Pulido, Manuel, Susanne Schnabel, Joaquín Francisco Lavado Contador, Javier Lozano‐Parra, and Francisco González. "The impact of heavy grazing on soil quality and pasture production in rangelands of SW Spain." Land Degradation & Development (2016).	Manuel Pulido	Soil degradation phenomena, including water erosion and physical and biological processes, have already been reported in rangelands of southwestern Spain. The increasing numbers of livestock since 1986 have been highlighted as one of the key causes. The main goal of this work is to analyse the effects of the excessive number of animals on soil quality and pasture production on privately owned far…	2016	SPAIN	40.0001	-4.99923		497	316 to 695	635.5	522 to 732: 1950 to 1999	22.4	8.8	16	32 to 17	sandyloam		grassland_tree	grasslands and woodlands of varying tree densities.	Sheep and pigs	Sheep and pigs	30	decades	2011				0-5	over	lig	0.54	This period of the year is critical for soil degradation. Overgrazing or overstocking, particularly in the driest years, range from 0 19 to 15.76 Auha-1 year-1, and tree density varies from treeless areas up to 150mature trees ha-1. The dry summer period of most of the areas lasts 4 months, during which the soil water storage is depleted, reaching the permanent wilting point, and most pasture pla…	47											1.38
189	47	Pulido, Manuel, Susanne Schnabel, Joaquín Francisco Lavado Contador, Javier Lozano‐Parra, and Francisco González. "The impact of heavy grazing on soil quality and pasture production in rangelands of SW Spain." Land Degradation & Development (2016).	Manuel Pulido	Soil degradation phenomena, including water erosion and physical and biological processes, have already been reported in rangelands of southwestern Spain. The increasing numbers of livestock since 1986 have been highlighted as one of the key causes. The main goal of this work is to analyse the effects of the excessive number of animals on soil quality and pasture production on privately owned far…	2016	SPAIN	40.0001	-4.99923		497	317 to 695	636.5	523 to 732: 1950 to 1999	22.4	8.8	16	33 to 17	sandyloam		grassland_tree	grasslands and woodlands of varying tree densities.	Cattle and pigs	Cattle and pigs	30	decades	2011				0-5	over	lig	0.59	This period of the year is critical for soil degradation. Overgrazing or overstocking, particularly in the driest years, range from 0 19 to 15.76 Auha-1 year-1, and tree density varies from treeless areas up to 150mature trees ha-1. The dry summer period of most of the areas lasts 4 months, during which the soil water storage is depleted, reaching the permanent wilting point, and most pasture pla…	47											1.42
190	47	Pulido, Manuel, Susanne Schnabel, Joaquín Francisco Lavado Contador, Javier Lozano‐Parra, and Francisco González. "The impact of heavy grazing on soil quality and pasture production in rangelands of SW Spain." Land Degradation & Development (2016).	Manuel Pulido	Soil degradation phenomena, including water erosion and physical and biological processes, have already been reported in rangelands of southwestern Spain. The increasing numbers of livestock since 1986 have been highlighted as one of the key causes. The main goal of this work is to analyse the effects of the excessive number of animals on soil quality and pasture production on privately owned far…	2016	SPAIN	40.0001	-4.99923		497	318 to 695	637.5	524 to 732: 1950 to 1999	22.4	8.8	16	34 to 17	sandyloam		grassland_tree	grasslands and woodlands of varying tree densities.	Cattle and pigs	Cattle and pigs	30	decades	2011				0-5	over	lig	0.59	This period of the year is critical for soil degradation. Overgrazing or overstocking, particularly in the driest years, range from 0 19 to 15.76 Auha-1 year-1, and tree density varies from treeless areas up to 150mature trees ha-1. The dry summer period of most of the areas lasts 4 months, during which the soil water storage is depleted, reaching the permanent wilting point, and most pasture pla…	47											1.52
191	47	Pulido, Manuel, Susanne Schnabel, Joaquín Francisco Lavado Contador, Javier Lozano‐Parra, and Francisco González. "The impact of heavy grazing on soil quality and pasture production in rangelands of SW Spain." Land Degradation & Development (2016).	Manuel Pulido	Soil degradation phenomena, including water erosion and physical and biological processes, have already been reported in rangelands of southwestern Spain. The increasing numbers of livestock since 1986 have been highlighted as one of the key causes. The main goal of this work is to analyse the effects of the excessive number of animals on soil quality and pasture production on privately owned far…	2016	SPAIN	40.0001	-4.99923		497	319 to 695	638.5	525 to 732: 1950 to 1999	22.4	8.8	16	35 to 17	sandyloam		grassland_tree	grasslands and woodlands of varying tree densities.	Sheep and pigs	Sheep and pigs	30	decades	2011				0-5	over	lig	0.43	This period of the year is critical for soil degradation. Overgrazing or overstocking, particularly in the driest years, range from 0 19 to 15.76 Auha-1 year-1, and tree density varies from treeless areas up to 150mature trees ha-1. The dry summer period of most of the areas lasts 4 months, during which the soil water storage is depleted, reaching the permanent wilting point, and most pasture pla…	47											1.43
192	47	Pulido, Manuel, Susanne Schnabel, Joaquín Francisco Lavado Contador, Javier Lozano‐Parra, and Francisco González. "The impact of heavy grazing on soil quality and pasture production in rangelands of SW Spain." Land Degradation & Development (2016).	Manuel Pulido	Soil degradation phenomena, including water erosion and physical and biological processes, have already been reported in rangelands of southwestern Spain. The increasing numbers of livestock since 1986 have been highlighted as one of the key causes. The main goal of this work is to analyse the effects of the excessive number of animals on soil quality and pasture production on privately owned far…	2016	SPAIN	40.0001	-4.99923		497	320 to 695	639.5	526 to 732: 1950 to 1999	22.4	8.8	16	36 to 17	sandyloam		grassland_tree	grasslands and woodlands of varying tree densities.	Sheep and pigs	Sheep and pigs	30	decades	2011				0-5	over	lig	0.43	This period of the year is critical for soil degradation. Overgrazing or overstocking, particularly in the driest years, range from 0 19 to 15.76 Auha-1 year-1, and tree density varies from treeless areas up to 150mature trees ha-1. The dry summer period of most of the areas lasts 4 months, during which the soil water storage is depleted, reaching the permanent wilting point, and most pasture pla…	47											1.28
193	47	Pulido, Manuel, Susanne Schnabel, Joaquín Francisco Lavado Contador, Javier Lozano‐Parra, and Francisco González. "The impact of heavy grazing on soil quality and pasture production in rangelands of SW Spain." Land Degradation & Development (2016).	Manuel Pulido	Soil degradation phenomena, including water erosion and physical and biological processes, have already been reported in rangelands of southwestern Spain. The increasing numbers of livestock since 1986 have been highlighted as one of the key causes. The main goal of this work is to analyse the effects of the excessive number of animals on soil quality and pasture production on privately owned far…	2016	SPAIN	40.0001	-4.99923		497	321 to 695	640.5	527 to 732: 1950 to 1999	22.4	8.8	16	37 to 17	sandyloam		grassland_tree	grasslands and woodlands of varying tree densities.	Cattle and pigs	Cattle and pigs	30	decades	2011				5-10	over	lig	0.54	This period of the year is critical for soil degradation. Overgrazing or overstocking, particularly in the driest years, range from 0 19 to 15.76 Auha-1 year-1, and tree density varies from treeless areas up to 150mature trees ha-1. The dry summer period of most of the areas lasts 4 months, during which the soil water storage is depleted, reaching the permanent wilting point, and most pasture pla…	47											1.63
194	47	Pulido, Manuel, Susanne Schnabel, Joaquín Francisco Lavado Contador, Javier Lozano‐Parra, and Francisco González. "The impact of heavy grazing on soil quality and pasture production in rangelands of SW Spain." Land Degradation & Development (2016).	Manuel Pulido	Soil degradation phenomena, including water erosion and physical and biological processes, have already been reported in rangelands of southwestern Spain. The increasing numbers of livestock since 1986 have been highlighted as one of the key causes. The main goal of this work is to analyse the effects of the excessive number of animals on soil quality and pasture production on privately owned far…	2016	SPAIN	40.0001	-4.99923		497	322 to 695	641.5	528 to 732: 1950 to 1999	22.4	8.8	16	38 to 17	sandyloam		grassland_tree	grasslands and woodlands of varying tree densities.	Cattle and pigs	Cattle and pigs	30	decades	2011				5-10	over	lig	0.54	This period of the year is critical for soil degradation. Overgrazing or overstocking, particularly in the driest years, range from 0 19 to 15.76 Auha-1 year-1, and tree density varies from treeless areas up to 150mature trees ha-1. The dry summer period of most of the areas lasts 4 months, during which the soil water storage is depleted, reaching the permanent wilting point, and most pasture pla…	47											1.48
195	47	Pulido, Manuel, Susanne Schnabel, Joaquín Francisco Lavado Contador, Javier Lozano‐Parra, and Francisco González. "The impact of heavy grazing on soil quality and pasture production in rangelands of SW Spain." Land Degradation & Development (2016).	Manuel Pulido	Soil degradation phenomena, including water erosion and physical and biological processes, have already been reported in rangelands of southwestern Spain. The increasing numbers of livestock since 1986 have been highlighted as one of the key causes. The main goal of this work is to analyse the effects of the excessive number of animals on soil quality and pasture production on privately owned far…	2016	SPAIN	40.0001	-4.99923		497	323 to 695	642.5	529 to 732: 1950 to 1999	22.4	8.8	16	39 to 17	sandyloam		grassland_tree	grasslands and woodlands of varying tree densities.	Sheep	Sheep	30	decades	2011				5-10	over	lig	0.62	This period of the year is critical for soil degradation. Overgrazing or overstocking, particularly in the driest years, range from 0 19 to 15.76 Auha-1 year-1, and tree density varies from treeless areas up to 150mature trees ha-1. The dry summer period of most of the areas lasts 4 months, during which the soil water storage is depleted, reaching the permanent wilting point, and most pasture pla…	47											1.52
196	47	Pulido, Manuel, Susanne Schnabel, Joaquín Francisco Lavado Contador, Javier Lozano‐Parra, and Francisco González. "The impact of heavy grazing on soil quality and pasture production in rangelands of SW Spain." Land Degradation & Development (2016).	Manuel Pulido	Soil degradation phenomena, including water erosion and physical and biological processes, have already been reported in rangelands of southwestern Spain. The increasing numbers of livestock since 1986 have been highlighted as one of the key causes. The main goal of this work is to analyse the effects of the excessive number of animals on soil quality and pasture production on privately owned far…	2016	SPAIN	40.0001	-4.99923		497	324 to 695	643.5	530 to 732: 1950 to 1999	22.4	8.8	16	40 to 17	sandyloam		grassland_tree	grasslands and woodlands of varying tree densities.	Sheep	Sheep	30	decades	2011				5-10	over	lig	0.19	This period of the year is critical for soil degradation. Overgrazing or overstocking, particularly in the driest years, range from 0 19 to 15.76 Auha-1 year-1, and tree density varies from treeless areas up to 150mature trees ha-1. The dry summer period of most of the areas lasts 4 months, during which the soil water storage is depleted, reaching the permanent wilting point, and most pasture pla…	47											1.51
197	47	Pulido, Manuel, Susanne Schnabel, Joaquín Francisco Lavado Contador, Javier Lozano‐Parra, and Francisco González. "The impact of heavy grazing on soil quality and pasture production in rangelands of SW Spain." Land Degradation & Development (2016).	Manuel Pulido	Soil degradation phenomena, including water erosion and physical and biological processes, have already been reported in rangelands of southwestern Spain. The increasing numbers of livestock since 1986 have been highlighted as one of the key causes. The main goal of this work is to analyse the effects of the excessive number of animals on soil quality and pasture production on privately owned far…	2016	SPAIN	40.0001	-4.99923		497	325 to 695	644.5	531 to 732: 1950 to 1999	22.4	8.8	16	41 to 17	sandyloam		grassland_tree	grasslands and woodlands of varying tree densities.	Cattle, pigs and sheep	Cattle, pigs and sheep	30	decades	2011				5-10	over	mod	1.82	This period of the year is critical for soil degradation. Overgrazing or overstocking, particularly in the driest years, range from 0 19 to 15.76 Auha-1 year-1, and tree density varies from treeless areas up to 150mature trees ha-1. The dry summer period of most of the areas lasts 4 months, during which the soil water storage is depleted, reaching the permanent wilting point, and most pasture pla…	47											1.58
198	47	Pulido, Manuel, Susanne Schnabel, Joaquín Francisco Lavado Contador, Javier Lozano‐Parra, and Francisco González. "The impact of heavy grazing on soil quality and pasture production in rangelands of SW Spain." Land Degradation & Development (2016).	Manuel Pulido	Soil degradation phenomena, including water erosion and physical and biological processes, have already been reported in rangelands of southwestern Spain. The increasing numbers of livestock since 1986 have been highlighted as one of the key causes. The main goal of this work is to analyse the effects of the excessive number of animals on soil quality and pasture production on privately owned far…	2016	SPAIN	40.0001	-4.99923		497	326 to 695	645.5	532 to 732: 1950 to 1999	22.4	8.8	16	42 to 17	sandyloam		grassland_tree	grasslands and woodlands of varying tree densities.	Cattle and pigs	Cattle and pigs	30	decades	2011				5-10	over	hea	15.76	This period of the year is critical for soil degradation. Overgrazing or overstocking, particularly in the driest years, range from 0 19 to 15.76 Auha-1 year-1, and tree density varies from treeless areas up to 150mature trees ha-1. The dry summer period of most of the areas lasts 4 months, during which the soil water storage is depleted, reaching the permanent wilting point, and most pasture pla…	47											—
199	47	Pulido, Manuel, Susanne Schnabel, Joaquín Francisco Lavado Contador, Javier Lozano‐Parra, and Francisco González. "The impact of heavy grazing on soil quality and pasture production in rangelands of SW Spain." Land Degradation & Development (2016).	Manuel Pulido	Soil degradation phenomena, including water erosion and physical and biological processes, have already been reported in rangelands of southwestern Spain. The increasing numbers of livestock since 1986 have been highlighted as one of the key causes. The main goal of this work is to analyse the effects of the excessive number of animals on soil quality and pasture production on privately owned far…	2016	SPAIN	40.0001	-4.99923		497	327 to 695	646.5	533 to 732: 1950 to 1999	22.4	8.8	16	43 to 17	sandyloam		grassland_tree	grasslands and woodlands of varying tree densities.	Sheep and pigs	Sheep and pigs	30	decades	2011				5-10	over	mod	1.09	This period of the year is critical for soil degradation. Overgrazing or overstocking, particularly in the driest years, range from 0 19 to 15.76 Auha-1 year-1, and tree density varies from treeless areas up to 150mature trees ha-1. The dry summer period of most of the areas lasts 4 months, during which the soil water storage is depleted, reaching the permanent wilting point, and most pasture pla…	47											1.67
200	47	Pulido, Manuel, Susanne Schnabel, Joaquín Francisco Lavado Contador, Javier Lozano‐Parra, and Francisco González. "The impact of heavy grazing on soil quality and pasture production in rangelands of SW Spain." Land Degradation & Development (2016).	Manuel Pulido	Soil degradation phenomena, including water erosion and physical and biological processes, have already been reported in rangelands of southwestern Spain. The increasing numbers of livestock since 1986 have been highlighted as one of the key causes. The main goal of this work is to analyse the effects of the excessive number of animals on soil quality and pasture production on privately owned far…	2016	SPAIN	40.0001	-4.99923		497	328 to 695	647.5	534 to 732: 1950 to 1999	22.4	8.8	16	44 to 17	sandyloam		grassland_tree	grasslands and woodlands of varying tree densities.	Sheep	Sheep	30	decades	2011				5-10	over	mod	1.19	This period of the year is critical for soil degradation. Overgrazing or overstocking, particularly in the driest years, range from 0 19 to 15.76 Auha-1 year-1, and tree density varies from treeless areas up to 150mature trees ha-1. The dry summer period of most of the areas lasts 4 months, during which the soil water storage is depleted, reaching the permanent wilting point, and most pasture pla…	47											1.69
201	47	Pulido, Manuel, Susanne Schnabel, Joaquín Francisco Lavado Contador, Javier Lozano‐Parra, and Francisco González. "The impact of heavy grazing on soil quality and pasture production in rangelands of SW Spain." Land Degradation & Development (2016).	Manuel Pulido	Soil degradation phenomena, including water erosion and physical and biological processes, have already been reported in rangelands of southwestern Spain. The increasing numbers of livestock since 1986 have been highlighted as one of the key causes. The main goal of this work is to analyse the effects of the excessive number of animals on soil quality and pasture production on privately owned far…	2016	SPAIN	40.0001	-4.99923		497	329 to 695	648.5	535 to 732: 1950 to 1999	22.4	8.8	16	45 to 17	sandyloam		grassland_tree	grasslands and woodlands of varying tree densities.	Sheep and pigs	Sheep and pigs	30	decades	2011				5-10	over	mod	1.09	This period of the year is critical for soil degradation. Overgrazing or overstocking, particularly in the driest years, range from 0 19 to 15.76 Auha-1 year-1, and tree density varies from treeless areas up to 150mature trees ha-1. The dry summer period of most of the areas lasts 4 months, during which the soil water storage is depleted, reaching the permanent wilting point, and most pasture pla…	47											1.52
202	47	Pulido, Manuel, Susanne Schnabel, Joaquín Francisco Lavado Contador, Javier Lozano‐Parra, and Francisco González. "The impact of heavy grazing on soil quality and pasture production in rangelands of SW Spain." Land Degradation & Development (2016).	Manuel Pulido	Soil degradation phenomena, including water erosion and physical and biological processes, have already been reported in rangelands of southwestern Spain. The increasing numbers of livestock since 1986 have been highlighted as one of the key causes. The main goal of this work is to analyse the effects of the excessive number of animals on soil quality and pasture production on privately owned far…	2016	SPAIN	40.0001	-4.99923		497	330 to 695	649.5	536 to 732: 1950 to 1999	22.4	8.8	16	46 to 17	sandyloam		grassland_tree	grasslands and woodlands of varying tree densities.	Sheep	Sheep	30	decades	2011				5-10	over	hea	2.99	This period of the year is critical for soil degradation. Overgrazing or overstocking, particularly in the driest years, range from 0 19 to 15.76 Auha-1 year-1, and tree density varies from treeless areas up to 150mature trees ha-1. The dry summer period of most of the areas lasts 4 months, during which the soil water storage is depleted, reaching the permanent wilting point, and most pasture pla…	47											1.75
203	47	Pulido, Manuel, Susanne Schnabel, Joaquín Francisco Lavado Contador, Javier Lozano‐Parra, and Francisco González. "The impact of heavy grazing on soil quality and pasture production in rangelands of SW Spain." Land Degradation & Development (2016).	Manuel Pulido	Soil degradation phenomena, including water erosion and physical and biological processes, have already been reported in rangelands of southwestern Spain. The increasing numbers of livestock since 1986 have been highlighted as one of the key causes. The main goal of this work is to analyse the effects of the excessive number of animals on soil quality and pasture production on privately owned far…	2016	SPAIN	40.0001	-4.99923		497	331 to 695	650.5	537 to 732: 1950 to 1999	22.4	8.8	16	47 to 17	sandyloam		grassland_tree	grasslands and woodlands of varying tree densities.	Sheep and goats	Sheep and goats	30	decades	2011				5-10	over	mod	1.17	This period of the year is critical for soil degradation. Overgrazing or overstocking, particularly in the driest years, range from 0 19 to 15.76 Auha-1 year-1, and tree density varies from treeless areas up to 150mature trees ha-1. The dry summer period of most of the areas lasts 4 months, during which the soil water storage is depleted, reaching the permanent wilting point, and most pasture pla…	47											1.63
204	47	Pulido, Manuel, Susanne Schnabel, Joaquín Francisco Lavado Contador, Javier Lozano‐Parra, and Francisco González. "The impact of heavy grazing on soil quality and pasture production in rangelands of SW Spain." Land Degradation & Development (2016).	Manuel Pulido	Soil degradation phenomena, including water erosion and physical and biological processes, have already been reported in rangelands of southwestern Spain. The increasing numbers of livestock since 1986 have been highlighted as one of the key causes. The main goal of this work is to analyse the effects of the excessive number of animals on soil quality and pasture production on privately owned far…	2016	SPAIN	40.0001	-4.99923		497	332 to 695	651.5	538 to 732: 1950 to 1999	22.4	8.8	16	48 to 17	sandyloam		grassland_tree	grasslands and woodlands of varying tree densities.	Sheep and goats	Sheep and goats	30	decades	2011				5-10	over	mod	1.17	This period of the year is critical for soil degradation. Overgrazing or overstocking, particularly in the driest years, range from 0 19 to 15.76 Auha-1 year-1, and tree density varies from treeless areas up to 150mature trees ha-1. The dry summer period of most of the areas lasts 4 months, during which the soil water storage is depleted, reaching the permanent wilting point, and most pasture pla…	47											1.53
205	47	Pulido, Manuel, Susanne Schnabel, Joaquín Francisco Lavado Contador, Javier Lozano‐Parra, and Francisco González. "The impact of heavy grazing on soil quality and pasture production in rangelands of SW Spain." Land Degradation & Development (2016).	Manuel Pulido	Soil degradation phenomena, including water erosion and physical and biological processes, have already been reported in rangelands of southwestern Spain. The increasing numbers of livestock since 1986 have been highlighted as one of the key causes. The main goal of this work is to analyse the effects of the excessive number of animals on soil quality and pasture production on privately owned far…	2016	SPAIN	40.0001	-4.99923		497	333 to 695	652.5	539 to 732: 1950 to 1999	22.4	8.8	16	49 to 17	sandyloam		grassland_tree	grasslands and woodlands of varying tree densities.	Sheep	Sheep	30	decades	2011				5-10	over	lig	0.59	This period of the year is critical for soil degradation. Overgrazing or overstocking, particularly in the driest years, range from 0 19 to 15.76 Auha-1 year-1, and tree density varies from treeless areas up to 150mature trees ha-1. The dry summer period of most of the areas lasts 4 months, during which the soil water storage is depleted, reaching the permanent wilting point, and most pasture pla…	47											1.6
206	47	Pulido, Manuel, Susanne Schnabel, Joaquín Francisco Lavado Contador, Javier Lozano‐Parra, and Francisco González. "The impact of heavy grazing on soil quality and pasture production in rangelands of SW Spain." Land Degradation & Development (2016).	Manuel Pulido	Soil degradation phenomena, including water erosion and physical and biological processes, have already been reported in rangelands of southwestern Spain. The increasing numbers of livestock since 1986 have been highlighted as one of the key causes. The main goal of this work is to analyse the effects of the excessive number of animals on soil quality and pasture production on privately owned far…	2016	SPAIN	40.0001	-4.99923		497	334 to 695	653.5	540 to 732: 1950 to 1999	22.4	8.8	16	50 to 17	sandyloam		grassland_tree	grasslands and woodlands of varying tree densities.	Cattle	Cattle	30	decades	2011				5-10	over	lig	0.78	This period of the year is critical for soil degradation. Overgrazing or overstocking, particularly in the driest years, range from 0 19 to 15.76 Auha-1 year-1, and tree density varies from treeless areas up to 150mature trees ha-1. The dry summer period of most of the areas lasts 4 months, during which the soil water storage is depleted, reaching the permanent wilting point, and most pasture pla…	47
207	47	Pulido, Manuel, Susanne Schnabel, Joaquín Francisco Lavado Contador, Javier Lozano‐Parra, and Francisco González. "The impact of heavy grazing on soil quality and pasture production in rangelands of SW Spain." Land Degradation & Development (2016).	Manuel Pulido	Soil degradation phenomena, including water erosion and physical and biological processes, have already been reported in rangelands of southwestern Spain. The increasing numbers of livestock since 1986 have been highlighted as one of the key causes. The main goal of this work is to analyse the effects of the excessive number of animals on soil quality and pasture production on privately owned far…	2016	SPAIN	40.0001	-4.99923		497	335 to 695	654.5	541 to 732: 1950 to 1999	22.4	8.8	16	51 to 17	sandyloam		grassland_tree	grasslands and woodlands of varying tree densities.	Sheep	Sheep	30	decades	2011				5-10	over	lig	0.25	This period of the year is critical for soil degradation. Overgrazing or overstocking, particularly in the driest years, range from 0 19 to 15.76 Auha-1 year-1, and tree density varies from treeless areas up to 150mature trees ha-1. The dry summer period of most of the areas lasts 4 months, during which the soil water storage is depleted, reaching the permanent wilting point, and most pasture pla…	47											1.57
208	47	Pulido, Manuel, Susanne Schnabel, Joaquín Francisco Lavado Contador, Javier Lozano‐Parra, and Francisco González. "The impact of heavy grazing on soil quality and pasture production in rangelands of SW Spain." Land Degradation & Development (2016).	Manuel Pulido	Soil degradation phenomena, including water erosion and physical and biological processes, have already been reported in rangelands of southwestern Spain. The increasing numbers of livestock since 1986 have been highlighted as one of the key causes. The main goal of this work is to analyse the effects of the excessive number of animals on soil quality and pasture production on privately owned far…	2016	SPAIN	40.0001	-4.99923		497	336 to 695	655.5	542 to 732: 1950 to 1999	22.4	8.8	16	52 to 17	sandyloam		grassland_tree	grasslands and woodlands of varying tree densities.	Sheep	Sheep	30	decades	2011				5-10	over	lig	0.25	This period of the year is critical for soil degradation. Overgrazing or overstocking, particularly in the driest years, range from 0 19 to 15.76 Auha-1 year-1, and tree density varies from treeless areas up to 150mature trees ha-1. The dry summer period of most of the areas lasts 4 months, during which the soil water storage is depleted, reaching the permanent wilting point, and most pasture pla…	47											1.58
209	47	Pulido, Manuel, Susanne Schnabel, Joaquín Francisco Lavado Contador, Javier Lozano‐Parra, and Francisco González. "The impact of heavy grazing on soil quality and pasture production in rangelands of SW Spain." Land Degradation & Development (2016).	Manuel Pulido	Soil degradation phenomena, including water erosion and physical and biological processes, have already been reported in rangelands of southwestern Spain. The increasing numbers of livestock since 1986 have been highlighted as one of the key causes. The main goal of this work is to analyse the effects of the excessive number of animals on soil quality and pasture production on privately owned far…	2016	SPAIN	40.0001	-4.99923		497	337 to 695	656.5	543 to 732: 1950 to 1999	22.4	8.8	16	53 to 17	sandyloam		grassland_tree	grasslands and woodlands of varying tree densities.	Sheep and pigs	Sheep and pigs	30	decades	2011				5-10	over	lig	0.54	This period of the year is critical for soil degradation. Overgrazing or overstocking, particularly in the driest years, range from 0 19 to 15.76 Auha-1 year-1, and tree density varies from treeless areas up to 150mature trees ha-1. The dry summer period of most of the areas lasts 4 months, during which the soil water storage is depleted, reaching the permanent wilting point, and most pasture pla…	47											1.5
210	47	Pulido, Manuel, Susanne Schnabel, Joaquín Francisco Lavado Contador, Javier Lozano‐Parra, and Francisco González. "The impact of heavy grazing on soil quality and pasture production in rangelands of SW Spain." Land Degradation & Development (2016).	Manuel Pulido	Soil degradation phenomena, including water erosion and physical and biological processes, have already been reported in rangelands of southwestern Spain. The increasing numbers of livestock since 1986 have been highlighted as one of the key causes. The main goal of this work is to analyse the effects of the excessive number of animals on soil quality and pasture production on privately owned far…	2016	SPAIN	40.0001	-4.99923		497	338 to 695	657.5	544 to 732: 1950 to 1999	22.4	8.8	16	54 to 17	sandyloam		grassland_tree	grasslands and woodlands of varying tree densities.	Sheep and pigs	Sheep and pigs	30	decades	2011				5-10	over	lig	0.54	This period of the year is critical for soil degradation. Overgrazing or overstocking, particularly in the driest years, range from 0 19 to 15.76 Auha-1 year-1, and tree density varies from treeless areas up to 150mature trees ha-1. The dry summer period of most of the areas lasts 4 months, during which the soil water storage is depleted, reaching the permanent wilting point, and most pasture pla…	47											1.4
211	47	Pulido, Manuel, Susanne Schnabel, Joaquín Francisco Lavado Contador, Javier Lozano‐Parra, and Francisco González. "The impact of heavy grazing on soil quality and pasture production in rangelands of SW Spain." Land Degradation & Development (2016).	Manuel Pulido	Soil degradation phenomena, including water erosion and physical and biological processes, have already been reported in rangelands of southwestern Spain. The increasing numbers of livestock since 1986 have been highlighted as one of the key causes. The main goal of this work is to analyse the effects of the excessive number of animals on soil quality and pasture production on privately owned far…	Ferreira, Ana Carolina Câmara, Luiz Fernando Carvalho Leite, Ademir Sérgio Ferreira Araújo, and Nico Eisenhauer. "Land‐Use Type Effects on Soil Organic Carbon and Microbial Properties in a Semi‐arid Region of Northeast Brazil." Land Degradation & Development 27, no. 2 (2016): 171-178.	SPAIN	40.0001	-4.99923		497	339 to 695	658.5	545 to 732: 1950 to 1999	22.4	8.8	16	55 to 17	sandyloam		grassland_tree	grasslands and woodlands of varying tree densities.	Cattle and pigs	Cattle and pigs	30	decades	2011				5-10	over	lig	0.59	This period of the year is critical for soil degradation. Overgrazing or overstocking, particularly in the driest years, range from 0 19 to 15.76 Auha-1 year-1, and tree density varies from treeless areas up to 150mature trees ha-1. The dry summer period of most of the areas lasts 4 months, during which the soil water storage is depleted, reaching the permanent wilting point, and most pasture pla…	47											1.52
212	47	Pulido, Manuel, Susanne Schnabel, Joaquín Francisco Lavado Contador, Javier Lozano‐Parra, and Francisco González. "The impact of heavy grazing on soil quality and pasture production in rangelands of SW Spain." Land Degradation & Development (2016).	Manuel Pulido	Soil degradation phenomena, including water erosion and physical and biological processes, have already been reported in rangelands of southwestern Spain. The increasing numbers of livestock since 1986 have been highlighted as one of the key causes. The main goal of this work is to analyse the effects of the excessive number of animals on soil quality and pasture production on privately owned far…	2016	SPAIN	40.0001	-4.99923		497	340 to 695	659.5	546 to 732: 1950 to 1999	22.4	8.8	16	56 to 17	sandyloam		grassland_tree	grasslands and woodlands of varying tree densities.	Cattle and pigs	Cattle and pigs	30	decades	2011				5-10	over	lig	0.59	This period of the year is critical for soil degradation. Overgrazing or overstocking, particularly in the driest years, range from 0 19 to 15.76 Auha-1 year-1, and tree density varies from treeless areas up to 150mature trees ha-1. The dry summer period of most of the areas lasts 4 months, during which the soil water storage is depleted, reaching the permanent wilting point, and most pasture pla…	47											1.39
213	47	Pulido, Manuel, Susanne Schnabel, Joaquín Francisco Lavado Contador, Javier Lozano‐Parra, and Francisco González. "The impact of heavy grazing on soil quality and pasture production in rangelands of SW Spain." Land Degradation & Development (2016).	Manuel Pulido	Soil degradation phenomena, including water erosion and physical and biological processes, have already been reported in rangelands of southwestern Spain. The increasing numbers of livestock since 1986 have been highlighted as one of the key causes. The main goal of this work is to analyse the effects of the excessive number of animals on soil quality and pasture production on privately owned far…	2016	SPAIN	40.0001	-4.99923		497	341 to 695	660.5	547 to 732: 1950 to 1999	22.4	8.8	16	57 to 17	sandyloam		grassland_tree	grasslands and woodlands of varying tree densities.	Sheep and pigs	Sheep and pigs	30	decades	2011				5-10	over	lig	0.43	This period of the year is critical for soil degradation. Overgrazing or overstocking, particularly in the driest years, range from 0 19 to 15.76 Auha-1 year-1, and tree density varies from treeless areas up to 150mature trees ha-1. The dry summer period of most of the areas lasts 4 months, during which the soil water storage is depleted, reaching the permanent wilting point, and most pasture pla…	47											1.48
214	47	Pulido, Manuel, Susanne Schnabel, Joaquín Francisco Lavado Contador, Javier Lozano‐Parra, and Francisco González. "The impact of heavy grazing on soil quality and pasture production in rangelands of SW Spain." Land Degradation & Development (2016).	Manuel Pulido	Soil degradation phenomena, including water erosion and physical and biological processes, have already been reported in rangelands of southwestern Spain. The increasing numbers of livestock since 1986 have been highlighted as one of the key causes. The main goal of this work is to analyse the effects of the excessive number of animals on soil quality and pasture production on privately owned far…	2016	SPAIN	40.0001	-4.99923		497	342 to 695	661.5	548 to 732: 1950 to 1999	22.4	8.8	16	58 to 17	sandyloam		grassland_tree	grasslands and woodlands of varying tree densities.	Sheep and pigs	Sheep and pigs	30	decades	2011				5-10	over	lig	0.43	This period of the year is critical for soil degradation. Overgrazing or overstocking, particularly in the driest years, range from 0 19 to 15.76 Auha-1 year-1, and tree density varies from treeless areas up to 150mature trees ha-1. The dry summer period of most of the areas lasts 4 months, during which the soil water storage is depleted, reaching the permanent wilting point, and most pasture pla…	47											1.39
215	48	Adugna, Alemayehu, and Assefa Abegaz. "Effects of land use changes on the dynamics of selected soil properties in northeast Wellega, Ethiopia." Soil2, no. 1 (2016): 63-70.	Adugna, Alemayehu	Land use change can have negative or positive effects on soil quality. Our objective was to assess the effects of land uses changes on the dynamics of selected soil physical and chemical properties. Soil samples were collected from three adjacent soil plots under different land uses, namely forestland, grazing land, and cultivated land at 0–15 cm depth. Changes in soil properties on cultivated an…	2016	Ethiopia	9.75	37	9°45'–10°00'N, 37°00'–37°15'E	2228.5	1800 and 2657	1875	1750 and 2000			25		loam	from triangle based on texture values	forest	forest	cattle		40		2013				0-15	un	non	Forest land		48			3.6						90
216	48	Adugna, Alemayehu, and Assefa Abegaz. "Effects of land use changes on the dynamics of selected soil properties in northeast Wellega, Ethiopia." Soil2, no. 1 (2016): 63-70.	Adugna, Alemayehu	Land use change can have negative or positive effects on soil quality. Our objective was to assess the effects of land uses changes on the dynamics of selected soil physical and chemical properties. Soil samples were collected from three adjacent soil plots under different land uses, namely forestland, grazing land, and cultivated land at 0–15 cm depth. Changes in soil properties on cultivated an…	2016	Ethiopia	9.75	37	9°45'–10°00'N, 37°00'–37°15'E	2228.5	1800 and 2657	1875	1750 and 2000			25		clayloam	from triangle based on texture values	grassland	grazing land	cattle		40		2013				0-15	over	hea	Grazing land	continuous grazing systems (information from local elders)	48			2.1						73
217	48	Adugna, Alemayehu, and Assefa Abegaz. "Effects of land use changes on the dynamics of selected soil properties in northeast Wellega, Ethiopia." Soil2, no. 1 (2016): 63-70.	Adugna, Alemayehu	Land use change can have negative or positive effects on soil quality. Our objective was to assess the effects of land uses changes on the dynamics of selected soil physical and chemical properties. Soil samples were collected from three adjacent soil plots under different land uses, namely forestland, grazing land, and cultivated land at 0–15 cm depth. Changes in soil properties on cultivated an…	2016	Ethiopia	9.75	37	9°45'–10°00'N, 37°00'–37°15'E	2228.5	1800 and 2657	1875	1750 and 2000			25		clay	from triangle based on texture values	crop	Cultivated land	cattle		40		2013				0-15	un	non	Cultivated land	For the last 30 years Urea, and DAP (up to 100 kg ha􀀀1 each) and cattle manure have been applied. This land includes areas used for rain-fed agriculture. Major crops grown include cereals (maize, teff, and barley), legumes (beans, peas), and oil crops (neug).	48			3.7						46
218	49	Tanner, Smadar, Itzhak Katra, Abraham Haim, and Eli Zaady. "Short-term soil loss by eolian erosion in response to different rain-fed agricultural practices." Soil and Tillage Research 155 (2016): 149-156.	Tanner, Smadar	Eolian (wind) erosion is a widespread process and a major form of soil degradation in arid and semi-arid regions. The present study examined eolian soil loss and changes in soil properties at a field scale, in response to different soil treatments in two rain-fed agricultural practices by short-term field experiments using a boundary-layer wind tunnel and soil properties analysis. Two practices w…	2016	Israel	31.3514	34.6353	from google	137	from map	200				19.3333	From website: http://www.weatherbase.com/weather/city.php3?c=IL&name=Israel	loam		ICLS		sheep	sheep and goats	2		2013				0-5	un	non	un-grazing	stubble grazing intensities were applied in the fallow phase of the rotation (dry season).	49									23.9
219	49	Tanner, Smadar, Itzhak Katra, Abraham Haim, and Eli Zaady. "Short-term soil loss by eolian erosion in response to different rain-fed agricultural practices." Soil and Tillage Research 155 (2016): 149-156.	Tanner, Smadar	Eolian (wind) erosion is a widespread process and a major form of soil degradation in arid and semi-arid regions. The present study examined eolian soil loss and changes in soil properties at a field scale, in response to different soil treatments in two rain-fed agricultural practices by short-term field experiments using a boundary-layer wind tunnel and soil properties analysis. Two practices w…	2016	Israel	31.3514	34.6353	from google	137	from map	200				19.3333	From website: http://www.weatherbase.com/weather/city.php3?c=IL&name=Israel	loam		ICLS		sheep	sheep and goats	2		2013				0-5	uno	mod	medium-grazing		49									21.1
220	49	Tanner, Smadar, Itzhak Katra, Abraham Haim, and Eli Zaady. "Short-term soil loss by eolian erosion in response to different rain-fed agricultural practices." Soil and Tillage Research 155 (2016): 149-156.	Tanner, Smadar	Eolian (wind) erosion is a widespread process and a major form of soil degradation in arid and semi-arid regions. The present study examined eolian soil loss and changes in soil properties at a field scale, in response to different soil treatments in two rain-fed agricultural practices by short-term field experiments using a boundary-layer wind tunnel and soil properties analysis. Two practices w…	2016	Israel	31.3514	34.6353	from google	137	from map	200				19.3333	From website: http://www.weatherbase.com/weather/city.php3?c=IL&name=Israel	loam		ICLS		sheep	sheep and goats	2		2013				0-5	uno	hea	over-grazing		49									23.1
221	50	Ferreira, Ana Carolina Câmara, Luiz Fernando Carvalho Leite, Ademir Sérgio Ferreira Araújo, and Nico Eisenhauer. "Land‐Use Type Effects on Soil Organic Carbon and Microbial Properties in a Semi‐arid Region of Northeast Brazil." Land Degradation & Development 27, no. 2 (2016): 171-178.	Ferreira, Ana Carolina Câmara	Land-use change is one of the most important anthropogenic environmental change drivers affecting the biodiversity and functioning of ecosystems. However, there is limited knowledge of the consequences for soil processes in many regions around the globe. The Brazilian semi-arid ecosystem known as Caatinga has experienced the transformation from native forest into agricultural land, with heretofor…	2016	BRAZIL	-8.35806	-42.2467		244		651.4				30.5		sandyloam	from triangle	forest	NF, native forest	cattle		20		2012				0-10	un	non	NF, native forest	The cycles of grazing and rest are alternated every 15 days.	50											1.2
222	50	Ferreira, Ana Carolina Câmara, Luiz Fernando Carvalho Leite, Ademir Sérgio Ferreira Araújo, and Nico Eisenhauer. "Land‐Use Type Effects on Soil Organic Carbon and Microbial Properties in a Semi‐arid Region of Northeast Brazil." Land Degradation & Development 27, no. 2 (2016): 171-178.	Ferreira, Ana Carolina Câmara	Land-use change is one of the most important anthropogenic environmental change drivers affecting the biodiversity and functioning of ecosystems. However, there is limited knowledge of the consequences for soil processes in many regions around the globe. The Brazilian semi-arid ecosystem known as Caatinga has experienced the transformation from native forest into agricultural land, with heretofor…	2016	BRAZIL	-8.35806	-42.2467		244		651.4				30.5		loam	from triangle	grassland	CP, cut pasture	cattle		20		2012				0-10	un	non	CP, cut pasture	The cycles of grazing and rest are alternated every 15 days.	50											1.28
223	50	Ferreira, Ana Carolina Câmara, Luiz Fernando Carvalho Leite, Ademir Sérgio Ferreira Araújo, and Nico Eisenhauer. "Land‐Use Type Effects on Soil Organic Carbon and Microbial Properties in a Semi‐arid Region of Northeast Brazil." Land Degradation & Development 27, no. 2 (2016): 171-178.	Ferreira, Ana Carolina Câmara	Land-use change is one of the most important anthropogenic environmental change drivers affecting the biodiversity and functioning of ecosystems. However, there is limited knowledge of the consequences for soil processes in many regions around the globe. The Brazilian semi-arid ecosystem known as Caatinga has experienced the transformation from native forest into agricultural land, with heretofor…	2016	BRAZIL	-8.35806	-42.2467		244		651.4				30.5		loam	from triangle	ICLS	MC, cropland with maize	cattle		20		2012				0-10	un	non	MC, cropland with maize	The cycles of grazing and rest are alternated every 15 days.	50											1.24
224	50	Ferreira, Ana Carolina Câmara, Luiz Fernando Carvalho Leite, Ademir Sérgio Ferreira Araújo, and Nico Eisenhauer. "Land‐Use Type Effects on Soil Organic Carbon and Microbial Properties in a Semi‐arid Region of Northeast Brazil." Land Degradation & Development 27, no. 2 (2016): 171-178.	Ferreira, Ana Carolina Câmara	Land-use change is one of the most important anthropogenic environmental change drivers affecting the biodiversity and functioning of ecosystems. However, there is limited knowledge of the consequences for soil processes in many regions around the globe. The Brazilian semi-arid ecosystem known as Caatinga has experienced the transformation from native forest into agricultural land, with heretofor…	2016	BRAZIL	-8.35806	-42.2467		244		651.4				30.5		clayloam	from triangle	grassland	GP, grazed pasture	cattle		20		2012				0-10	uno	mod	GP, grazed pasture	The cycles of grazing and rest are alternated every 15 days.	50											1.21
225	50	Ferreira, Ana Carolina Câmara, Luiz Fernando Carvalho Leite, Ademir Sérgio Ferreira Araújo, and Nico Eisenhauer. "Land‐Use Type Effects on Soil Organic Carbon and Microbial Properties in a Semi‐arid Region of Northeast Brazil." Land Degradation & Development 27, no. 2 (2016): 171-178.	Peco, B., E. Navarro, C. P. Carmona, N. G. Medina, and M. J. Marques. "Effects of grazing abandonment on soil multifunctionality: The role of plant functional traits." Agriculture, Ecosystems & Environment 249 (2017): 215-225.	Land-use change is one of the most important anthropogenic environmental change drivers affecting the biodiversity and functioning of ecosystems. However, there is limited knowledge of the consequences for soil processes in many regions around the globe. The Brazilian semi-arid ecosystem known as Caatinga has experienced the transformation from native forest into agricultural land, with heretofor…	2016	BRAZIL	-8.35806	-42.2467		244		651.4				30.5		sandyloam	from triangle	grape	GO, grape orchard	cattle		20		2012				0-10	un	non	GO, grape orchard	The cycles of grazing and rest are alternated every 15 days.	50											1.34
226	50	Ferreira, Ana Carolina Câmara, Luiz Fernando Carvalho Leite, Ademir Sérgio Ferreira Araújo, and Nico Eisenhauer. "Land‐Use Type Effects on Soil Organic Carbon and Microbial Properties in a Semi‐arid Region of Northeast Brazil." Land Degradation & Development 27, no. 2 (2016): 171-178.	Ferreira, Ana Carolina Câmara	Land-use change is one of the most important anthropogenic environmental change drivers affecting the biodiversity and functioning of ecosystems. However, there is limited knowledge of the consequences for soil processes in many regions around the globe. The Brazilian semi-arid ecosystem known as Caatinga has experienced the transformation from native forest into agricultural land, with heretofor…	2016	BRAZIL	-8.35806	-42.2467		244		651.4				30.5		loamysand	from triangle	ICLS	CC, Cropland with cowpea	cattle		20		2012				0-10	un	non	CC, Cropland with cowpea	The cycles of grazing and rest are alternated every 15 days.	50											1.33
227	50	Ferreira, Ana Carolina Câmara, Luiz Fernando Carvalho Leite, Ademir Sérgio Ferreira Araújo, and Nico Eisenhauer. "Land‐Use Type Effects on Soil Organic Carbon and Microbial Properties in a Semi‐arid Region of Northeast Brazil." Land Degradation & Development 27, no. 2 (2016): 171-178.	Ferreira, Ana Carolina Câmara	Land-use change is one of the most important anthropogenic environmental change drivers affecting the biodiversity and functioning of ecosystems. However, there is limited knowledge of the consequences for soil processes in many regions around the globe. The Brazilian semi-arid ecosystem known as Caatinga has experienced the transformation from native forest into agricultural land, with heretofor…	2016	BRAZIL	-8.35806	-42.2467		244		651.4				30.5		sandyloam	from triangle	forest	NF, native forest	cattle		20		2012				10-20	un	non	NF, native forest	The cycles of grazing and rest are alternated every 15 days.	50											1.22
228	50	Ferreira, Ana Carolina Câmara, Luiz Fernando Carvalho Leite, Ademir Sérgio Ferreira Araújo, and Nico Eisenhauer. "Land‐Use Type Effects on Soil Organic Carbon and Microbial Properties in a Semi‐arid Region of Northeast Brazil." Land Degradation & Development 27, no. 2 (2016): 171-178.	Ferreira, Ana Carolina Câmara	Land-use change is one of the most important anthropogenic environmental change drivers affecting the biodiversity and functioning of ecosystems. However, there is limited knowledge of the consequences for soil processes in many regions around the globe. The Brazilian semi-arid ecosystem known as Caatinga has experienced the transformation from native forest into agricultural land, with heretofor…	2016	BRAZIL	-8.35806	-42.2467		244		651.4				30.5		loam	from triangle	grassland	CP, cut pasture	cattle		20		2012				10-20	un	non	CP, cut pasture	The cycles of grazing and rest are alternated every 15 days.	50											1.44
229	50	Ferreira, Ana Carolina Câmara, Luiz Fernando Carvalho Leite, Ademir Sérgio Ferreira Araújo, and Nico Eisenhauer. "Land‐Use Type Effects on Soil Organic Carbon and Microbial Properties in a Semi‐arid Region of Northeast Brazil." Land Degradation & Development 27, no. 2 (2016): 171-178.	Ferreira, Ana Carolina Câmara	Land-use change is one of the most important anthropogenic environmental change drivers affecting the biodiversity and functioning of ecosystems. However, there is limited knowledge of the consequences for soil processes in many regions around the globe. The Brazilian semi-arid ecosystem known as Caatinga has experienced the transformation from native forest into agricultural land, with heretofor…	2016	BRAZIL	-8.35806	-42.2467		244		651.4				30.5		loam	from triangle	ICLS	MC, cropland with maize	cattle		20		2012				10-20	un	non	MC, cropland with maize	The cycles of grazing and rest are alternated every 15 days.	50											1.36
230	50	Ferreira, Ana Carolina Câmara, Luiz Fernando Carvalho Leite, Ademir Sérgio Ferreira Araújo, and Nico Eisenhauer. "Land‐Use Type Effects on Soil Organic Carbon and Microbial Properties in a Semi‐arid Region of Northeast Brazil." Land Degradation & Development 27, no. 2 (2016): 171-178.	Ferreira, Ana Carolina Câmara	Land-use change is one of the most important anthropogenic environmental change drivers affecting the biodiversity and functioning of ecosystems. However, there is limited knowledge of the consequences for soil processes in many regions around the globe. The Brazilian semi-arid ecosystem known as Caatinga has experienced the transformation from native forest into agricultural land, with heretofor…	2016	BRAZIL	-8.35806	-42.2467		244		651.4				30.5		loam	from triangle	grassland	GP, grazed pasture	cattle		20		2012				10-20	uno	mod	GP, grazed pasture	The cycles of grazing and rest are alternated every 15 days.	50											1.29
231	50	Ferreira, Ana Carolina Câmara, Luiz Fernando Carvalho Leite, Ademir Sérgio Ferreira Araújo, and Nico Eisenhauer. "Land‐Use Type Effects on Soil Organic Carbon and Microbial Properties in a Semi‐arid Region of Northeast Brazil." Land Degradation & Development 27, no. 2 (2016): 171-178.	Ferreira, Ana Carolina Câmara	Land-use change is one of the most important anthropogenic environmental change drivers affecting the biodiversity and functioning of ecosystems. However, there is limited knowledge of the consequences for soil processes in many regions around the globe. The Brazilian semi-arid ecosystem known as Caatinga has experienced the transformation from native forest into agricultural land, with heretofor…	2016	BRAZIL	-8.35806	-42.2467		244		651.4				30.5		sandyloam	from triangle	grape	GO, grape orchard	cattle		20		2012				10-20	un	non	GO, grape orchard	The cycles of grazing and rest are alternated every 15 days.	50											1.36
232	50	Ferreira, Ana Carolina Câmara, Luiz Fernando Carvalho Leite, Ademir Sérgio Ferreira Araújo, and Nico Eisenhauer. "Land‐Use Type Effects on Soil Organic Carbon and Microbial Properties in a Semi‐arid Region of Northeast Brazil." Land Degradation & Development 27, no. 2 (2016): 171-178.	Ferreira, Ana Carolina Câmara	Land-use change is one of the most important anthropogenic environmental change drivers affecting the biodiversity and functioning of ecosystems. However, there is limited knowledge of the consequences for soil processes in many regions around the globe. The Brazilian semi-arid ecosystem known as Caatinga has experienced the transformation from native forest into agricultural land, with heretofor…	2016	BRAZIL	-8.35806	-42.2467		244		651.4				30.5		loamysand	from triangle	ICLS	CC, Cropland with cowpea	cattle		20		2012				10-20	un	non	CC, Cropland with cowpea	The cycles of grazing and rest are alternated every 15 days.	50											1.36
233	51	Prieto, Luciano H., Mónica B. Bertiller, Analía L. Carrera, and Nelda L. Olivera. "Soil enzyme and microbial activities in a grazing ecosystem of Patagonian Monte, Argentina." Geoderma 162, no. 3 (2011): 281-287.	Prieto	Grazers exert important effects on the plant–soil system influencing the structure and functioning of the ecosystems. The effect of grazing on soil enzyme and microbial activities in arid ecosystems of the Patagonian Monte (Argentina) was studied by assessing the cover of plant life forms (grasses, shrubs and dwarf shrubs) at five modal plant-covered patches at three sites across a grazing gradie…	2011	Argentina	-42.65	-65.3833		115		231				13.8		mixed	Olivera, Nelda L., Luciano Prieto, Analía L. Carrera, Hebe Saraví Cisneros, and Mónica B. Bertiller. "Do soil enzymes respond to long-term grazing in an arid ecosystem?." Plant and soil 378, no. 1-2 (2014): 35-48.	grassland		sheep		18		2007		PCP-plant-covered patches (PCP)		0-10	uno	lig	L-low grazing intensities		51-2
234	51	Prieto, Luciano H., Mónica B. Bertiller, Analía L. Carrera, and Nelda L. Olivera. "Soil enzyme and microbial activities in a grazing ecosystem of Patagonian Monte, Argentina." Geoderma 162, no. 3 (2011): 281-287.	Prieto	Grazers exert important effects on the plant–soil system influencing the structure and functioning of the ecosystems. The effect of grazing on soil enzyme and microbial activities in arid ecosystems of the Patagonian Monte (Argentina) was studied by assessing the cover of plant life forms (grasses, shrubs and dwarf shrubs) at five modal plant-covered patches at three sites across a grazing gradie…	2011	Argentina	-42.65	-65.3833		115		231				13.8		mixed	Olivera, Nelda L., Luciano Prieto, Analía L. Carrera, Hebe Saraví Cisneros, and Mónica B. Bertiller. "Do soil enzymes respond to long-term grazing in an arid ecosystem?." Plant and soil 378, no. 1-2 (2014): 35-48.	grassland		sheep		18		2007		PCP-plant-covered patches (PCP)		0-10	uno	nod	M-medium grazing		51-2
235	51	Prieto, Luciano H., Mónica B. Bertiller, Analía L. Carrera, and Nelda L. Olivera. "Soil enzyme and microbial activities in a grazing ecosystem of Patagonian Monte, Argentina." Geoderma 162, no. 3 (2011): 281-287.	Prieto	Grazers exert important effects on the plant–soil system influencing the structure and functioning of the ecosystems. The effect of grazing on soil enzyme and microbial activities in arid ecosystems of the Patagonian Monte (Argentina) was studied by assessing the cover of plant life forms (grasses, shrubs and dwarf shrubs) at five modal plant-covered patches at three sites across a grazing gradie…	2011	Argentina	-42.65	-65.3833		115		231				13.8		mixed	Olivera, Nelda L., Luciano Prieto, Analía L. Carrera, Hebe Saraví Cisneros, and Mónica B. Bertiller. "Do soil enzymes respond to long-term grazing in an arid ecosystem?." Plant and soil 378, no. 1-2 (2014): 35-48.	grassland		sheep		18		2007		PCP-plant-covered patches (PCP)		0-10	uno	hea	H-high grazing		51-2
236	51	Prieto, Luciano H., Mónica B. Bertiller, Analía L. Carrera, and Nelda L. Olivera. "Soil enzyme and microbial activities in a grazing ecosystem of Patagonian Monte, Argentina." Geoderma 162, no. 3 (2011): 281-287.	Prieto	Grazers exert important effects on the plant–soil system influencing the structure and functioning of the ecosystems. The effect of grazing on soil enzyme and microbial activities in arid ecosystems of the Patagonian Monte (Argentina) was studied by assessing the cover of plant life forms (grasses, shrubs and dwarf shrubs) at five modal plant-covered patches at three sites across a grazing gradie…	2011	Argentina	-42.65	-65.3833		115		231				13.8		mixed	Olivera, Nelda L., Luciano Prieto, Analía L. Carrera, Hebe Saraví Cisneros, and Mónica B. Bertiller. "Do soil enzymes respond to long-term grazing in an arid ecosystem?." Plant and soil 378, no. 1-2 (2014): 35-48.	grassland		sheep		18		2007		IC-inter-canopy area of bare soil (IC, diameter of N1m)		0-10	uno	lig	L-low grazing intensities		51-2
237	51	Prieto, Luciano H., Mónica B. Bertiller, Analía L. Carrera, and Nelda L. Olivera. "Soil enzyme and microbial activities in a grazing ecosystem of Patagonian Monte, Argentina." Geoderma 162, no. 3 (2011): 281-287.	Prieto	Grazers exert important effects on the plant–soil system influencing the structure and functioning of the ecosystems. The effect of grazing on soil enzyme and microbial activities in arid ecosystems of the Patagonian Monte (Argentina) was studied by assessing the cover of plant life forms (grasses, shrubs and dwarf shrubs) at five modal plant-covered patches at three sites across a grazing gradie…	2011	Argentina	-42.65	-65.3833		115		231				13.8		mixed	Olivera, Nelda L., Luciano Prieto, Analía L. Carrera, Hebe Saraví Cisneros, and Mónica B. Bertiller. "Do soil enzymes respond to long-term grazing in an arid ecosystem?." Plant and soil 378, no. 1-2 (2014): 35-48.	grassland		sheep		18		2007		IC-inter-canopy area of bare soil (IC, diameter of N1m)		0-10	uno	nod	M-medium grazing		51-2
238	51	Prieto, Luciano H., Mónica B. Bertiller, Analía L. Carrera, and Nelda L. Olivera. "Soil enzyme and microbial activities in a grazing ecosystem of Patagonian Monte, Argentina." Geoderma 162, no. 3 (2011): 281-287.	Prieto	Grazers exert important effects on the plant–soil system influencing the structure and functioning of the ecosystems. The effect of grazing on soil enzyme and microbial activities in arid ecosystems of the Patagonian Monte (Argentina) was studied by assessing the cover of plant life forms (grasses, shrubs and dwarf shrubs) at five modal plant-covered patches at three sites across a grazing gradie…	2011	Argentina	-42.65	-65.3833		115		231				13.8		mixed	Olivera, Nelda L., Luciano Prieto, Analía L. Carrera, Hebe Saraví Cisneros, and Mónica B. Bertiller. "Do soil enzymes respond to long-term grazing in an arid ecosystem?." Plant and soil 378, no. 1-2 (2014): 35-48.	grassland		sheep		18		2007		IC-inter-canopy area of bare soil (IC, diameter of N1m)		0-10	uno	hea	H-high grazing		51-2
239	51	Prieto, Luciano H., Mónica B. Bertiller, Analía L. Carrera, and Nelda L. Olivera. "Soil enzyme and microbial activities in a grazing ecosystem of Patagonian Monte, Argentina." Geoderma 162, no. 3 (2011): 281-287.	Prieto	Grazers exert important effects on the plant–soil system influencing the structure and functioning of the ecosystems. The effect of grazing on soil enzyme and microbial activities in arid ecosystems of the Patagonian Monte (Argentina) was studied by assessing the cover of plant life forms (grasses, shrubs and dwarf shrubs) at five modal plant-covered patches at three sites across a grazing gradie…	2011	Argentina	-42.65	-65.3833		115		231				13.8		mixed	Olivera, Nelda L., Luciano Prieto, Analía L. Carrera, Hebe Saraví Cisneros, and Mónica B. Bertiller. "Do soil enzymes respond to long-term grazing in an arid ecosystem?." Plant and soil 378, no. 1-2 (2014): 35-48.	grassland		sheep		18		2007		PCP-plant-covered patches (PCP)		0-5	uno	lig	L-low grazing intensities		51-2											1.15517
240	51	Prieto, Luciano H., Mónica B. Bertiller, Analía L. Carrera, and Nelda L. Olivera. "Soil enzyme and microbial activities in a grazing ecosystem of Patagonian Monte, Argentina." Geoderma 162, no. 3 (2011): 281-287.	Prieto	Grazers exert important effects on the plant–soil system influencing the structure and functioning of the ecosystems. The effect of grazing on soil enzyme and microbial activities in arid ecosystems of the Patagonian Monte (Argentina) was studied by assessing the cover of plant life forms (grasses, shrubs and dwarf shrubs) at five modal plant-covered patches at three sites across a grazing gradie…	2011	Argentina	-42.65	-65.3833		115		231				13.8		mixed	Olivera, Nelda L., Luciano Prieto, Analía L. Carrera, Hebe Saraví Cisneros, and Mónica B. Bertiller. "Do soil enzymes respond to long-term grazing in an arid ecosystem?." Plant and soil 378, no. 1-2 (2014): 35-48.	grassland		sheep		18		2007		PCP-plant-covered patches (PCP)		0-5	uno	nod	M-medium grazing		51-2											1.30665
241	51	Prieto, Luciano H., Mónica B. Bertiller, Analía L. Carrera, and Nelda L. Olivera. "Soil enzyme and microbial activities in a grazing ecosystem of Patagonian Monte, Argentina." Geoderma 162, no. 3 (2011): 281-287.	Prieto	Grazers exert important effects on the plant–soil system influencing the structure and functioning of the ecosystems. The effect of grazing on soil enzyme and microbial activities in arid ecosystems of the Patagonian Monte (Argentina) was studied by assessing the cover of plant life forms (grasses, shrubs and dwarf shrubs) at five modal plant-covered patches at three sites across a grazing gradie…	2011	Argentina	-42.65	-65.3833		115		231				13.8		mixed	Olivera, Nelda L., Luciano Prieto, Analía L. Carrera, Hebe Saraví Cisneros, and Mónica B. Bertiller. "Do soil enzymes respond to long-term grazing in an arid ecosystem?." Plant and soil 378, no. 1-2 (2014): 35-48.	grassland		sheep		18		2007		PCP-plant-covered patches (PCP)		0-5	uno	hea	H-high grazing		51-2											1.40244
242	51	Prieto, Luciano H., Mónica B. Bertiller, Analía L. Carrera, and Nelda L. Olivera. "Soil enzyme and microbial activities in a grazing ecosystem of Patagonian Monte, Argentina." Geoderma 162, no. 3 (2011): 281-287.	Prieto	Grazers exert important effects on the plant–soil system influencing the structure and functioning of the ecosystems. The effect of grazing on soil enzyme and microbial activities in arid ecosystems of the Patagonian Monte (Argentina) was studied by assessing the cover of plant life forms (grasses, shrubs and dwarf shrubs) at five modal plant-covered patches at three sites across a grazing gradie…	2011	Argentina	-42.65	-65.3833		115		231				13.8		mixed	Olivera, Nelda L., Luciano Prieto, Analía L. Carrera, Hebe Saraví Cisneros, and Mónica B. Bertiller. "Do soil enzymes respond to long-term grazing in an arid ecosystem?." Plant and soil 378, no. 1-2 (2014): 35-48.	grassland		sheep		18		2007		IC-inter-canopy area of bare soil (IC, diameter of N1m)		0-5	uno	lig	L-low grazing intensities		51-2											1.27026
243	51	Prieto, Luciano H., Mónica B. Bertiller, Analía L. Carrera, and Nelda L. Olivera. "Soil enzyme and microbial activities in a grazing ecosystem of Patagonian Monte, Argentina." Geoderma 162, no. 3 (2011): 281-287.	Prieto	Grazers exert important effects on the plant–soil system influencing the structure and functioning of the ecosystems. The effect of grazing on soil enzyme and microbial activities in arid ecosystems of the Patagonian Monte (Argentina) was studied by assessing the cover of plant life forms (grasses, shrubs and dwarf shrubs) at five modal plant-covered patches at three sites across a grazing gradie…	2011	Argentina	-42.65	-65.3833		115		231				13.8		mixed	Olivera, Nelda L., Luciano Prieto, Analía L. Carrera, Hebe Saraví Cisneros, and Mónica B. Bertiller. "Do soil enzymes respond to long-term grazing in an arid ecosystem?." Plant and soil 378, no. 1-2 (2014): 35-48.	grassland		sheep		18		2007		IC-inter-canopy area of bare soil (IC, diameter of N1m)		0-5	uno	nod	M-medium grazing		51-2											1.38871
244	51	Prieto, Luciano H., Mónica B. Bertiller, Analía L. Carrera, and Nelda L. Olivera. "Soil enzyme and microbial activities in a grazing ecosystem of Patagonian Monte, Argentina." Geoderma 162, no. 3 (2011): 281-287.	Prieto	Grazers exert important effects on the plant–soil system influencing the structure and functioning of the ecosystems. The effect of grazing on soil enzyme and microbial activities in arid ecosystems of the Patagonian Monte (Argentina) was studied by assessing the cover of plant life forms (grasses, shrubs and dwarf shrubs) at five modal plant-covered patches at three sites across a grazing gradie…	2011	Argentina	-42.65	-65.3833		115		231				13.8		mixed	Olivera, Nelda L., Luciano Prieto, Analía L. Carrera, Hebe Saraví Cisneros, and Mónica B. Bertiller. "Do soil enzymes respond to long-term grazing in an arid ecosystem?." Plant and soil 378, no. 1-2 (2014): 35-48.	grassland		sheep		18		2007		IC-inter-canopy area of bare soil (IC, diameter of N1m)		0-5	uno	hea	H-high grazing		51-2											1.43946
245	52	Cecagno, Diego, Sérgio Ely Valadão Gigante de Andrade, Ibanor Anghinoni, Taise Robinson Kunrath, Amanda Posselt Martins, José Miguel Reichert, Paulo Ivonir Gubiani, Fabricio Balerini, Jessé Rodrigo Fink, and Paulo Cesar de Faccio Carvalho. "Least limiting water range and soybean yield in a long-term, no-till, integrated crop-livestock system under different grazing intensities." Soil and Tillage …	Cecagno, Diego	Crop-livestock integrated systems possess some uniqueness in soil and plant hydro-physical properties and processes. To obtain a better understanding of these systems, it is necessary to evaluate them with indices that take into account several attributes. Our study aimed to evaluate the efficiency of the least limiting water range in determining the influence of grazing intensities on soybean yi…	2016	Brazil	-28.6457	-54.5338	estimated based on the information in the paper.	465		1850				19		clay		ICLS	ICLS: mixture of black oat plus ryegrass (Lolium multiflorum Lam.).	cattle	steers	11	2001-2011	2011				0–5	uno	hea	Intensive grazing		52											1.35385
246	52	Cecagno, Diego, Sérgio Ely Valadão Gigante de Andrade, Ibanor Anghinoni, Taise Robinson Kunrath, Amanda Posselt Martins, José Miguel Reichert, Paulo Ivonir Gubiani, Fabricio Balerini, Jessé Rodrigo Fink, and Paulo Cesar de Faccio Carvalho. "Least limiting water range and soybean yield in a long-term, no-till, integrated crop-livestock system under different grazing intensities." Soil and Tillage …	Cecagno, Diego	Crop-livestock integrated systems possess some uniqueness in soil and plant hydro-physical properties and processes. To obtain a better understanding of these systems, it is necessary to evaluate them with indices that take into account several attributes. Our study aimed to evaluate the efficiency of the least limiting water range in determining the influence of grazing intensities on soybean yi…	2016	Brazil	-28.6457	-54.5338	estimated based on the information in the paper.	465		1850				19		clay		ICLS	ICLS: mixture of black oat plus ryegrass (Lolium multiflorum Lam.).	cattle	steers	11	2001-2011	2011				5–10	uno	hea	Intensive grazing		52											1.34758
247	52	Cecagno, Diego, Sérgio Ely Valadão Gigante de Andrade, Ibanor Anghinoni, Taise Robinson Kunrath, Amanda Posselt Martins, José Miguel Reichert, Paulo Ivonir Gubiani, Fabricio Balerini, Jessé Rodrigo Fink, and Paulo Cesar de Faccio Carvalho. "Least limiting water range and soybean yield in a long-term, no-till, integrated crop-livestock system under different grazing intensities." Soil and Tillage …	Cecagno, Diego	Crop-livestock integrated systems possess some uniqueness in soil and plant hydro-physical properties and processes. To obtain a better understanding of these systems, it is necessary to evaluate them with indices that take into account several attributes. Our study aimed to evaluate the efficiency of the least limiting water range in determining the influence of grazing intensities on soybean yi…	2016	Brazil	-28.6457	-54.5338	estimated based on the information in the paper.	465		1850				19		clay		ICLS	ICLS: mixture of black oat plus ryegrass (Lolium multiflorum Lam.).	cattle	steers	11	2001-2011	2011				10–20	uno	hea	Intensive grazing		52											1.2906
248	52	Cecagno, Diego, Sérgio Ely Valadão Gigante de Andrade, Ibanor Anghinoni, Taise Robinson Kunrath, Amanda Posselt Martins, José Miguel Reichert, Paulo Ivonir Gubiani, Fabricio Balerini, Jessé Rodrigo Fink, and Paulo Cesar de Faccio Carvalho. "Least limiting water range and soybean yield in a long-term, no-till, integrated crop-livestock system under different grazing intensities." Soil and Tillage …	Cecagno, Diego	Crop-livestock integrated systems possess some uniqueness in soil and plant hydro-physical properties and processes. To obtain a better understanding of these systems, it is necessary to evaluate them with indices that take into account several attributes. Our study aimed to evaluate the efficiency of the least limiting water range in determining the influence of grazing intensities on soybean yi…	2016	Brazil	-28.6457	-54.5338	estimated based on the information in the paper.	465		1850				19		clay		ICLS	ICLS: mixture of black oat plus ryegrass (Lolium multiflorum Lam.).	cattle	steers	11	2001-2011	2011				20–30	uno	hea	Intensive grazing		52											1.22507
249	52	Cecagno, Diego, Sérgio Ely Valadão Gigante de Andrade, Ibanor Anghinoni, Taise Robinson Kunrath, Amanda Posselt Martins, José Miguel Reichert, Paulo Ivonir Gubiani, Fabricio Balerini, Jessé Rodrigo Fink, and Paulo Cesar de Faccio Carvalho. "Least limiting water range and soybean yield in a long-term, no-till, integrated crop-livestock system under different grazing intensities." Soil and Tillage …	Cecagno, Diego	Crop-livestock integrated systems possess some uniqueness in soil and plant hydro-physical properties and processes. To obtain a better understanding of these systems, it is necessary to evaluate them with indices that take into account several attributes. Our study aimed to evaluate the efficiency of the least limiting water range in determining the influence of grazing intensities on soybean yi…	2016	Brazil	-28.6457	-54.5338	estimated based on the information in the paper.	465		1850				19		clay		ICLS	ICLS: mixture of black oat plus ryegrass (Lolium multiflorum Lam.).	cattle	steers	11	2001-2011	2011				30–50	uno	hea	Intensive grazing		52											1.23647
250	52	Cecagno, Diego, Sérgio Ely Valadão Gigante de Andrade, Ibanor Anghinoni, Taise Robinson Kunrath, Amanda Posselt Martins, José Miguel Reichert, Paulo Ivonir Gubiani, Fabricio Balerini, Jessé Rodrigo Fink, and Paulo Cesar de Faccio Carvalho. "Least limiting water range and soybean yield in a long-term, no-till, integrated crop-livestock system under different grazing intensities." Soil and Tillage …	Cecagno, Diego	Crop-livestock integrated systems possess some uniqueness in soil and plant hydro-physical properties and processes. To obtain a better understanding of these systems, it is necessary to evaluate them with indices that take into account several attributes. Our study aimed to evaluate the efficiency of the least limiting water range in determining the influence of grazing intensities on soybean yi…	2016	Brazil	-28.6457	-54.5338	estimated based on the information in the paper.	465		1850				19		clay		ICLS	ICLS: mixture of black oat plus ryegrass (Lolium multiflorum Lam.).	cattle	steers	11	2001-2011	2011				0–5	uno	mod	Moderate grazing		52											1.3339
251	52	Cecagno, Diego, Sérgio Ely Valadão Gigante de Andrade, Ibanor Anghinoni, Taise Robinson Kunrath, Amanda Posselt Martins, José Miguel Reichert, Paulo Ivonir Gubiani, Fabricio Balerini, Jessé Rodrigo Fink, and Paulo Cesar de Faccio Carvalho. "Least limiting water range and soybean yield in a long-term, no-till, integrated crop-livestock system under different grazing intensities." Soil and Tillage …	Cecagno, Diego	Crop-livestock integrated systems possess some uniqueness in soil and plant hydro-physical properties and processes. To obtain a better understanding of these systems, it is necessary to evaluate them with indices that take into account several attributes. Our study aimed to evaluate the efficiency of the least limiting water range in determining the influence of grazing intensities on soybean yi…	2016	Brazil	-28.6457	-54.5338	estimated based on the information in the paper.	465		1850				19		clay		ICLS	ICLS: mixture of black oat plus ryegrass (Lolium multiflorum Lam.).	cattle	steers	11	2001-2011	2011				5–10	uno	mod	Moderate grazing		52											1.30598
252	52	Cecagno, Diego, Sérgio Ely Valadão Gigante de Andrade, Ibanor Anghinoni, Taise Robinson Kunrath, Amanda Posselt Martins, José Miguel Reichert, Paulo Ivonir Gubiani, Fabricio Balerini, Jessé Rodrigo Fink, and Paulo Cesar de Faccio Carvalho. "Least limiting water range and soybean yield in a long-term, no-till, integrated crop-livestock system under different grazing intensities." Soil and Tillage …	Cecagno, Diego	Crop-livestock integrated systems possess some uniqueness in soil and plant hydro-physical properties and processes. To obtain a better understanding of these systems, it is necessary to evaluate them with indices that take into account several attributes. Our study aimed to evaluate the efficiency of the least limiting water range in determining the influence of grazing intensities on soybean yi…	2016	Brazil	-28.6457	-54.5338	estimated based on the information in the paper.	465		1850				19		clay		ICLS	ICLS: mixture of black oat plus ryegrass (Lolium multiflorum Lam.).	cattle	steers	11	2001-2011	2011				10–20	uno	mod	Moderate grazing		52											1.27236
253	52	Cecagno, Diego, Sérgio Ely Valadão Gigante de Andrade, Ibanor Anghinoni, Taise Robinson Kunrath, Amanda Posselt Martins, José Miguel Reichert, Paulo Ivonir Gubiani, Fabricio Balerini, Jessé Rodrigo Fink, and Paulo Cesar de Faccio Carvalho. "Least limiting water range and soybean yield in a long-term, no-till, integrated crop-livestock system under different grazing intensities." Soil and Tillage …	Cecagno, Diego	Crop-livestock integrated systems possess some uniqueness in soil and plant hydro-physical properties and processes. To obtain a better understanding of these systems, it is necessary to evaluate them with indices that take into account several attributes. Our study aimed to evaluate the efficiency of the least limiting water range in determining the influence of grazing intensities on soybean yi…	2016	Brazil	-28.6457	-54.5338	estimated based on the information in the paper.	465		1850				19		clay		ICLS	ICLS: mixture of black oat plus ryegrass (Lolium multiflorum Lam.).	cattle	steers	11	2001-2011	2011				20–30	uno	mod	Moderate grazing		52											1.2661
254	52	Cecagno, Diego, Sérgio Ely Valadão Gigante de Andrade, Ibanor Anghinoni, Taise Robinson Kunrath, Amanda Posselt Martins, José Miguel Reichert, Paulo Ivonir Gubiani, Fabricio Balerini, Jessé Rodrigo Fink, and Paulo Cesar de Faccio Carvalho. "Least limiting water range and soybean yield in a long-term, no-till, integrated crop-livestock system under different grazing intensities." Soil and Tillage …	Cecagno, Diego	Crop-livestock integrated systems possess some uniqueness in soil and plant hydro-physical properties and processes. To obtain a better understanding of these systems, it is necessary to evaluate them with indices that take into account several attributes. Our study aimed to evaluate the efficiency of the least limiting water range in determining the influence of grazing intensities on soybean yi…	2016	Brazil	-28.6457	-54.5338	estimated based on the information in the paper.	465		1850				19		clay		ICLS	ICLS: mixture of black oat plus ryegrass (Lolium multiflorum Lam.).	cattle	steers	11	2001-2011	2011				30–50	uno	mod	Moderate grazing		52											1.26838
255	52	Cecagno, Diego, Sérgio Ely Valadão Gigante de Andrade, Ibanor Anghinoni, Taise Robinson Kunrath, Amanda Posselt Martins, José Miguel Reichert, Paulo Ivonir Gubiani, Fabricio Balerini, Jessé Rodrigo Fink, and Paulo Cesar de Faccio Carvalho. "Least limiting water range and soybean yield in a long-term, no-till, integrated crop-livestock system under different grazing intensities." Soil and Tillage …	Cecagno, Diego	Crop-livestock integrated systems possess some uniqueness in soil and plant hydro-physical properties and processes. To obtain a better understanding of these systems, it is necessary to evaluate them with indices that take into account several attributes. Our study aimed to evaluate the efficiency of the least limiting water range in determining the influence of grazing intensities on soybean yi…	2016	Brazil	-28.6457	-54.5338	estimated based on the information in the paper.	465		1850				19		clay		ICLS	ICLS: mixture of black oat plus ryegrass (Lolium multiflorum Lam.).	cattle	steers	11	2001-2011	2011				0–5	un	non	No grazing		52											1.31168
256	52	Cecagno, Diego, Sérgio Ely Valadão Gigante de Andrade, Ibanor Anghinoni, Taise Robinson Kunrath, Amanda Posselt Martins, José Miguel Reichert, Paulo Ivonir Gubiani, Fabricio Balerini, Jessé Rodrigo Fink, and Paulo Cesar de Faccio Carvalho. "Least limiting water range and soybean yield in a long-term, no-till, integrated crop-livestock system under different grazing intensities." Soil and Tillage …	Cecagno, Diego	Crop-livestock integrated systems possess some uniqueness in soil and plant hydro-physical properties and processes. To obtain a better understanding of these systems, it is necessary to evaluate them with indices that take into account several attributes. Our study aimed to evaluate the efficiency of the least limiting water range in determining the influence of grazing intensities on soybean yi…	2016	Brazil	-28.6457	-54.5338	estimated based on the information in the paper.	465		1850				19		clay		ICLS	ICLS: mixture of black oat plus ryegrass (Lolium multiflorum Lam.).	cattle	steers	11	2001-2011	2011				5–10	un	non	No grazing		52											1.32023
257	52	Cecagno, Diego, Sérgio Ely Valadão Gigante de Andrade, Ibanor Anghinoni, Taise Robinson Kunrath, Amanda Posselt Martins, José Miguel Reichert, Paulo Ivonir Gubiani, Fabricio Balerini, Jessé Rodrigo Fink, and Paulo Cesar de Faccio Carvalho. "Least limiting water range and soybean yield in a long-term, no-till, integrated crop-livestock system under different grazing intensities." Soil and Tillage …	Cecagno, Diego	Crop-livestock integrated systems possess some uniqueness in soil and plant hydro-physical properties and processes. To obtain a better understanding of these systems, it is necessary to evaluate them with indices that take into account several attributes. Our study aimed to evaluate the efficiency of the least limiting water range in determining the influence of grazing intensities on soybean yi…	2016	Brazil	-28.6457	-54.5338	estimated based on the information in the paper.	465		1850				19		clay		ICLS	ICLS: mixture of black oat plus ryegrass (Lolium multiflorum Lam.).	cattle	steers	11	2001-2011	2011				10–20	un	non	No grazing		52											1.34074
258	52	Cecagno, Diego, Sérgio Ely Valadão Gigante de Andrade, Ibanor Anghinoni, Taise Robinson Kunrath, Amanda Posselt Martins, José Miguel Reichert, Paulo Ivonir Gubiani, Fabricio Balerini, Jessé Rodrigo Fink, and Paulo Cesar de Faccio Carvalho. "Least limiting water range and soybean yield in a long-term, no-till, integrated crop-livestock system under different grazing intensities." Soil and Tillage …	Cecagno, Diego	Crop-livestock integrated systems possess some uniqueness in soil and plant hydro-physical properties and processes. To obtain a better understanding of these systems, it is necessary to evaluate them with indices that take into account several attributes. Our study aimed to evaluate the efficiency of the least limiting water range in determining the influence of grazing intensities on soybean yi…	2016	Brazil	-28.6457	-54.5338	estimated based on the information in the paper.	465		1850				19		clay		ICLS	ICLS: mixture of black oat plus ryegrass (Lolium multiflorum Lam.).	cattle	steers	11	2001-2011	2011				20–30	un	non	No grazing		52											1.34644
259	52	Cecagno, Diego, Sérgio Ely Valadão Gigante de Andrade, Ibanor Anghinoni, Taise Robinson Kunrath, Amanda Posselt Martins, José Miguel Reichert, Paulo Ivonir Gubiani, Fabricio Balerini, Jessé Rodrigo Fink, and Paulo Cesar de Faccio Carvalho. "Least limiting water range and soybean yield in a long-term, no-till, integrated crop-livestock system under different grazing intensities." Soil and Tillage …	Cecagno, Diego	Crop-livestock integrated systems possess some uniqueness in soil and plant hydro-physical properties and processes. To obtain a better understanding of these systems, it is necessary to evaluate them with indices that take into account several attributes. Our study aimed to evaluate the efficiency of the least limiting water range in determining the influence of grazing intensities on soybean yi…	2016	Brazil	-28.6457	-54.5338	estimated based on the information in the paper.	465		1850				19		clay		ICLS	ICLS: mixture of black oat plus ryegrass (Lolium multiflorum Lam.).	cattle	steers	11	2001-2011	2011				30–50	un	non	No grazing		52											1.34701
260	54	Li, Hongqin, Fawei Zhang, Shaojuan Mao, Jingbin Zhu, Yongsheng Yang, Huidan He, and Yingnian Li. "Effects of Grazing Exclusion on Soil Properties in Maqin Alpine Meadow, Tibetan Plateau, China." Polish Journal of Environmental Studies 25, no. 4 (2016).	Li, Hongqin	s. In this study, characteristics of vegetation and soil properties under degradation gradients (light and middle) and grazing exclusion were examined in the Maqin alpine meadow in August 2013.	2016	China/Qinghai	34.4805	100.238	estimated based on the information in the paper.	3700		494				-0.15	-3.8 to 3.5	dont		grassland		mix	mixed: wild animals	18	since 2005 to 2013	2013				0-10	un	non	un-grazing		54											0.49
261	54	Li, Hongqin, Fawei Zhang, Shaojuan Mao, Jingbin Zhu, Yongsheng Yang, Huidan He, and Yingnian Li. "Effects of Grazing Exclusion on Soil Properties in Maqin Alpine Meadow, Tibetan Plateau, China." Polish Journal of Environmental Studies 25, no. 4 (2016).	Li, Hongqin	s. In this study, characteristics of vegetation and soil properties under degradation gradients (light and middle) and grazing exclusion were examined in the Maqin alpine meadow in August 2013.	2016	China/Qinghai	34.4805	100.238	estimated based on the information in the paper.	3700		494				-0.15	-3.8 to 3.5	dont		grassland		mix	mixed: wild animals	18	since 2005 to 2013	2013				0-10	uno	lig	LD (light degradation)		54											0.99
262	54	Li, Hongqin, Fawei Zhang, Shaojuan Mao, Jingbin Zhu, Yongsheng Yang, Huidan He, and Yingnian Li. "Effects of Grazing Exclusion on Soil Properties in Maqin Alpine Meadow, Tibetan Plateau, China." Polish Journal of Environmental Studies 25, no. 4 (2016).	Li, Hongqin	s. In this study, characteristics of vegetation and soil properties under degradation gradients (light and middle) and grazing exclusion were examined in the Maqin alpine meadow in August 2013.	2016	China/Qinghai	34.4805	100.238	estimated based on the information in the paper.	3700		494				-0.15	-3.8 to 3.5	dont		grassland		mix	mixed: wild animals	18	since 2005 to 2013	2013				0-10	uno	mod	MD (medium degradation)		54											1.19
263	54	Li, Hongqin, Fawei Zhang, Shaojuan Mao, Jingbin Zhu, Yongsheng Yang, Huidan He, and Yingnian Li. "Effects of Grazing Exclusion on Soil Properties in Maqin Alpine Meadow, Tibetan Plateau, China." Polish Journal of Environmental Studies 25, no. 4 (2016).	Li, Hongqin	s. In this study, characteristics of vegetation and soil properties under degradation gradients (light and middle) and grazing exclusion were examined in the Maqin alpine meadow in August 2013.	2016	China/Qinghai	34.4805	100.238	estimated based on the information in the paper.	3700		494				-0.15	-3.8 to 3.5	dont		grassland		mix	mixed: wild animals	18	since 2005 to 2013	2013				10-20	un	non	un-grazing		54											1.03
264	54	Li, Hongqin, Fawei Zhang, Shaojuan Mao, Jingbin Zhu, Yongsheng Yang, Huidan He, and Yingnian Li. "Effects of Grazing Exclusion on Soil Properties in Maqin Alpine Meadow, Tibetan Plateau, China." Polish Journal of Environmental Studies 25, no. 4 (2016).	Li, Hongqin	s. In this study, characteristics of vegetation and soil properties under degradation gradients (light and middle) and grazing exclusion were examined in the Maqin alpine meadow in August 2013.	2016	China/Qinghai	34.4805	100.238	estimated based on the information in the paper.	3700		494				-0.15	-3.8 to 3.5	dont		grassland		mix	mixed: wild animals	18	since 2005 to 2013	2013				10-20	uno	lig	LD (light degradation)		54											1.16
265	54	Li, Hongqin, Fawei Zhang, Shaojuan Mao, Jingbin Zhu, Yongsheng Yang, Huidan He, and Yingnian Li. "Effects of Grazing Exclusion on Soil Properties in Maqin Alpine Meadow, Tibetan Plateau, China." Polish Journal of Environmental Studies 25, no. 4 (2016).	Li, Hongqin	s. In this study, characteristics of vegetation and soil properties under degradation gradients (light and middle) and grazing exclusion were examined in the Maqin alpine meadow in August 2013.	2016	China/Qinghai	34.4805	100.238	estimated based on the information in the paper.	3700		494				-0.15	-3.8 to 3.5	dont		grassland		mix	mixed: wild animals	18	since 2005 to 2013	2013				10-20	uno	mod	MD (medium degradation)		54											1.26
266	54	Li, Hongqin, Fawei Zhang, Shaojuan Mao, Jingbin Zhu, Yongsheng Yang, Huidan He, and Yingnian Li. "Effects of Grazing Exclusion on Soil Properties in Maqin Alpine Meadow, Tibetan Plateau, China." Polish Journal of Environmental Studies 25, no. 4 (2016).	Li, Hongqin	s. In this study, characteristics of vegetation and soil properties under degradation gradients (light and middle) and grazing exclusion were examined in the Maqin alpine meadow in August 2013.	2016	China/Qinghai	34.4805	100.238	estimated based on the information in the paper.	3700		494				-0.15	-3.8 to 3.5	dont		grassland		mix	mixed: wild animals	18	since 2005 to 2013	2013				20-30	un	non	un-grazing		54											1.41
267	54	Li, Hongqin, Fawei Zhang, Shaojuan Mao, Jingbin Zhu, Yongsheng Yang, Huidan He, and Yingnian Li. "Effects of Grazing Exclusion on Soil Properties in Maqin Alpine Meadow, Tibetan Plateau, China." Polish Journal of Environmental Studies 25, no. 4 (2016).	Li, Hongqin	s. In this study, characteristics of vegetation and soil properties under degradation gradients (light and middle) and grazing exclusion were examined in the Maqin alpine meadow in August 2013.	2016	China/Qinghai	34.4805	100.238	estimated based on the information in the paper.	3700		494				-0.15	-3.8 to 3.5	dont		grassland		mix	mixed: wild animals	18	since 2005 to 2013	2013				20-30	uno	lig	LD (light degradation)		54											1.27
268	54	Li, Hongqin, Fawei Zhang, Shaojuan Mao, Jingbin Zhu, Yongsheng Yang, Huidan He, and Yingnian Li. "Effects of Grazing Exclusion on Soil Properties in Maqin Alpine Meadow, Tibetan Plateau, China." Polish Journal of Environmental Studies 25, no. 4 (2016).	Li, Hongqin	s. In this study, characteristics of vegetation and soil properties under degradation gradients (light and middle) and grazing exclusion were examined in the Maqin alpine meadow in August 2013.	2016	China/Qinghai	34.4805	100.238	estimated based on the information in the paper.	3700		494				-0.15	-3.8 to 3.5	dont		grassland		mix	mixed: wild animals	18	since 2005 to 2013	2013				20-30	uno	mod	MD (medium degradation)		54											1.41
269	55	Oliveira, Sâmia P., Magno José D. Cândido, Olmar B. Weber, Francisco Alisson S. Xavier, Maria Eugenia O. Escobar, and Teógenes S. Oliveira. "Conversion of forest into irrigated pasture I. Changes in the chemical and biological properties of the soil." Catena 137 (2016): 508-516.	Oliveira, Sâmia P	The conversion of forest into pasture affects several properties and functions of the soil including the cycling carbon and other nutrients. Changes in selected chemical and biological properties of the soil were studied in an area of intensive irrigated pasture (PAST) and compared to soil under native vegetation (NV). The selected soil properties evaluated were: total organic carbon (TOC), total…	2016	Brazil	-3.74222	-38.5775		19.5		1600		29	23	26	mean	sand		intensive irrigated pasture (PAST)		sheep		12	1998-2010	2010				0–2.5	uno	mod	PAST	intensive irrigated pasture (PAST): The four plots were kept under rotational grazing with sheep of an undefined breed. Grazing efficiency was 50%, i.e. 50% of the aboveground plant biomass was consumed in any given grazing cycle. The herd consisted of 62 breeder sheep, and depending on annual animal production, approximately 30 females around eight months of age, which had not yet been bred. T	55
270	55	Oliveira, Sâmia P., Magno José D. Cândido, Olmar B. Weber, Francisco Alisson S. Xavier, Maria Eugenia O. Escobar, and Teógenes S. Oliveira. "Conversion of forest into irrigated pasture I. Changes in the chemical and biological properties of the soil." Catena 137 (2016): 508-516.	Oliveira, Sâmia P	The conversion of forest into pasture affects several properties and functions of the soil including the cycling carbon and other nutrients. Changes in selected chemical and biological properties of the soil were studied in an area of intensive irrigated pasture (PAST) and compared to soil under native vegetation (NV). The selected soil properties evaluated were: total organic carbon (TOC), total…	2016	Brazil	-3.74222	-38.5775		19.5		1600		29	23	26	mean	sand		intensive irrigated pasture (PAST)		sheep		12	1998-2010	2010				2.5–5	uno	mod	PAST	intensive irrigated pasture (PAST): The four plots were kept under rotational grazing with sheep of an undefined breed. Grazing efficiency was 50%, i.e. 50% of the aboveground plant biomass was consumed in any given grazing cycle. The herd consisted of 62 breeder sheep, and depending on annual animal production, approximately 30 females around eight months of age, which had not yet been bred. T	55
271	55	Oliveira, Sâmia P., Magno José D. Cândido, Olmar B. Weber, Francisco Alisson S. Xavier, Maria Eugenia O. Escobar, and Teógenes S. Oliveira. "Conversion of forest into irrigated pasture I. Changes in the chemical and biological properties of the soil." Catena 137 (2016): 508-516.	Oliveira, Sâmia P	The conversion of forest into pasture affects several properties and functions of the soil including the cycling carbon and other nutrients. Changes in selected chemical and biological properties of the soil were studied in an area of intensive irrigated pasture (PAST) and compared to soil under native vegetation (NV). The selected soil properties evaluated were: total organic carbon (TOC), total…	2016	Brazil	-3.74222	-38.5775		19.5		1600		29	23	26	mean	sand		intensive irrigated pasture (PAST)		sheep		12	1998-2010	2010				5–10	uno	mod	PAST	intensive irrigated pasture (PAST): The four plots were kept under rotational grazing with sheep of an undefined breed. Grazing efficiency was 50%, i.e. 50% of the aboveground plant biomass was consumed in any given grazing cycle. The herd consisted of 62 breeder sheep, and depending on annual animal production, approximately 30 females around eight months of age, which had not yet been bred. T	55
272	55	Oliveira, Sâmia P., Magno José D. Cândido, Olmar B. Weber, Francisco Alisson S. Xavier, Maria Eugenia O. Escobar, and Teógenes S. Oliveira. "Conversion of forest into irrigated pasture I. Changes in the chemical and biological properties of the soil." Catena 137 (2016): 508-516.	Oliveira, Sâmia P	The conversion of forest into pasture affects several properties and functions of the soil including the cycling carbon and other nutrients. Changes in selected chemical and biological properties of the soil were studied in an area of intensive irrigated pasture (PAST) and compared to soil under native vegetation (NV). The selected soil properties evaluated were: total organic carbon (TOC), total…	2016	Brazil	-3.74222	-38.5775		19.5		1600		29	23	26	mean	sand		intensive irrigated pasture (PAST)		sheep		12	1998-2010	2010				10–15	uno	mod	PAST	intensive irrigated pasture (PAST): The four plots were kept under rotational grazing with sheep of an undefined breed. Grazing efficiency was 50%, i.e. 50% of the aboveground plant biomass was consumed in any given grazing cycle. The herd consisted of 62 breeder sheep, and depending on annual animal production, approximately 30 females around eight months of age, which had not yet been bred. T	55
273	55	Oliveira, Sâmia P., Magno José D. Cândido, Olmar B. Weber, Francisco Alisson S. Xavier, Maria Eugenia O. Escobar, and Teógenes S. Oliveira. "Conversion of forest into irrigated pasture I. Changes in the chemical and biological properties of the soil." Catena 137 (2016): 508-516.	Oliveira, Sâmia P	The conversion of forest into pasture affects several properties and functions of the soil including the cycling carbon and other nutrients. Changes in selected chemical and biological properties of the soil were studied in an area of intensive irrigated pasture (PAST) and compared to soil under native vegetation (NV). The selected soil properties evaluated were: total organic carbon (TOC), total…	2016	Brazil	-3.74222	-38.5775		19.5		1600		29	23	26	mean	sand		intensive irrigated pasture (PAST)		sheep		12	1998-2010	2010				15-20	uno	mod	PAST	intensive irrigated pasture (PAST): The four plots were kept under rotational grazing with sheep of an undefined breed. Grazing efficiency was 50%, i.e. 50% of the aboveground plant biomass was consumed in any given grazing cycle. The herd consisted of 62 breeder sheep, and depending on annual animal production, approximately 30 females around eight months of age, which had not yet been bred. T	55
274	55	Oliveira, Sâmia P., Magno José D. Cândido, Olmar B. Weber, Francisco Alisson S. Xavier, Maria Eugenia O. Escobar, and Teógenes S. Oliveira. "Conversion of forest into irrigated pasture I. Changes in the chemical and biological properties of the soil." Catena 137 (2016): 508-516.	Oliveira, Sâmia P	The conversion of forest into pasture affects several properties and functions of the soil including the cycling carbon and other nutrients. Changes in selected chemical and biological properties of the soil were studied in an area of intensive irrigated pasture (PAST) and compared to soil under native vegetation (NV). The selected soil properties evaluated were: total organic carbon (TOC), total…	2016	Brazil	-3.74222	-38.5775		19.5		1600		29	23	26	mean	sand		intensive irrigated pasture (PAST)		sheep		12	1998-2010	2010				20–40	uno	mod	PAST	intensive irrigated pasture (PAST): The four plots were kept under rotational grazing with sheep of an undefined breed. Grazing efficiency was 50%, i.e. 50% of the aboveground plant biomass was consumed in any given grazing cycle. The herd consisted of 62 breeder sheep, and depending on annual animal production, approximately 30 females around eight months of age, which had not yet been bred. T	55
275	55	Oliveira, Sâmia P., Magno José D. Cândido, Olmar B. Weber, Francisco Alisson S. Xavier, Maria Eugenia O. Escobar, and Teógenes S. Oliveira. "Conversion of forest into irrigated pasture I. Changes in the chemical and biological properties of the soil." Catena 137 (2016): 508-516.	Oliveira, Sâmia P	The conversion of forest into pasture affects several properties and functions of the soil including the cycling carbon and other nutrients. Changes in selected chemical and biological properties of the soil were studied in an area of intensive irrigated pasture (PAST) and compared to soil under native vegetation (NV). The selected soil properties evaluated were: total organic carbon (TOC), total…	2016	Brazil	-3.74222	-38.5775		19.5		1600		29	23	26	mean	sand		intensive irrigated pasture (PAST)		sheep		12	1998-2010	2010				40–60	uno	mod	PAST	intensive irrigated pasture (PAST): The four plots were kept under rotational grazing with sheep of an undefined breed. Grazing efficiency was 50%, i.e. 50% of the aboveground plant biomass was consumed in any given grazing cycle. The herd consisted of 62 breeder sheep, and depending on annual animal production, approximately 30 females around eight months of age, which had not yet been bred. T	55
276	55	Oliveira, Sâmia P., Magno José D. Cândido, Olmar B. Weber, Francisco Alisson S. Xavier, Maria Eugenia O. Escobar, and Teógenes S. Oliveira. "Conversion of forest into irrigated pasture I. Changes in the chemical and biological properties of the soil." Catena 137 (2016): 508-516.	Oliveira, Sâmia P	The conversion of forest into pasture affects several properties and functions of the soil including the cycling carbon and other nutrients. Changes in selected chemical and biological properties of the soil were studied in an area of intensive irrigated pasture (PAST) and compared to soil under native vegetation (NV). The selected soil properties evaluated were: total organic carbon (TOC), total…	2016	Brazil	-3.74222	-38.5775		19.5		1600		29	23	26	mean	sand		intensive irrigated pasture (PAST)		sheep		12	1998-2010	2010				60–80	uno	mod	PAST	intensive irrigated pasture (PAST): The four plots were kept under rotational grazing with sheep of an undefined breed. Grazing efficiency was 50%, i.e. 50% of the aboveground plant biomass was consumed in any given grazing cycle. The herd consisted of 62 breeder sheep, and depending on annual animal production, approximately 30 females around eight months of age, which had not yet been bred. T	55
277	55	Oliveira, Sâmia P., Magno José D. Cândido, Olmar B. Weber, Francisco Alisson S. Xavier, Maria Eugenia O. Escobar, and Teógenes S. Oliveira. "Conversion of forest into irrigated pasture I. Changes in the chemical and biological properties of the soil." Catena 137 (2016): 508-516.	Oliveira, Sâmia P	The conversion of forest into pasture affects several properties and functions of the soil including the cycling carbon and other nutrients. Changes in selected chemical and biological properties of the soil were studied in an area of intensive irrigated pasture (PAST) and compared to soil under native vegetation (NV). The selected soil properties evaluated were: total organic carbon (TOC), total…	2016	Brazil	-3.74222	-38.5775		19.5		1600		29	23	26	mean	sand		intensive irrigated pasture (PAST)		sheep		12	1998-2010	2010				0–2.5	un	non	NV	native vegetation (NV)	55
278	55	Oliveira, Sâmia P., Magno José D. Cândido, Olmar B. Weber, Francisco Alisson S. Xavier, Maria Eugenia O. Escobar, and Teógenes S. Oliveira. "Conversion of forest into irrigated pasture I. Changes in the chemical and biological properties of the soil." Catena 137 (2016): 508-516.	Oliveira, Sâmia P	The conversion of forest into pasture affects several properties and functions of the soil including the cycling carbon and other nutrients. Changes in selected chemical and biological properties of the soil were studied in an area of intensive irrigated pasture (PAST) and compared to soil under native vegetation (NV). The selected soil properties evaluated were: total organic carbon (TOC), total…	2016	Brazil	-3.74222	-38.5775		19.5		1600		29	23	26	mean	sand		intensive irrigated pasture (PAST)		sheep		12	1998-2010	2010				2.5–5	un	non	NV	native vegetation (NV)	55
279	55	Oliveira, Sâmia P., Magno José D. Cândido, Olmar B. Weber, Francisco Alisson S. Xavier, Maria Eugenia O. Escobar, and Teógenes S. Oliveira. "Conversion of forest into irrigated pasture I. Changes in the chemical and biological properties of the soil." Catena 137 (2016): 508-516.	Oliveira, Sâmia P	The conversion of forest into pasture affects several properties and functions of the soil including the cycling carbon and other nutrients. Changes in selected chemical and biological properties of the soil were studied in an area of intensive irrigated pasture (PAST) and compared to soil under native vegetation (NV). The selected soil properties evaluated were: total organic carbon (TOC), total…	2016	Brazil	-3.74222	-38.5775		19.5		1600		29	23	26	mean	sand		intensive irrigated pasture (PAST)		sheep		12	1998-2010	2010				5–10	un	non	NV	native vegetation (NV)	55
280	55	Oliveira, Sâmia P., Magno José D. Cândido, Olmar B. Weber, Francisco Alisson S. Xavier, Maria Eugenia O. Escobar, and Teógenes S. Oliveira. "Conversion of forest into irrigated pasture I. Changes in the chemical and biological properties of the soil." Catena 137 (2016): 508-516.	Oliveira, Sâmia P	The conversion of forest into pasture affects several properties and functions of the soil including the cycling carbon and other nutrients. Changes in selected chemical and biological properties of the soil were studied in an area of intensive irrigated pasture (PAST) and compared to soil under native vegetation (NV). The selected soil properties evaluated were: total organic carbon (TOC), total…	2016	Brazil	-3.74222	-38.5775		19.5		1600		29	23	26	mean	sand		intensive irrigated pasture (PAST)		sheep		12	1998-2010	2010				10–15	un	non	NV	native vegetation (NV)	55
281	55	Oliveira, Sâmia P., Magno José D. Cândido, Olmar B. Weber, Francisco Alisson S. Xavier, Maria Eugenia O. Escobar, and Teógenes S. Oliveira. "Conversion of forest into irrigated pasture I. Changes in the chemical and biological properties of the soil." Catena 137 (2016): 508-516.	Oliveira, Sâmia P	The conversion of forest into pasture affects several properties and functions of the soil including the cycling carbon and other nutrients. Changes in selected chemical and biological properties of the soil were studied in an area of intensive irrigated pasture (PAST) and compared to soil under native vegetation (NV). The selected soil properties evaluated were: total organic carbon (TOC), total…	2016	Brazil	-3.74222	-38.5775		19.5		1600		29	23	26	mean	sand		intensive irrigated pasture (PAST)		sheep		12	1998-2010	2010				15-20	un	non	NV	native vegetation (NV)	55
282	55	Oliveira, Sâmia P., Magno José D. Cândido, Olmar B. Weber, Francisco Alisson S. Xavier, Maria Eugenia O. Escobar, and Teógenes S. Oliveira. "Conversion of forest into irrigated pasture I. Changes in the chemical and biological properties of the soil." Catena 137 (2016): 508-516.	Oliveira, Sâmia P	The conversion of forest into pasture affects several properties and functions of the soil including the cycling carbon and other nutrients. Changes in selected chemical and biological properties of the soil were studied in an area of intensive irrigated pasture (PAST) and compared to soil under native vegetation (NV). The selected soil properties evaluated were: total organic carbon (TOC), total…	2016	Brazil	-3.74222	-38.5775		19.5		1600		29	23	26	mean	sand		intensive irrigated pasture (PAST)		sheep		12	1998-2010	2010				20–40	un	non	NV	native vegetation (NV)	55
283	55	Oliveira, Sâmia P., Magno José D. Cândido, Olmar B. Weber, Francisco Alisson S. Xavier, Maria Eugenia O. Escobar, and Teógenes S. Oliveira. "Conversion of forest into irrigated pasture I. Changes in the chemical and biological properties of the soil." Catena 137 (2016): 508-516.	Oliveira, Sâmia P	The conversion of forest into pasture affects several properties and functions of the soil including the cycling carbon and other nutrients. Changes in selected chemical and biological properties of the soil were studied in an area of intensive irrigated pasture (PAST) and compared to soil under native vegetation (NV). The selected soil properties evaluated were: total organic carbon (TOC), total…	2016	Brazil	-3.74222	-38.5775		19.5		1600		29	23	26	mean	sand		intensive irrigated pasture (PAST)		sheep		12	1998-2010	2010				40–60	un	non	NV	native vegetation (NV)	55
284	55	Oliveira, Sâmia P., Magno José D. Cândido, Olmar B. Weber, Francisco Alisson S. Xavier, Maria Eugenia O. Escobar, and Teógenes S. Oliveira. "Conversion of forest into irrigated pasture I. Changes in the chemical and biological properties of the soil." Catena 137 (2016): 508-516.	Oliveira, Sâmia P	The conversion of forest into pasture affects several properties and functions of the soil including the cycling carbon and other nutrients. Changes in selected chemical and biological properties of the soil were studied in an area of intensive irrigated pasture (PAST) and compared to soil under native vegetation (NV). The selected soil properties evaluated were: total organic carbon (TOC), total…	2016	Brazil	-3.74222	-38.5775		19.5		1600		29	23	26	mean	sand		intensive irrigated pasture (PAST)		sheep		12	1998-2010	2010				60–80	un	non	NV	native vegetation (NV)	55
285	55	Oliveira, Sâmia P., Magno José D. Cândido, Olmar B. Weber, Francisco Alisson S. Xavier, Maria Eugenia O. Escobar, and Teógenes S. Oliveira. "Conversion of forest into irrigated pasture I. Changes in the chemical and biological properties of the soil." Catena 137 (2016): 508-516.	Oliveira, Sâmia P	The conversion of forest into pasture affects several properties and functions of the soil including the cycling carbon and other nutrients. Changes in selected chemical and biological properties of the soil were studied in an area of intensive irrigated pasture (PAST) and compared to soil under native vegetation (NV). The selected soil properties evaluated were: total organic carbon (TOC), total…	2016	Brazil	-3.74222	-38.5775		19.5		1600		29	23	26	mean	sand		intensive irrigated pasture (PAST)		sheep		12	1998-2010	2010				0–2.5	uno	mod	PAST	intensive irrigated pasture (PAST): The four plots were kept under rotational grazing with sheep of an undefined breed. Grazing efficiency was 50%, i.e. 50% of the aboveground plant biomass was consumed in any given grazing cycle. The herd consisted of 62 breeder sheep, and depending on annual animal production, approximately 30 females around eight months of age, which had not yet been bred. T	55					21.9656		8.88889
286	55	Oliveira, Sâmia P., Magno José D. Cândido, Olmar B. Weber, Francisco Alisson S. Xavier, Maria Eugenia O. Escobar, and Teógenes S. Oliveira. "Conversion of forest into irrigated pasture I. Changes in the chemical and biological properties of the soil." Catena 137 (2016): 508-516.	Oliveira, Sâmia P	The conversion of forest into pasture affects several properties and functions of the soil including the cycling carbon and other nutrients. Changes in selected chemical and biological properties of the soil were studied in an area of intensive irrigated pasture (PAST) and compared to soil under native vegetation (NV). The selected soil properties evaluated were: total organic carbon (TOC), total…	2016	Brazil	-3.74222	-38.5775		19.5		1600		29	23	26	mean	sand		intensive irrigated pasture (PAST)		sheep		12	1998-2010	2010				2.5–5	uno	mod	PAST	intensive irrigated pasture (PAST): The four plots were kept under rotational grazing with sheep of an undefined breed. Grazing efficiency was 50%, i.e. 50% of the aboveground plant biomass was consumed in any given grazing cycle. The herd consisted of 62 breeder sheep, and depending on annual animal production, approximately 30 females around eight months of age, which had not yet been bred. T	55					16.5434		7.11111
287	55	Oliveira, Sâmia P., Magno José D. Cândido, Olmar B. Weber, Francisco Alisson S. Xavier, Maria Eugenia O. Escobar, and Teógenes S. Oliveira. "Conversion of forest into irrigated pasture I. Changes in the chemical and biological properties of the soil." Catena 137 (2016): 508-516.	Oliveira, Sâmia P	The conversion of forest into pasture affects several properties and functions of the soil including the cycling carbon and other nutrients. Changes in selected chemical and biological properties of the soil were studied in an area of intensive irrigated pasture (PAST) and compared to soil under native vegetation (NV). The selected soil properties evaluated were: total organic carbon (TOC), total…	2016	Brazil	-3.74222	-38.5775		19.5		1600		29	23	26	mean	sand		intensive irrigated pasture (PAST)		sheep		12	1998-2010	2010				5–10	uno	mod	PAST	intensive irrigated pasture (PAST): The four plots were kept under rotational grazing with sheep of an undefined breed. Grazing efficiency was 50%, i.e. 50% of the aboveground plant biomass was consumed in any given grazing cycle. The herd consisted of 62 breeder sheep, and depending on annual animal production, approximately 30 females around eight months of age, which had not yet been bred. T	55					13.6159		6.07407
288	55	Oliveira, Sâmia P., Magno José D. Cândido, Olmar B. Weber, Francisco Alisson S. Xavier, Maria Eugenia O. Escobar, and Teógenes S. Oliveira. "Conversion of forest into irrigated pasture I. Changes in the chemical and biological properties of the soil." Catena 137 (2016): 508-516.	Oliveira, Sâmia P	The conversion of forest into pasture affects several properties and functions of the soil including the cycling carbon and other nutrients. Changes in selected chemical and biological properties of the soil were studied in an area of intensive irrigated pasture (PAST) and compared to soil under native vegetation (NV). The selected soil properties evaluated were: total organic carbon (TOC), total…	2016	Brazil	-3.74222	-38.5775		19.5		1600		29	23	26	mean	sand		intensive irrigated pasture (PAST)		sheep		12	1998-2010	2010				10–20	uno	mod	PAST	intensive irrigated pasture (PAST): The four plots were kept under rotational grazing with sheep of an undefined breed. Grazing efficiency was 50%, i.e. 50% of the aboveground plant biomass was consumed in any given grazing cycle. The herd consisted of 62 breeder sheep, and depending on annual animal production, approximately 30 females around eight months of age, which had not yet been bred. T	55					9.42793		5.48148
289	55	Oliveira, Sâmia P., Magno José D. Cândido, Olmar B. Weber, Francisco Alisson S. Xavier, Maria Eugenia O. Escobar, and Teógenes S. Oliveira. "Conversion of forest into irrigated pasture I. Changes in the chemical and biological properties of the soil." Catena 137 (2016): 508-516.	Oliveira, Sâmia P	The conversion of forest into pasture affects several properties and functions of the soil including the cycling carbon and other nutrients. Changes in selected chemical and biological properties of the soil were studied in an area of intensive irrigated pasture (PAST) and compared to soil under native vegetation (NV). The selected soil properties evaluated were: total organic carbon (TOC), total…	2016	Brazil	-3.74222	-38.5775		19.5		1600		29	23	26	mean	sand		intensive irrigated pasture (PAST)		sheep		12	1998-2010	2010				20–40	uno	mod	PAST	intensive irrigated pasture (PAST): The four plots were kept under rotational grazing with sheep of an undefined breed. Grazing efficiency was 50%, i.e. 50% of the aboveground plant biomass was consumed in any given grazing cycle. The herd consisted of 62 breeder sheep, and depending on annual animal production, approximately 30 females around eight months of age, which had not yet been bred. T	55					7.9994		4.44444
290	55	Oliveira, Sâmia P., Magno José D. Cândido, Olmar B. Weber, Francisco Alisson S. Xavier, Maria Eugenia O. Escobar, and Teógenes S. Oliveira. "Conversion of forest into irrigated pasture I. Changes in the chemical and biological properties of the soil." Catena 137 (2016): 508-516.	Oliveira, Sâmia P	The conversion of forest into pasture affects several properties and functions of the soil including the cycling carbon and other nutrients. Changes in selected chemical and biological properties of the soil were studied in an area of intensive irrigated pasture (PAST) and compared to soil under native vegetation (NV). The selected soil properties evaluated were: total organic carbon (TOC), total…	2016	Brazil	-3.74222	-38.5775		19.5		1600		29	23	26	mean	sand		intensive irrigated pasture (PAST)		sheep		12	1998-2010	2010				40–60	uno	mod	PAST	intensive irrigated pasture (PAST): The four plots were kept under rotational grazing with sheep of an undefined breed. Grazing efficiency was 50%, i.e. 50% of the aboveground plant biomass was consumed in any given grazing cycle. The herd consisted of 62 breeder sheep, and depending on annual animal production, approximately 30 females around eight months of age, which had not yet been bred. T	55					6.42992		4.14815
291	55	Oliveira, Sâmia P., Magno José D. Cândido, Olmar B. Weber, Francisco Alisson S. Xavier, Maria Eugenia O. Escobar, and Teógenes S. Oliveira. "Conversion of forest into irrigated pasture I. Changes in the chemical and biological properties of the soil." Catena 137 (2016): 508-516.	Oliveira, Sâmia P	The conversion of forest into pasture affects several properties and functions of the soil including the cycling carbon and other nutrients. Changes in selected chemical and biological properties of the soil were studied in an area of intensive irrigated pasture (PAST) and compared to soil under native vegetation (NV). The selected soil properties evaluated were: total organic carbon (TOC), total…	2016	Brazil	-3.74222	-38.5775		19.5		1600		29	23	26	mean	sand		intensive irrigated pasture (PAST)		sheep		12	1998-2010	2010				60–80	uno	mod	PAST	intensive irrigated pasture (PAST): The four plots were kept under rotational grazing with sheep of an undefined breed. Grazing efficiency was 50%, i.e. 50% of the aboveground plant biomass was consumed in any given grazing cycle. The herd consisted of 62 breeder sheep, and depending on annual animal production, approximately 30 females around eight months of age, which had not yet been bred. T	55					6.39066		4.14815
292	55	Oliveira, Sâmia P., Magno José D. Cândido, Olmar B. Weber, Francisco Alisson S. Xavier, Maria Eugenia O. Escobar, and Teógenes S. Oliveira. "Conversion of forest into irrigated pasture I. Changes in the chemical and biological properties of the soil." Catena 137 (2016): 508-516.	Oliveira, Sâmia P	The conversion of forest into pasture affects several properties and functions of the soil including the cycling carbon and other nutrients. Changes in selected chemical and biological properties of the soil were studied in an area of intensive irrigated pasture (PAST) and compared to soil under native vegetation (NV). The selected soil properties evaluated were: total organic carbon (TOC), total…	2016	Brazil	-3.74222	-38.5775		19.5		1600		29	23	26	mean	sand		intensive irrigated pasture (PAST)		sheep		12	1998-2010	2010				0–2.5	un	non	NV	native vegetation (NV)	55					21.1341		5.18519
293	55	Oliveira, Sâmia P., Magno José D. Cândido, Olmar B. Weber, Francisco Alisson S. Xavier, Maria Eugenia O. Escobar, and Teógenes S. Oliveira. "Conversion of forest into irrigated pasture I. Changes in the chemical and biological properties of the soil." Catena 137 (2016): 508-516.	Oliveira, Sâmia P	The conversion of forest into pasture affects several properties and functions of the soil including the cycling carbon and other nutrients. Changes in selected chemical and biological properties of the soil were studied in an area of intensive irrigated pasture (PAST) and compared to soil under native vegetation (NV). The selected soil properties evaluated were: total organic carbon (TOC), total…	2016	Brazil	-3.74222	-38.5775		19.5		1600		29	23	26	mean	sand		intensive irrigated pasture (PAST)		sheep		12	1998-2010	2010				2.5–5	un	non	NV	native vegetation (NV)	55					15.8478		3.85185
294	55	Oliveira, Sâmia P., Magno José D. Cândido, Olmar B. Weber, Francisco Alisson S. Xavier, Maria Eugenia O. Escobar, and Teógenes S. Oliveira. "Conversion of forest into irrigated pasture I. Changes in the chemical and biological properties of the soil." Catena 137 (2016): 508-516.	Oliveira, Sâmia P	The conversion of forest into pasture affects several properties and functions of the soil including the cycling carbon and other nutrients. Changes in selected chemical and biological properties of the soil were studied in an area of intensive irrigated pasture (PAST) and compared to soil under native vegetation (NV). The selected soil properties evaluated were: total organic carbon (TOC), total…	2016	Brazil	-3.74222	-38.5775		19.5		1600		29	23	26	mean	sand		intensive irrigated pasture (PAST)		sheep		12	1998-2010	2010				5–10	un	non	NV	native vegetation (NV)	55					14.1716		2.37037
295	55	Oliveira, Sâmia P., Magno José D. Cândido, Olmar B. Weber, Francisco Alisson S. Xavier, Maria Eugenia O. Escobar, and Teógenes S. Oliveira. "Conversion of forest into irrigated pasture I. Changes in the chemical and biological properties of the soil." Catena 137 (2016): 508-516.	Oliveira, Sâmia P	The conversion of forest into pasture affects several properties and functions of the soil including the cycling carbon and other nutrients. Changes in selected chemical and biological properties of the soil were studied in an area of intensive irrigated pasture (PAST) and compared to soil under native vegetation (NV). The selected soil properties evaluated were: total organic carbon (TOC), total…	2016	Brazil	-3.74222	-38.5775		19.5		1600		29	23	26	mean	sand		intensive irrigated pasture (PAST)		sheep		12	1998-2010	2010				10–20	un	non	NV	native vegetation (NV)	55					11.7897		2.37037
296	55	Oliveira, Sâmia P., Magno José D. Cândido, Olmar B. Weber, Francisco Alisson S. Xavier, Maria Eugenia O. Escobar, and Teógenes S. Oliveira. "Conversion of forest into irrigated pasture I. Changes in the chemical and biological properties of the soil." Catena 137 (2016): 508-516.	Oliveira, Sâmia P	The conversion of forest into pasture affects several properties and functions of the soil including the cycling carbon and other nutrients. Changes in selected chemical and biological properties of the soil were studied in an area of intensive irrigated pasture (PAST) and compared to soil under native vegetation (NV). The selected soil properties evaluated were: total organic carbon (TOC), total…	2016	Brazil	-3.74222	-38.5775		19.5		1600		29	23	26	mean	sand		intensive irrigated pasture (PAST)		sheep		12	1998-2010	2010				20–40	un	non	NV	native vegetation (NV)	55					7.0269		2.22222
297	55	Oliveira, Sâmia P., Magno José D. Cândido, Olmar B. Weber, Francisco Alisson S. Xavier, Maria Eugenia O. Escobar, and Teógenes S. Oliveira. "Conversion of forest into irrigated pasture I. Changes in the chemical and biological properties of the soil." Catena 137 (2016): 508-516.	Oliveira, Sâmia P	The conversion of forest into pasture affects several properties and functions of the soil including the cycling carbon and other nutrients. Changes in selected chemical and biological properties of the soil were studied in an area of intensive irrigated pasture (PAST) and compared to soil under native vegetation (NV). The selected soil properties evaluated were: total organic carbon (TOC), total…	2016	Brazil	-3.74222	-38.5775		19.5		1600		29	23	26	mean	sand		intensive irrigated pasture (PAST)		sheep		12	1998-2010	2010				40–60	un	non	NV	native vegetation (NV)	55					4.7638		2.37037
298	55	Oliveira, Sâmia P., Magno José D. Cândido, Olmar B. Weber, Francisco Alisson S. Xavier, Maria Eugenia O. Escobar, and Teógenes S. Oliveira. "Conversion of forest into irrigated pasture I. Changes in the chemical and biological properties of the soil." Catena 137 (2016): 508-516.	Oliveira, Sâmia P	The conversion of forest into pasture affects several properties and functions of the soil including the cycling carbon and other nutrients. Changes in selected chemical and biological properties of the soil were studied in an area of intensive irrigated pasture (PAST) and compared to soil under native vegetation (NV). The selected soil properties evaluated were: total organic carbon (TOC), total…	2016	Brazil	-3.74222	-38.5775		19.5		1600		29	23	26	mean	sand		intensive irrigated pasture (PAST)		sheep		12	1998-2010	2010				60–80	un	non	NV	native vegetation (NV)	55					4.72454		2.37037
299	55	Oliveira, Sâmia P., Magno José D. Cândido, Olmar B. Weber, Francisco Alisson S. Xavier, Maria Eugenia O. Escobar, and Teógenes S. Oliveira. "Conversion of forest into irrigated pasture I. Changes in the chemical and biological properties of the soil." Catena 137 (2016): 508-516.	Oliveira, Sâmia P	The conversion of forest into pasture affects several properties and functions of the soil including the cycling carbon and other nutrients. Changes in selected chemical and biological properties of the soil were studied in an area of intensive irrigated pasture (PAST) and compared to soil under native vegetation (NV). The selected soil properties evaluated were: total organic carbon (TOC), total…	2016	Brazil	-3.74222	-38.5775		19.5		1600		29	23	26	mean	sand		intensive irrigated pasture (PAST)		sheep		12	1998-2010	2010				0–10	uno	mod	PAST	intensive irrigated pasture (PAST): The four plots were kept under rotational grazing with sheep of an undefined breed. Grazing efficiency was 50%, i.e. 50% of the aboveground plant biomass was consumed in any given grazing cycle. The herd consisted of 62 breeder sheep, and depending on annual animal production, approximately 30 females around eight months of age, which had not yet been bred. T	55			63.04
300	55	Oliveira, Sâmia P., Magno José D. Cândido, Olmar B. Weber, Francisco Alisson S. Xavier, Maria Eugenia O. Escobar, and Teógenes S. Oliveira. "Conversion of forest into irrigated pasture I. Changes in the chemical and biological properties of the soil." Catena 137 (2016): 508-516.	Oliveira, Sâmia P	The conversion of forest into pasture affects several properties and functions of the soil including the cycling carbon and other nutrients. Changes in selected chemical and biological properties of the soil were studied in an area of intensive irrigated pasture (PAST) and compared to soil under native vegetation (NV). The selected soil properties evaluated were: total organic carbon (TOC), total…	2016	Brazil	-3.74222	-38.5775		19.5		1600		29	23	26	mean	sand		intensive irrigated pasture (PAST)		sheep		12	1998-2010	2010				10–20	uno	mod	PAST	intensive irrigated pasture (PAST): The four plots were kept under rotational grazing with sheep of an undefined breed. Grazing efficiency was 50%, i.e. 50% of the aboveground plant biomass was consumed in any given grazing cycle. The herd consisted of 62 breeder sheep, and depending on annual animal production, approximately 30 females around eight months of age, which had not yet been bred. T	55			65.05
301	55	Oliveira, Sâmia P., Magno José D. Cândido, Olmar B. Weber, Francisco Alisson S. Xavier, Maria Eugenia O. Escobar, and Teógenes S. Oliveira. "Conversion of forest into irrigated pasture I. Changes in the chemical and biological properties of the soil." Catena 137 (2016): 508-516.	Oliveira, Sâmia P	The conversion of forest into pasture affects several properties and functions of the soil including the cycling carbon and other nutrients. Changes in selected chemical and biological properties of the soil were studied in an area of intensive irrigated pasture (PAST) and compared to soil under native vegetation (NV). The selected soil properties evaluated were: total organic carbon (TOC), total…	2016	Brazil	-3.74222	-38.5775		19.5		1600		29	23	26	mean	sand		intensive irrigated pasture (PAST)		sheep		12	1998-2010	2010				20–40	uno	mod	PAST	intensive irrigated pasture (PAST): The four plots were kept under rotational grazing with sheep of an undefined breed. Grazing efficiency was 50%, i.e. 50% of the aboveground plant biomass was consumed in any given grazing cycle. The herd consisted of 62 breeder sheep, and depending on annual animal production, approximately 30 females around eight months of age, which had not yet been bred. T	55			66.04
302	55	Oliveira, Sâmia P., Magno José D. Cândido, Olmar B. Weber, Francisco Alisson S. Xavier, Maria Eugenia O. Escobar, and Teógenes S. Oliveira. "Conversion of forest into irrigated pasture I. Changes in the chemical and biological properties of the soil." Catena 137 (2016): 508-516.	Oliveira, Sâmia P	The conversion of forest into pasture affects several properties and functions of the soil including the cycling carbon and other nutrients. Changes in selected chemical and biological properties of the soil were studied in an area of intensive irrigated pasture (PAST) and compared to soil under native vegetation (NV). The selected soil properties evaluated were: total organic carbon (TOC), total…	2016	Brazil	-3.74222	-38.5775		19.5		1600		29	23	26	mean	sand		intensive irrigated pasture (PAST)		sheep		12	1998-2010	2010				40–60	uno	mod	PAST	intensive irrigated pasture (PAST): The four plots were kept under rotational grazing with sheep of an undefined breed. Grazing efficiency was 50%, i.e. 50% of the aboveground plant biomass was consumed in any given grazing cycle. The herd consisted of 62 breeder sheep, and depending on annual animal production, approximately 30 females around eight months of age, which had not yet been bred. T	55			55.15
303	55	Oliveira, Sâmia P., Magno José D. Cândido, Olmar B. Weber, Francisco Alisson S. Xavier, Maria Eugenia O. Escobar, and Teógenes S. Oliveira. "Conversion of forest into irrigated pasture I. Changes in the chemical and biological properties of the soil." Catena 137 (2016): 508-516.	Oliveira, Sâmia P	The conversion of forest into pasture affects several properties and functions of the soil including the cycling carbon and other nutrients. Changes in selected chemical and biological properties of the soil were studied in an area of intensive irrigated pasture (PAST) and compared to soil under native vegetation (NV). The selected soil properties evaluated were: total organic carbon (TOC), total…	2016	Brazil	-3.74222	-38.5775		19.5		1600		29	23	26	mean	sand		intensive irrigated pasture (PAST)		sheep		12	1998-2010	2010				60–80	uno	mod	PAST	intensive irrigated pasture (PAST): The four plots were kept under rotational grazing with sheep of an undefined breed. Grazing efficiency was 50%, i.e. 50% of the aboveground plant biomass was consumed in any given grazing cycle. The herd consisted of 62 breeder sheep, and depending on annual animal production, approximately 30 females around eight months of age, which had not yet been bred. T	55			60.16
304	55	Oliveira, Sâmia P., Magno José D. Cândido, Olmar B. Weber, Francisco Alisson S. Xavier, Maria Eugenia O. Escobar, and Teógenes S. Oliveira. "Conversion of forest into irrigated pasture I. Changes in the chemical and biological properties of the soil." Catena 137 (2016): 508-516.	Oliveira, Sâmia P	The conversion of forest into pasture affects several properties and functions of the soil including the cycling carbon and other nutrients. Changes in selected chemical and biological properties of the soil were studied in an area of intensive irrigated pasture (PAST) and compared to soil under native vegetation (NV). The selected soil properties evaluated were: total organic carbon (TOC), total…	2016	Brazil	-3.74222	-38.5775		19.5		1600		29	23	26	mean	sand		intensive irrigated pasture (PAST)		sheep		12	1998-2010	2010				0–10	un	non	NV	native vegetation (NV)	55			26.23
305	55	Oliveira, Sâmia P., Magno José D. Cândido, Olmar B. Weber, Francisco Alisson S. Xavier, Maria Eugenia O. Escobar, and Teógenes S. Oliveira. "Conversion of forest into irrigated pasture I. Changes in the chemical and biological properties of the soil." Catena 137 (2016): 508-516.	Oliveira, Sâmia P	The conversion of forest into pasture affects several properties and functions of the soil including the cycling carbon and other nutrients. Changes in selected chemical and biological properties of the soil were studied in an area of intensive irrigated pasture (PAST) and compared to soil under native vegetation (NV). The selected soil properties evaluated were: total organic carbon (TOC), total…	2016	Brazil	-3.74222	-38.5775		19.5		1600		29	23	26	mean	sand		intensive irrigated pasture (PAST)		sheep		12	1998-2010	2010				10–20	un	non	NV	native vegetation (NV)	55			20.22
306	55	Oliveira, Sâmia P., Magno José D. Cândido, Olmar B. Weber, Francisco Alisson S. Xavier, Maria Eugenia O. Escobar, and Teógenes S. Oliveira. "Conversion of forest into irrigated pasture I. Changes in the chemical and biological properties of the soil." Catena 137 (2016): 508-516.	Oliveira, Sâmia P	The conversion of forest into pasture affects several properties and functions of the soil including the cycling carbon and other nutrients. Changes in selected chemical and biological properties of the soil were studied in an area of intensive irrigated pasture (PAST) and compared to soil under native vegetation (NV). The selected soil properties evaluated were: total organic carbon (TOC), total…	2016	Brazil	-3.74222	-38.5775		19.5		1600		29	23	26	mean	sand		intensive irrigated pasture (PAST)		sheep		12	1998-2010	2010				20–40	un	non	NV	native vegetation (NV)	55			25.12
307	55	Oliveira, Sâmia P., Magno José D. Cândido, Olmar B. Weber, Francisco Alisson S. Xavier, Maria Eugenia O. Escobar, and Teógenes S. Oliveira. "Conversion of forest into irrigated pasture I. Changes in the chemical and biological properties of the soil." Catena 137 (2016): 508-516.	Oliveira, Sâmia P	The conversion of forest into pasture affects several properties and functions of the soil including the cycling carbon and other nutrients. Changes in selected chemical and biological properties of the soil were studied in an area of intensive irrigated pasture (PAST) and compared to soil under native vegetation (NV). The selected soil properties evaluated were: total organic carbon (TOC), total…	2016	Brazil	-3.74222	-38.5775		19.5		1600		29	23	26	mean	sand		intensive irrigated pasture (PAST)		sheep		12	1998-2010	2010				40–60	un	non	NV	native vegetation (NV)	55			20.5
308	55	Oliveira, Sâmia P., Magno José D. Cândido, Olmar B. Weber, Francisco Alisson S. Xavier, Maria Eugenia O. Escobar, and Teógenes S. Oliveira. "Conversion of forest into irrigated pasture I. Changes in the chemical and biological properties of the soil." Catena 137 (2016): 508-516.	Oliveira, Sâmia P	The conversion of forest into pasture affects several properties and functions of the soil including the cycling carbon and other nutrients. Changes in selected chemical and biological properties of the soil were studied in an area of intensive irrigated pasture (PAST) and compared to soil under native vegetation (NV). The selected soil properties evaluated were: total organic carbon (TOC), total…	2016	Brazil	-3.74222	-38.5775		19.5		1600		29	23	26	mean	sand		intensive irrigated pasture (PAST)		sheep		12	1998-2010	2010				60–80	un	non	NV	native vegetation (NV)	55			21.23
309	56	Talore, D. G., Tesfamariam, E. H., Hassen, A., Du Toit, J. C. O., Klampp, K., & Jean‐Francois, S. (2016). Long‐term impacts of grazing intensity on soil carbon sequestration and selected soil properties in the arid Eastern Cape, South Africa. Journal of the Science of Food and Agriculture, 96(6), 1945-1952.	Talore, D. G.	BACKGROUND Little is known about how basic soil properties respond to contrasting grazing intensities in the Karoo biome, South Africa. The aim of this study was to investigate impacts of long-term (>75 years) grazing at 1.18 heads ha−1 (heavy; CGH), 0.78 heads ha−1 (light; CGL), and exclosure on selected soil properties. Soil samples were collected to a depth of 60 cm from the long-term experime…	2016	South Africa	-24.75	31.3667		1900		373		20.9	7.9	14.4	mean	sandyloam		grassland	grassy shrubland	sheep		75		2014				0–10	over	hea	heavy grazing	the continuous grazing at heavy (CGH) and light (CGL) stocking rate	56											1.58465
310	56	Talore, D. G., Tesfamariam, E. H., Hassen, A., Du Toit, J. C. O., Klampp, K., & Jean‐Francois, S. (2016). Long‐term impacts of grazing intensity on soil carbon sequestration and selected soil properties in the arid Eastern Cape, South Africa. Journal of the Science of Food and Agriculture, 96(6), 1945-1952.	Talore, D. G.	BACKGROUND Little is known about how basic soil properties respond to contrasting grazing intensities in the Karoo biome, South Africa. The aim of this study was to investigate impacts of long-term (>75 years) grazing at 1.18 heads ha−1 (heavy; CGH), 0.78 heads ha−1 (light; CGL), and exclosure on selected soil properties. Soil samples were collected to a depth of 60 cm from the long-term experime…	2016	South Africa	-24.75	31.3667		1900		373		20.9	7.9	14.4	mean	sandyloam		grassland	grassy shrubland	sheep		75		2014				10–20	over	hea	heavy grazing	the continuous grazing at heavy (CGH) and light (CGL) stocking rate	56											1.39302
311	56	Talore, D. G., Tesfamariam, E. H., Hassen, A., Du Toit, J. C. O., Klampp, K., & Jean‐Francois, S. (2016). Long‐term impacts of grazing intensity on soil carbon sequestration and selected soil properties in the arid Eastern Cape, South Africa. Journal of the Science of Food and Agriculture, 96(6), 1945-1952.	Talore, D. G.	BACKGROUND Little is known about how basic soil properties respond to contrasting grazing intensities in the Karoo biome, South Africa. The aim of this study was to investigate impacts of long-term (>75 years) grazing at 1.18 heads ha−1 (heavy; CGH), 0.78 heads ha−1 (light; CGL), and exclosure on selected soil properties. Soil samples were collected to a depth of 60 cm from the long-term experime…	2016	South Africa	-24.75	31.3667		1900		373		20.9	7.9	14.4	mean	sandyloam		grassland	grassy shrubland	sheep		75		2014				20–30	over	hea	heavy grazing	the continuous grazing at heavy (CGH) and light (CGL) stocking rate	56											1.58093
312	56	Talore, D. G., Tesfamariam, E. H., Hassen, A., Du Toit, J. C. O., Klampp, K., & Jean‐Francois, S. (2016). Long‐term impacts of grazing intensity on soil carbon sequestration and selected soil properties in the arid Eastern Cape, South Africa. Journal of the Science of Food and Agriculture, 96(6), 1945-1952.	Talore, D. G.	BACKGROUND Little is known about how basic soil properties respond to contrasting grazing intensities in the Karoo biome, South Africa. The aim of this study was to investigate impacts of long-term (>75 years) grazing at 1.18 heads ha−1 (heavy; CGH), 0.78 heads ha−1 (light; CGL), and exclosure on selected soil properties. Soil samples were collected to a depth of 60 cm from the long-term experime…	2016	South Africa	-24.75	31.3667		1900		373		20.9	7.9	14.4	mean	sandyloam		grassland	grassy shrubland	sheep		75		2014				30–60	over	hea	heavy grazing	the continuous grazing at heavy (CGH) and light (CGL) stocking rate	56											1.61442
313	56	Talore, D. G., Tesfamariam, E. H., Hassen, A., Du Toit, J. C. O., Klampp, K., & Jean‐Francois, S. (2016). Long‐term impacts of grazing intensity on soil carbon sequestration and selected soil properties in the arid Eastern Cape, South Africa. Journal of the Science of Food and Agriculture, 96(6), 1945-1952.	Talore, D. G.	BACKGROUND Little is known about how basic soil properties respond to contrasting grazing intensities in the Karoo biome, South Africa. The aim of this study was to investigate impacts of long-term (>75 years) grazing at 1.18 heads ha−1 (heavy; CGH), 0.78 heads ha−1 (light; CGL), and exclosure on selected soil properties. Soil samples were collected to a depth of 60 cm from the long-term experime…	2016	South Africa	-24.75	31.3667		1900		373		20.9	7.9	14.4	mean	sandyloam		grassland	grassy shrubland	sheep		75		2014				0–10	uno	hea	light grazing	the continuous grazing at heavy (CGH) and light (CGL) stocking rate	56											1.60884
314	56	Talore, D. G., Tesfamariam, E. H., Hassen, A., Du Toit, J. C. O., Klampp, K., & Jean‐Francois, S. (2016). Long‐term impacts of grazing intensity on soil carbon sequestration and selected soil properties in the arid Eastern Cape, South Africa. Journal of the Science of Food and Agriculture, 96(6), 1945-1952.	Talore, D. G.	BACKGROUND Little is known about how basic soil properties respond to contrasting grazing intensities in the Karoo biome, South Africa. The aim of this study was to investigate impacts of long-term (>75 years) grazing at 1.18 heads ha−1 (heavy; CGH), 0.78 heads ha−1 (light; CGL), and exclosure on selected soil properties. Soil samples were collected to a depth of 60 cm from the long-term experime…	2016	South Africa	-24.75	31.3667		1900		373		20.9	7.9	14.4	mean	sandyloam		grassland	grassy shrubland	sheep		75		2014				10–20	uno	hea	light grazing	the continuous grazing at heavy (CGH) and light (CGL) stocking rate	56											1.40977
315	56	Talore, D. G., Tesfamariam, E. H., Hassen, A., Du Toit, J. C. O., Klampp, K., & Jean‐Francois, S. (2016). Long‐term impacts of grazing intensity on soil carbon sequestration and selected soil properties in the arid Eastern Cape, South Africa. Journal of the Science of Food and Agriculture, 96(6), 1945-1952.	Talore, D. G.	BACKGROUND Little is known about how basic soil properties respond to contrasting grazing intensities in the Karoo biome, South Africa. The aim of this study was to investigate impacts of long-term (>75 years) grazing at 1.18 heads ha−1 (heavy; CGH), 0.78 heads ha−1 (light; CGL), and exclosure on selected soil properties. Soil samples were collected to a depth of 60 cm from the long-term experime…	2016	South Africa	-24.75	31.3667		1900		373		20.9	7.9	14.4	mean	sandyloam		grassland	grassy shrubland	sheep		75		2014				20–30	uno	hea	light grazing	the continuous grazing at heavy (CGH) and light (CGL) stocking rate	56											1.60884
316	56	Talore, D. G., Tesfamariam, E. H., Hassen, A., Du Toit, J. C. O., Klampp, K., & Jean‐Francois, S. (2016). Long‐term impacts of grazing intensity on soil carbon sequestration and selected soil properties in the arid Eastern Cape, South Africa. Journal of the Science of Food and Agriculture, 96(6), 1945-1952.	Talore, D. G.	BACKGROUND Little is known about how basic soil properties respond to contrasting grazing intensities in the Karoo biome, South Africa. The aim of this study was to investigate impacts of long-term (>75 years) grazing at 1.18 heads ha−1 (heavy; CGH), 0.78 heads ha−1 (light; CGL), and exclosure on selected soil properties. Soil samples were collected to a depth of 60 cm from the long-term experime…	2016	South Africa	-24.75	31.3667		1900		373		20.9	7.9	14.4	mean	sandyloam		grassland	grassy shrubland	sheep		75		2014				30–60	uno	hea	light grazing	the continuous grazing at heavy (CGH) and light (CGL) stocking rate	56											1.62186
317	56	Talore, D. G., Tesfamariam, E. H., Hassen, A., Du Toit, J. C. O., Klampp, K., & Jean‐Francois, S. (2016). Long‐term impacts of grazing intensity on soil carbon sequestration and selected soil properties in the arid Eastern Cape, South Africa. Journal of the Science of Food and Agriculture, 96(6), 1945-1952.	Talore, D. G.	BACKGROUND Little is known about how basic soil properties respond to contrasting grazing intensities in the Karoo biome, South Africa. The aim of this study was to investigate impacts of long-term (>75 years) grazing at 1.18 heads ha−1 (heavy; CGH), 0.78 heads ha−1 (light; CGL), and exclosure on selected soil properties. Soil samples were collected to a depth of 60 cm from the long-term experime…	2016	South Africa	-24.75	31.3667		1900		373		20.9	7.9	14.4	mean	sandyloam		grassland	grassy shrubland	sheep		75		2014				0–10	un	non	un-grazing	the continuous grazing at heavy (CGH) and light (CGL) stocking rate	56											1.42465
318	56	Talore, D. G., Tesfamariam, E. H., Hassen, A., Du Toit, J. C. O., Klampp, K., & Jean‐Francois, S. (2016). Long‐term impacts of grazing intensity on soil carbon sequestration and selected soil properties in the arid Eastern Cape, South Africa. Journal of the Science of Food and Agriculture, 96(6), 1945-1952.	Talore, D. G.	BACKGROUND Little is known about how basic soil properties respond to contrasting grazing intensities in the Karoo biome, South Africa. The aim of this study was to investigate impacts of long-term (>75 years) grazing at 1.18 heads ha−1 (heavy; CGH), 0.78 heads ha−1 (light; CGL), and exclosure on selected soil properties. Soil samples were collected to a depth of 60 cm from the long-term experime…	2016	South Africa	-24.75	31.3667		1900		373		20.9	7.9	14.4	mean	sandyloam		grassland	grassy shrubland	sheep		75		2014				10–20	un	non	un-grazing	the continuous grazing at heavy (CGH) and light (CGL) stocking rate	56											1.59023
319	56	Talore, D. G., Tesfamariam, E. H., Hassen, A., Du Toit, J. C. O., Klampp, K., & Jean‐Francois, S. (2016). Long‐term impacts of grazing intensity on soil carbon sequestration and selected soil properties in the arid Eastern Cape, South Africa. Journal of the Science of Food and Agriculture, 96(6), 1945-1952.	Talore, D. G.	BACKGROUND Little is known about how basic soil properties respond to contrasting grazing intensities in the Karoo biome, South Africa. The aim of this study was to investigate impacts of long-term (>75 years) grazing at 1.18 heads ha−1 (heavy; CGH), 0.78 heads ha−1 (light; CGL), and exclosure on selected soil properties. Soil samples were collected to a depth of 60 cm from the long-term experime…	2016	South Africa	-24.75	31.3667		1900		373		20.9	7.9	14.4	mean	sandyloam		grassland	grassy shrubland	sheep		75		2014				20–30	un	non	un-grazing	the continuous grazing at heavy (CGH) and light (CGL) stocking rate	56											1.55488
320	56	Talore, D. G., Tesfamariam, E. H., Hassen, A., Du Toit, J. C. O., Klampp, K., & Jean‐Francois, S. (2016). Long‐term impacts of grazing intensity on soil carbon sequestration and selected soil properties in the arid Eastern Cape, South Africa. Journal of the Science of Food and Agriculture, 96(6), 1945-1952.	Talore, D. G.	BACKGROUND Little is known about how basic soil properties respond to contrasting grazing intensities in the Karoo biome, South Africa. The aim of this study was to investigate impacts of long-term (>75 years) grazing at 1.18 heads ha−1 (heavy; CGH), 0.78 heads ha−1 (light; CGL), and exclosure on selected soil properties. Soil samples were collected to a depth of 60 cm from the long-term experime…	2016	South Africa	-24.75	31.3667		1900		373		20.9	7.9	14.4	mean	sandyloam		grassland	grassy shrubland	sheep		75		2014				30–60	un	non	un-grazing	the continuous grazing at heavy (CGH) and light (CGL) stocking rate	56											1.60512
321	56	Talore, D. G., Tesfamariam, E. H., Hassen, A., Du Toit, J. C. O., Klampp, K., & Jean‐Francois, S. (2016). Long‐term impacts of grazing intensity on soil carbon sequestration and selected soil properties in the arid Eastern Cape, South Africa. Journal of the Science of Food and Agriculture, 96(6), 1945-1952.	Talore, D. G.	BACKGROUND Little is known about how basic soil properties respond to contrasting grazing intensities in the Karoo biome, South Africa. The aim of this study was to investigate impacts of long-term (>75 years) grazing at 1.18 heads ha−1 (heavy; CGH), 0.78 heads ha−1 (light; CGL), and exclosure on selected soil properties. Soil samples were collected to a depth of 60 cm from the long-term experime…	2016	South Africa	-24.75	31.3667		1900		373		20.9	7.9	14.4	mean	sandyloam		grassland	grassy shrubland	sheep		75		2014		0.17 hours			over	hea	heavy grazing	the continuous grazing at heavy (CGH) and light (CGL) stocking rate	56
322	56	Talore, D. G., Tesfamariam, E. H., Hassen, A., Du Toit, J. C. O., Klampp, K., & Jean‐Francois, S. (2016). Long‐term impacts of grazing intensity on soil carbon sequestration and selected soil properties in the arid Eastern Cape, South Africa. Journal of the Science of Food and Agriculture, 96(6), 1945-1952.	Talore, D. G.	BACKGROUND Little is known about how basic soil properties respond to contrasting grazing intensities in the Karoo biome, South Africa. The aim of this study was to investigate impacts of long-term (>75 years) grazing at 1.18 heads ha−1 (heavy; CGH), 0.78 heads ha−1 (light; CGL), and exclosure on selected soil properties. Soil samples were collected to a depth of 60 cm from the long-term experime…	2016	South Africa	-24.75	31.3667		1900		373		20.9	7.9	14.4	mean	sandyloam		grassland	grassy shrubland	sheep		75		2014		0.33			over	hea	heavy grazing	the continuous grazing at heavy (CGH) and light (CGL) stocking rate	56
323	56	Talore, D. G., Tesfamariam, E. H., Hassen, A., Du Toit, J. C. O., Klampp, K., & Jean‐Francois, S. (2016). Long‐term impacts of grazing intensity on soil carbon sequestration and selected soil properties in the arid Eastern Cape, South Africa. Journal of the Science of Food and Agriculture, 96(6), 1945-1952.	Talore, D. G.	BACKGROUND Little is known about how basic soil properties respond to contrasting grazing intensities in the Karoo biome, South Africa. The aim of this study was to investigate impacts of long-term (>75 years) grazing at 1.18 heads ha−1 (heavy; CGH), 0.78 heads ha−1 (light; CGL), and exclosure on selected soil properties. Soil samples were collected to a depth of 60 cm from the long-term experime…	2016	South Africa	-24.75	31.3667		1900		373		20.9	7.9	14.4	mean	sandyloam		grassland	grassy shrubland	sheep		75		2014		0.5			over	hea	heavy grazing	the continuous grazing at heavy (CGH) and light (CGL) stocking rate	56
324	56	Talore, D. G., Tesfamariam, E. H., Hassen, A., Du Toit, J. C. O., Klampp, K., & Jean‐Francois, S. (2016). Long‐term impacts of grazing intensity on soil carbon sequestration and selected soil properties in the arid Eastern Cape, South Africa. Journal of the Science of Food and Agriculture, 96(6), 1945-1952.	Talore, D. G.	BACKGROUND Little is known about how basic soil properties respond to contrasting grazing intensities in the Karoo biome, South Africa. The aim of this study was to investigate impacts of long-term (>75 years) grazing at 1.18 heads ha−1 (heavy; CGH), 0.78 heads ha−1 (light; CGL), and exclosure on selected soil properties. Soil samples were collected to a depth of 60 cm from the long-term experime…	2016	South Africa	-24.75	31.3667		1900		373		20.9	7.9	14.4	mean	sandyloam		grassland	grassy shrubland	sheep		75		2014		0.667			over	hea	heavy grazing	the continuous grazing at heavy (CGH) and light (CGL) stocking rate	56
325	56	Talore, D. G., Tesfamariam, E. H., Hassen, A., Du Toit, J. C. O., Klampp, K., & Jean‐Francois, S. (2016). Long‐term impacts of grazing intensity on soil carbon sequestration and selected soil properties in the arid Eastern Cape, South Africa. Journal of the Science of Food and Agriculture, 96(6), 1945-1952.	Talore, D. G.	BACKGROUND Little is known about how basic soil properties respond to contrasting grazing intensities in the Karoo biome, South Africa. The aim of this study was to investigate impacts of long-term (>75 years) grazing at 1.18 heads ha−1 (heavy; CGH), 0.78 heads ha−1 (light; CGL), and exclosure on selected soil properties. Soil samples were collected to a depth of 60 cm from the long-term experime…	2016	South Africa	-24.75	31.3667		1900		373		20.9	7.9	14.4	mean	sandyloam		grassland	grassy shrubland	sheep		75		2014		0.83			over	hea	heavy grazing	the continuous grazing at heavy (CGH) and light (CGL) stocking rate	56
326	56	Talore, D. G., Tesfamariam, E. H., Hassen, A., Du Toit, J. C. O., Klampp, K., & Jean‐Francois, S. (2016). Long‐term impacts of grazing intensity on soil carbon sequestration and selected soil properties in the arid Eastern Cape, South Africa. Journal of the Science of Food and Agriculture, 96(6), 1945-1952.	Talore, D. G.	BACKGROUND Little is known about how basic soil properties respond to contrasting grazing intensities in the Karoo biome, South Africa. The aim of this study was to investigate impacts of long-term (>75 years) grazing at 1.18 heads ha−1 (heavy; CGH), 0.78 heads ha−1 (light; CGL), and exclosure on selected soil properties. Soil samples were collected to a depth of 60 cm from the long-term experime…	2016	South Africa	-24.75	31.3667		1900		373		20.9	7.9	14.4	mean	sandyloam		grassland	grassy shrubland	sheep		75		2014		1			over	hea	heavy grazing	the continuous grazing at heavy (CGH) and light (CGL) stocking rate	56
327	56	Talore, D. G., Tesfamariam, E. H., Hassen, A., Du Toit, J. C. O., Klampp, K., & Jean‐Francois, S. (2016). Long‐term impacts of grazing intensity on soil carbon sequestration and selected soil properties in the arid Eastern Cape, South Africa. Journal of the Science of Food and Agriculture, 96(6), 1945-1952.	Talore, D. G.	BACKGROUND Little is known about how basic soil properties respond to contrasting grazing intensities in the Karoo biome, South Africa. The aim of this study was to investigate impacts of long-term (>75 years) grazing at 1.18 heads ha−1 (heavy; CGH), 0.78 heads ha−1 (light; CGL), and exclosure on selected soil properties. Soil samples were collected to a depth of 60 cm from the long-term experime…	2016	South Africa	-24.75	31.3667		1900		373		20.9	7.9	14.4	mean	sandyloam		grassland	grassy shrubland	sheep		75		2014		0.17			uno	hea	light grazing	the continuous grazing at heavy (CGH) and light (CGL) stocking rate	56
328	56	Talore, D. G., Tesfamariam, E. H., Hassen, A., Du Toit, J. C. O., Klampp, K., & Jean‐Francois, S. (2016). Long‐term impacts of grazing intensity on soil carbon sequestration and selected soil properties in the arid Eastern Cape, South Africa. Journal of the Science of Food and Agriculture, 96(6), 1945-1952.	Talore, D. G.	BACKGROUND Little is known about how basic soil properties respond to contrasting grazing intensities in the Karoo biome, South Africa. The aim of this study was to investigate impacts of long-term (>75 years) grazing at 1.18 heads ha−1 (heavy; CGH), 0.78 heads ha−1 (light; CGL), and exclosure on selected soil properties. Soil samples were collected to a depth of 60 cm from the long-term experime…	2016	South Africa	-24.75	31.3667		1900		373		20.9	7.9	14.4	mean	sandyloam		grassland	grassy shrubland	sheep		75		2014		0.33			uno	hea	light grazing	the continuous grazing at heavy (CGH) and light (CGL) stocking rate	56
329	56	Talore, D. G., Tesfamariam, E. H., Hassen, A., Du Toit, J. C. O., Klampp, K., & Jean‐Francois, S. (2016). Long‐term impacts of grazing intensity on soil carbon sequestration and selected soil properties in the arid Eastern Cape, South Africa. Journal of the Science of Food and Agriculture, 96(6), 1945-1952.	Talore, D. G.	BACKGROUND Little is known about how basic soil properties respond to contrasting grazing intensities in the Karoo biome, South Africa. The aim of this study was to investigate impacts of long-term (>75 years) grazing at 1.18 heads ha−1 (heavy; CGH), 0.78 heads ha−1 (light; CGL), and exclosure on selected soil properties. Soil samples were collected to a depth of 60 cm from the long-term experime…	2016	South Africa	-24.75	31.3667		1900		373		20.9	7.9	14.4	mean	sandyloam		grassland	grassy shrubland	sheep		75		2014		0.5			uno	hea	light grazing	the continuous grazing at heavy (CGH) and light (CGL) stocking rate	56
330	56	Talore, D. G., Tesfamariam, E. H., Hassen, A., Du Toit, J. C. O., Klampp, K., & Jean‐Francois, S. (2016). Long‐term impacts of grazing intensity on soil carbon sequestration and selected soil properties in the arid Eastern Cape, South Africa. Journal of the Science of Food and Agriculture, 96(6), 1945-1952.	Talore, D. G.	BACKGROUND Little is known about how basic soil properties respond to contrasting grazing intensities in the Karoo biome, South Africa. The aim of this study was to investigate impacts of long-term (>75 years) grazing at 1.18 heads ha−1 (heavy; CGH), 0.78 heads ha−1 (light; CGL), and exclosure on selected soil properties. Soil samples were collected to a depth of 60 cm from the long-term experime…	2016	South Africa	-24.75	31.3667		1900		373		20.9	7.9	14.4	mean	sandyloam		grassland	grassy shrubland	sheep		75		2014		0.667			uno	hea	light grazing	the continuous grazing at heavy (CGH) and light (CGL) stocking rate	56
331	56	Talore, D. G., Tesfamariam, E. H., Hassen, A., Du Toit, J. C. O., Klampp, K., & Jean‐Francois, S. (2016). Long‐term impacts of grazing intensity on soil carbon sequestration and selected soil properties in the arid Eastern Cape, South Africa. Journal of the Science of Food and Agriculture, 96(6), 1945-1952.	Talore, D. G.	BACKGROUND Little is known about how basic soil properties respond to contrasting grazing intensities in the Karoo biome, South Africa. The aim of this study was to investigate impacts of long-term (>75 years) grazing at 1.18 heads ha−1 (heavy; CGH), 0.78 heads ha−1 (light; CGL), and exclosure on selected soil properties. Soil samples were collected to a depth of 60 cm from the long-term experime…	2016	South Africa	-24.75	31.3667		1900		373		20.9	7.9	14.4	mean	sandyloam		grassland	grassy shrubland	sheep		75		2014		0.83			uno	hea	light grazing	the continuous grazing at heavy (CGH) and light (CGL) stocking rate	56
332	56	Talore, D. G., Tesfamariam, E. H., Hassen, A., Du Toit, J. C. O., Klampp, K., & Jean‐Francois, S. (2016). Long‐term impacts of grazing intensity on soil carbon sequestration and selected soil properties in the arid Eastern Cape, South Africa. Journal of the Science of Food and Agriculture, 96(6), 1945-1952.	Talore, D. G.	BACKGROUND Little is known about how basic soil properties respond to contrasting grazing intensities in the Karoo biome, South Africa. The aim of this study was to investigate impacts of long-term (>75 years) grazing at 1.18 heads ha−1 (heavy; CGH), 0.78 heads ha−1 (light; CGL), and exclosure on selected soil properties. Soil samples were collected to a depth of 60 cm from the long-term experime…	2016	South Africa	-24.75	31.3667		1900		373		20.9	7.9	14.4	mean	sandyloam		grassland	grassy shrubland	sheep		75		2014		1			uno	hea	light grazing	the continuous grazing at heavy (CGH) and light (CGL) stocking rate	56
333	56	Talore, D. G., Tesfamariam, E. H., Hassen, A., Du Toit, J. C. O., Klampp, K., & Jean‐Francois, S. (2016). Long‐term impacts of grazing intensity on soil carbon sequestration and selected soil properties in the arid Eastern Cape, South Africa. Journal of the Science of Food and Agriculture, 96(6), 1945-1952.	Talore, D. G.	BACKGROUND Little is known about how basic soil properties respond to contrasting grazing intensities in the Karoo biome, South Africa. The aim of this study was to investigate impacts of long-term (>75 years) grazing at 1.18 heads ha−1 (heavy; CGH), 0.78 heads ha−1 (light; CGL), and exclosure on selected soil properties. Soil samples were collected to a depth of 60 cm from the long-term experime…	2016	South Africa	-24.75	31.3667		1900		373		20.9	7.9	14.4	mean	sandyloam		grassland	grassy shrubland	sheep		75		2014		0.17			un	non	un-grazing	the continuous grazing at heavy (CGH) and light (CGL) stocking rate	56
334	56	Talore, D. G., Tesfamariam, E. H., Hassen, A., Du Toit, J. C. O., Klampp, K., & Jean‐Francois, S. (2016). Long‐term impacts of grazing intensity on soil carbon sequestration and selected soil properties in the arid Eastern Cape, South Africa. Journal of the Science of Food and Agriculture, 96(6), 1945-1952.	Talore, D. G.	BACKGROUND Little is known about how basic soil properties respond to contrasting grazing intensities in the Karoo biome, South Africa. The aim of this study was to investigate impacts of long-term (>75 years) grazing at 1.18 heads ha−1 (heavy; CGH), 0.78 heads ha−1 (light; CGL), and exclosure on selected soil properties. Soil samples were collected to a depth of 60 cm from the long-term experime…	2016	South Africa	-24.75	31.3667		1900		373		20.9	7.9	14.4	mean	sandyloam		grassland	grassy shrubland	sheep		75		2014		0.33			un	non	un-grazing	the continuous grazing at heavy (CGH) and light (CGL) stocking rate	56
335	56	Talore, D. G., Tesfamariam, E. H., Hassen, A., Du Toit, J. C. O., Klampp, K., & Jean‐Francois, S. (2016). Long‐term impacts of grazing intensity on soil carbon sequestration and selected soil properties in the arid Eastern Cape, South Africa. Journal of the Science of Food and Agriculture, 96(6), 1945-1952.	Talore, D. G.	BACKGROUND Little is known about how basic soil properties respond to contrasting grazing intensities in the Karoo biome, South Africa. The aim of this study was to investigate impacts of long-term (>75 years) grazing at 1.18 heads ha−1 (heavy; CGH), 0.78 heads ha−1 (light; CGL), and exclosure on selected soil properties. Soil samples were collected to a depth of 60 cm from the long-term experime…	2016	South Africa	-24.75	31.3667		1900		373		20.9	7.9	14.4	mean	sandyloam		grassland	grassy shrubland	sheep		75		2014		0.5			un	non	un-grazing	the continuous grazing at heavy (CGH) and light (CGL) stocking rate	56
336	56	Talore, D. G., Tesfamariam, E. H., Hassen, A., Du Toit, J. C. O., Klampp, K., & Jean‐Francois, S. (2016). Long‐term impacts of grazing intensity on soil carbon sequestration and selected soil properties in the arid Eastern Cape, South Africa. Journal of the Science of Food and Agriculture, 96(6), 1945-1952.	Talore, D. G.	BACKGROUND Little is known about how basic soil properties respond to contrasting grazing intensities in the Karoo biome, South Africa. The aim of this study was to investigate impacts of long-term (>75 years) grazing at 1.18 heads ha−1 (heavy; CGH), 0.78 heads ha−1 (light; CGL), and exclosure on selected soil properties. Soil samples were collected to a depth of 60 cm from the long-term experime…	2016	South Africa	-24.75	31.3667		1900		373		20.9	7.9	14.4	mean	sandyloam		grassland	grassy shrubland	sheep		75		2014		0.667			un	non	un-grazing	the continuous grazing at heavy (CGH) and light (CGL) stocking rate	56
337	56	Talore, D. G., Tesfamariam, E. H., Hassen, A., Du Toit, J. C. O., Klampp, K., & Jean‐Francois, S. (2016). Long‐term impacts of grazing intensity on soil carbon sequestration and selected soil properties in the arid Eastern Cape, South Africa. Journal of the Science of Food and Agriculture, 96(6), 1945-1952.	Talore, D. G.	BACKGROUND Little is known about how basic soil properties respond to contrasting grazing intensities in the Karoo biome, South Africa. The aim of this study was to investigate impacts of long-term (>75 years) grazing at 1.18 heads ha−1 (heavy; CGH), 0.78 heads ha−1 (light; CGL), and exclosure on selected soil properties. Soil samples were collected to a depth of 60 cm from the long-term experime…	2016	South Africa	-24.75	31.3667		1900		373		20.9	7.9	14.4	mean	sandyloam		grassland	grassy shrubland	sheep		75		2014		0.83			un	non	un-grazing	the continuous grazing at heavy (CGH) and light (CGL) stocking rate	56
338	56	Talore, D. G., Tesfamariam, E. H., Hassen, A., Du Toit, J. C. O., Klampp, K., & Jean‐Francois, S. (2016). Long‐term impacts of grazing intensity on soil carbon sequestration and selected soil properties in the arid Eastern Cape, South Africa. Journal of the Science of Food and Agriculture, 96(6), 1945-1952.	Talore, D. G.	BACKGROUND Little is known about how basic soil properties respond to contrasting grazing intensities in the Karoo biome, South Africa. The aim of this study was to investigate impacts of long-term (>75 years) grazing at 1.18 heads ha−1 (heavy; CGH), 0.78 heads ha−1 (light; CGL), and exclosure on selected soil properties. Soil samples were collected to a depth of 60 cm from the long-term experime…	2016	South Africa	-24.75	31.3667		1900		373		20.9	7.9	14.4	mean	sandyloam		grassland	grassy shrubland	sheep		75		2014		1			un	non	un-grazing	the continuous grazing at heavy (CGH) and light (CGL) stocking rate	56
339	57	Ebrahimi, Mahdieh, Hamideh Khosravi, and Masood Rigi. "Short-term grazing exclusion from heavy livestock rangelands affects vegetation cover and soil properties in natural ecosystems of southeastern Iran." Ecological Engineering 95 (2016): 10-18.	Ebrahimi, Mahdieh	Grazing exclusion is an effective rangeland management practice used to achieve sustainability of natural ecosystems worldwide. To clarify the effects of short-term grazing exclusion on the plant community and soil characteristics, we investigated the plant and soil properties by comparing overgrazing and short-term grazing exclusion (underwent exclusion for 2, 4, 6 years) sites in an arid rangel…	2016	Iran	28.5114	60.8597	28°30'41" –28°39'00"N, 60°51'35"–61°00'09"E	1382-4042		160		30	8.7	19.35	mean	siltyloam		grassland	rangeland: arid land vegetation (e.g.Hammada salicornia, Zygophyllum eurypterum, Artemisia santolina,Salsola tomentosa) in rangeland.	sheep	goats	6	2, 4, 6	2014				0-30	over	hea	Overgrazed site		57	115.6		3.12
340	57	Ebrahimi, Mahdieh, Hamideh Khosravi, and Masood Rigi. "Short-term grazing exclusion from heavy livestock rangelands affects vegetation cover and soil properties in natural ecosystems of southeastern Iran." Ecological Engineering 95 (2016): 10-18.	Ebrahimi, Mahdieh	Grazing exclusion is an effective rangeland management practice used to achieve sustainability of natural ecosystems worldwide. To clarify the effects of short-term grazing exclusion on the plant community and soil characteristics, we investigated the plant and soil properties by comparing overgrazing and short-term grazing exclusion (underwent exclusion for 2, 4, 6 years) sites in an arid rangel…	2016	Iran	28.5114	60.8597	28°30'41" –28°39'00"N, 60°51'35"–61°00'09"E	1382-4042		160		30	8.7	19.35	mean	siltyloam		grassland	rangeland: arid land vegetation (e.g.Hammada salicornia, Zygophyllum eurypterum, Artemisia santolina,Salsola tomentosa) in rangeland.	sheep	goats	2	2, 4, 6	2014				0-30	un	non	2 years’ exclusion		57	212.27		7.21
341	57	Ebrahimi, Mahdieh, Hamideh Khosravi, and Masood Rigi. "Short-term grazing exclusion from heavy livestock rangelands affects vegetation cover and soil properties in natural ecosystems of southeastern Iran." Ecological Engineering 95 (2016): 10-18.	Ebrahimi, Mahdieh	Grazing exclusion is an effective rangeland management practice used to achieve sustainability of natural ecosystems worldwide. To clarify the effects of short-term grazing exclusion on the plant community and soil characteristics, we investigated the plant and soil properties by comparing overgrazing and short-term grazing exclusion (underwent exclusion for 2, 4, 6 years) sites in an arid rangel…	2016	Iran	28.5114	60.8597	28°30'41" –28°39'00"N, 60°51'35"–61°00'09"E	1382-4042		160		30	8.7	19.35	mean	siltyloam		grassland	rangeland: arid land vegetation (e.g.Hammada salicornia, Zygophyllum eurypterum, Artemisia santolina,Salsola tomentosa) in rangeland.	sheep	goats	4	2, 4, 6	2014				0-30	un	non	4 years’ exclusion		57	361.52		15.09
342	57	Ebrahimi, Mahdieh, Hamideh Khosravi, and Masood Rigi. "Short-term grazing exclusion from heavy livestock rangelands affects vegetation cover and soil properties in natural ecosystems of southeastern Iran." Ecological Engineering 95 (2016): 10-18.	Ebrahimi, Mahdieh	Grazing exclusion is an effective rangeland management practice used to achieve sustainability of natural ecosystems worldwide. To clarify the effects of short-term grazing exclusion on the plant community and soil characteristics, we investigated the plant and soil properties by comparing overgrazing and short-term grazing exclusion (underwent exclusion for 2, 4, 6 years) sites in an arid rangel…	2016	Iran	28.5114	60.8597	28°30'41" –28°39'00"N, 60°51'35"–61°00'09"E	1382-4042		160		30	8.7	19.35	mean	siltyloam		grassland	rangeland: arid land vegetation (e.g.Hammada salicornia, Zygophyllum eurypterum, Artemisia santolina,Salsola tomentosa) in rangeland.	sheep	goats	6	2, 4, 6	2014				0-30	un	non	6 years’ exclusion		57	421.12		18.03
343	58	Zhu, Guang-yu, Lei Deng, Xi-biao Zhang, and Zhou-ping Shangguan. "Effects of grazing exclusion on plant community and soil physicochemical properties in a desert steppe on the Loess Plateau, China." Ecological Engineering 90 (2016): 372-381.	Zhu, Guang-yu	Although fencing is an effective restoration strategy used to achieve the global sustainability of grassland ecosystem, it is unclear from the literature whether fencing results in positive effects on soil physicochemical properties, plant diversity and the relationship between soil particle and soil chemical properties in a desert steppe on the Loess Plateau. Therefore, we selected fenced commun…	2016	China	36.14	106.84		1650		359				9.2		sand		grassland	temperate desert grassland. The domi-nant perennial grasses are Leymus secalinus, Pennisetum flaccidumand Stipa bungeana.	mix	sheep and cattle	12		2013				0–5	un	non	Fencing		58			0.324675		1.15929		0.624713
344	58	Zhu, Guang-yu, Lei Deng, Xi-biao Zhang, and Zhou-ping Shangguan. "Effects of grazing exclusion on plant community and soil physicochemical properties in a desert steppe on the Loess Plateau, China." Ecological Engineering 90 (2016): 372-381.	Zhu, Guang-yu	Although fencing is an effective restoration strategy used to achieve the global sustainability of grassland ecosystem, it is unclear from the literature whether fencing results in positive effects on soil physicochemical properties, plant diversity and the relationship between soil particle and soil chemical properties in a desert steppe on the Loess Plateau. Therefore, we selected fenced commun…	2016	China	36.14	106.84		1650		359				9.2		sand		grassland	temperate desert grassland. The domi-nant perennial grasses are Leymus secalinus, Pennisetum flaccidumand Stipa bungeana.	mix	sheep and cattle	12		2013				5–10	un	non	Fencing		58			0.285714		1.05715		0.494205
345	58	Zhu, Guang-yu, Lei Deng, Xi-biao Zhang, and Zhou-ping Shangguan. "Effects of grazing exclusion on plant community and soil physicochemical properties in a desert steppe on the Loess Plateau, China." Ecological Engineering 90 (2016): 372-381.	Zhu, Guang-yu	Although fencing is an effective restoration strategy used to achieve the global sustainability of grassland ecosystem, it is unclear from the literature whether fencing results in positive effects on soil physicochemical properties, plant diversity and the relationship between soil particle and soil chemical properties in a desert steppe on the Loess Plateau. Therefore, we selected fenced commun…	2016	China	36.14	106.84		1650		359				9.2		sand		grassland	temperate desert grassland. The domi-nant perennial grasses are Leymus secalinus, Pennisetum flaccidumand Stipa bungeana.	mix	sheep and cattle	12		2013				10–20	un	non	Fencing		58			0.303896		0.865617		0.332413
346	58	Zhu, Guang-yu, Lei Deng, Xi-biao Zhang, and Zhou-ping Shangguan. "Effects of grazing exclusion on plant community and soil physicochemical properties in a desert steppe on the Loess Plateau, China." Ecological Engineering 90 (2016): 372-381.	Zhu, Guang-yu	Although fencing is an effective restoration strategy used to achieve the global sustainability of grassland ecosystem, it is unclear from the literature whether fencing results in positive effects on soil physicochemical properties, plant diversity and the relationship between soil particle and soil chemical properties in a desert steppe on the Loess Plateau. Therefore, we selected fenced commun…	2016	China	36.14	106.84		1650		359				9.2		sand		grassland	temperate desert grassland. The domi-nant perennial grasses are Leymus secalinus, Pennisetum flaccidumand Stipa bungeana.	mix	sheep and cattle	12		2013				20–30	un	non	Fencing		58			0.316883		0.888573		0.237708
347	58	Zhu, Guang-yu, Lei Deng, Xi-biao Zhang, and Zhou-ping Shangguan. "Effects of grazing exclusion on plant community and soil physicochemical properties in a desert steppe on the Loess Plateau, China." Ecological Engineering 90 (2016): 372-381.	Zhu, Guang-yu	Although fencing is an effective restoration strategy used to achieve the global sustainability of grassland ecosystem, it is unclear from the literature whether fencing results in positive effects on soil physicochemical properties, plant diversity and the relationship between soil particle and soil chemical properties in a desert steppe on the Loess Plateau. Therefore, we selected fenced commun…	2016	China	36.14	106.84		1650		359				9.2		sand		grassland	temperate desert grassland. The domi-nant perennial grasses are Leymus secalinus, Pennisetum flaccidumand Stipa bungeana.	mix	sheep and cattle	12		2013				30–50	un	non	Fencing		58			0.394805		0.857958		0.187823
348	58	Zhu, Guang-yu, Lei Deng, Xi-biao Zhang, and Zhou-ping Shangguan. "Effects of grazing exclusion on plant community and soil physicochemical properties in a desert steppe on the Loess Plateau, China." Ecological Engineering 90 (2016): 372-381.	Zhu, Guang-yu	Although fencing is an effective restoration strategy used to achieve the global sustainability of grassland ecosystem, it is unclear from the literature whether fencing results in positive effects on soil physicochemical properties, plant diversity and the relationship between soil particle and soil chemical properties in a desert steppe on the Loess Plateau. Therefore, we selected fenced commun…	2016	China	36.14	106.84		1650		359				9.2		sand		grassland	temperate desert grassland. The domi-nant perennial grasses are Leymus secalinus, Pennisetum flaccidumand Stipa bungeana.	mix	sheep and cattle	12		2013				50–70	un	non	Fencing		58			0.496104		0.876445		0.164825
349	58	Zhu, Guang-yu, Lei Deng, Xi-biao Zhang, and Zhou-ping Shangguan. "Effects of grazing exclusion on plant community and soil physicochemical properties in a desert steppe on the Loess Plateau, China." Ecological Engineering 90 (2016): 372-381.	Zhu, Guang-yu	Although fencing is an effective restoration strategy used to achieve the global sustainability of grassland ecosystem, it is unclear from the literature whether fencing results in positive effects on soil physicochemical properties, plant diversity and the relationship between soil particle and soil chemical properties in a desert steppe on the Loess Plateau. Therefore, we selected fenced commun…	2016	China	36.14	106.84		1650		359				9.2		sand		grassland	temperate desert grassland. The domi-nant perennial grasses are Leymus secalinus, Pennisetum flaccidumand Stipa bungeana.	mix	sheep and cattle	12		2013				70–100	un	non	Fencing		58			0.568831		0.948624		0.101466
350	58	Zhu, Guang-yu, Lei Deng, Xi-biao Zhang, and Zhou-ping Shangguan. "Effects of grazing exclusion on plant community and soil physicochemical properties in a desert steppe on the Loess Plateau, China." Ecological Engineering 90 (2016): 372-381.	Zhu, Guang-yu	Although fencing is an effective restoration strategy used to achieve the global sustainability of grassland ecosystem, it is unclear from the literature whether fencing results in positive effects on soil physicochemical properties, plant diversity and the relationship between soil particle and soil chemical properties in a desert steppe on the Loess Plateau. Therefore, we selected fenced commun…	2016	China	36.14	106.84		1650		359				9.2		sand		grassland	temperate desert grassland. The domi-nant perennial grasses are Leymus secalinus, Pennisetum flaccidumand Stipa bungeana.	mix	sheep and cattle	12		2013				0–5	over	hea	grazing	overgrazing	58			0.254545		0.877745		0.109773
351	58	Zhu, Guang-yu, Lei Deng, Xi-biao Zhang, and Zhou-ping Shangguan. "Effects of grazing exclusion on plant community and soil physicochemical properties in a desert steppe on the Loess Plateau, China." Ecological Engineering 90 (2016): 372-381.	Zhu, Guang-yu	Although fencing is an effective restoration strategy used to achieve the global sustainability of grassland ecosystem, it is unclear from the literature whether fencing results in positive effects on soil physicochemical properties, plant diversity and the relationship between soil particle and soil chemical properties in a desert steppe on the Loess Plateau. Therefore, we selected fenced commun…	2016	China	36.14	106.84		1650		359				9.2		sand		grassland	temperate desert grassland. The domi-nant perennial grasses are Leymus secalinus, Pennisetum flaccidumand Stipa bungeana.	mix	sheep and cattle	12		2013				5–10	over	hea	grazing	overgrazing	58			0.223377		0.802377		0.0822775
352	58	Zhu, Guang-yu, Lei Deng, Xi-biao Zhang, and Zhou-ping Shangguan. "Effects of grazing exclusion on plant community and soil physicochemical properties in a desert steppe on the Loess Plateau, China." Ecological Engineering 90 (2016): 372-381.	Zhu, Guang-yu	Although fencing is an effective restoration strategy used to achieve the global sustainability of grassland ecosystem, it is unclear from the literature whether fencing results in positive effects on soil physicochemical properties, plant diversity and the relationship between soil particle and soil chemical properties in a desert steppe on the Loess Plateau. Therefore, we selected fenced commun…	2016	China	36.14	106.84		1650		359				9.2		sand		grassland	temperate desert grassland. The domi-nant perennial grasses are Leymus secalinus, Pennisetum flaccidumand Stipa bungeana.	mix	sheep and cattle	12		2013				10–20	over	hea	grazing	overgrazing	58			0.212987		0.852189		0.104039
353	58	Zhu, Guang-yu, Lei Deng, Xi-biao Zhang, and Zhou-ping Shangguan. "Effects of grazing exclusion on plant community and soil physicochemical properties in a desert steppe on the Loess Plateau, China." Ecological Engineering 90 (2016): 372-381.	Zhu, Guang-yu	Although fencing is an effective restoration strategy used to achieve the global sustainability of grassland ecosystem, it is unclear from the literature whether fencing results in positive effects on soil physicochemical properties, plant diversity and the relationship between soil particle and soil chemical properties in a desert steppe on the Loess Plateau. Therefore, we selected fenced commun…	2016	China	36.14	106.84		1650		359				9.2		sand		grassland	temperate desert grassland. The domi-nant perennial grasses are Leymus secalinus, Pennisetum flaccidumand Stipa bungeana.	mix	sheep and cattle	12		2013				20–30	over	hea	grazing	overgrazing	58			0.236364		0.870716		0.130258
354	58	Zhu, Guang-yu, Lei Deng, Xi-biao Zhang, and Zhou-ping Shangguan. "Effects of grazing exclusion on plant community and soil physicochemical properties in a desert steppe on the Loess Plateau, China." Ecological Engineering 90 (2016): 372-381.	Zhu, Guang-yu	Although fencing is an effective restoration strategy used to achieve the global sustainability of grassland ecosystem, it is unclear from the literature whether fencing results in positive effects on soil physicochemical properties, plant diversity and the relationship between soil particle and soil chemical properties in a desert steppe on the Loess Plateau. Therefore, we selected fenced commun…	2016	China	36.14	106.84		1650		359				9.2		sand		grassland	temperate desert grassland. The domi-nant perennial grasses are Leymus secalinus, Pennisetum flaccidumand Stipa bungeana.	mix	sheep and cattle	12		2013				30–50	over	hea	grazing	overgrazing	58			0.309091		0.835612		0.12961
355	58	Zhu, Guang-yu, Lei Deng, Xi-biao Zhang, and Zhou-ping Shangguan. "Effects of grazing exclusion on plant community and soil physicochemical properties in a desert steppe on the Loess Plateau, China." Ecological Engineering 90 (2016): 372-381.	Zhu, Guang-yu	Although fencing is an effective restoration strategy used to achieve the global sustainability of grassland ecosystem, it is unclear from the literature whether fencing results in positive effects on soil physicochemical properties, plant diversity and the relationship between soil particle and soil chemical properties in a desert steppe on the Loess Plateau. Therefore, we selected fenced commun…	2016	China	36.14	106.84		1650		359				9.2		sand		grassland	temperate desert grassland. The domi-nant perennial grasses are Leymus secalinus, Pennisetum flaccidumand Stipa bungeana.	mix	sheep and cattle	12		2013				50–70	over	hea	grazing	overgrazing	58			0.368831		0.836242		0.13348
356	58	Zhu, Guang-yu, Lei Deng, Xi-biao Zhang, and Zhou-ping Shangguan. "Effects of grazing exclusion on plant community and soil physicochemical properties in a desert steppe on the Loess Plateau, China." Ecological Engineering 90 (2016): 372-381.	Zhu, Guang-yu	Although fencing is an effective restoration strategy used to achieve the global sustainability of grassland ecosystem, it is unclear from the literature whether fencing results in positive effects on soil physicochemical properties, plant diversity and the relationship between soil particle and soil chemical properties in a desert steppe on the Loess Plateau. Therefore, we selected fenced commun…	2016	China	36.14	106.84		1650		359				9.2		sand		grassland	temperate desert grassland. The domi-nant perennial grasses are Leymus secalinus, Pennisetum flaccidumand Stipa bungeana.	mix	sheep and cattle	12		2013				70–100	over	hea	grazing	overgrazing	58			0.428571		0.9084		0.132811
357	59	Cheng, Jimin, Guanghua Jing, Lin Wei, and Zhaobin Jing. "Long-term grazing exclusion effects on vegetation characteristics, soil properties and bacterial communities in the semi-arid grasslands of China." Ecological Engineering 97 (2016): 170-178.	Cheng, Jimin	Grazing exclusion is regarded as an effective way to restore degraded grasslands. However, it remains unclear if grazing exclusion could improve soil bacterial communities and how the soil bacteria affect soil organic carbon (SOC) in semi-arid grasslands over 33 years of continuous grazing exclusion. We studied the effects of 33 years of grazing exclusion on vegetation characteristics, soil prope…	2016	China	36.1667	106.35	36°10' –36°17'N, 106°21' –106°27'E	1950		425.42				7.01		dont		grassland	grasslands: Stipa grandis,S. przewalskyi, S. bungeana, Artemisia sacrorum, and Thymus mon-golicus. The vegetation consists of 297 plant species	sheep	sheep heavy density	33	since 1982 ti 2015	2015				0–10	un	non	ungrazing		59	315.529		38.4545								1.06883
358	59	Cheng, Jimin, Guanghua Jing, Lin Wei, and Zhaobin Jing. "Long-term grazing exclusion effects on vegetation characteristics, soil properties and bacterial communities in the semi-arid grasslands of China." Ecological Engineering 97 (2016): 170-178.	Cheng, Jimin	Grazing exclusion is regarded as an effective way to restore degraded grasslands. However, it remains unclear if grazing exclusion could improve soil bacterial communities and how the soil bacteria affect soil organic carbon (SOC) in semi-arid grasslands over 33 years of continuous grazing exclusion. We studied the effects of 33 years of grazing exclusion on vegetation characteristics, soil prope…	2016	China	36.1667	106.35	36°10' –36°17'N, 106°21' –106°27'E	1950		425.42				7.01		dont		grassland	grasslands: Stipa grandis,S. przewalskyi, S. bungeana, Artemisia sacrorum, and Thymus mon-golicus. The vegetation consists of 297 plant species	sheep	sheep heavy density	33	since 1982 ti 2015	2015				10-20	un	non	ungrazing		59	252		38.4545								1.17431
359	59	Cheng, Jimin, Guanghua Jing, Lin Wei, and Zhaobin Jing. "Long-term grazing exclusion effects on vegetation characteristics, soil properties and bacterial communities in the semi-arid grasslands of China." Ecological Engineering 97 (2016): 170-178.	Cheng, Jimin	Grazing exclusion is regarded as an effective way to restore degraded grasslands. However, it remains unclear if grazing exclusion could improve soil bacterial communities and how the soil bacteria affect soil organic carbon (SOC) in semi-arid grasslands over 33 years of continuous grazing exclusion. We studied the effects of 33 years of grazing exclusion on vegetation characteristics, soil prope…	2016	China	36.1667	106.35	36°10' –36°17'N, 106°21' –106°27'E	1950		425.42				7.01		dont		grassland	grasslands: Stipa grandis,S. przewalskyi, S. bungeana, Artemisia sacrorum, and Thymus mon-golicus. The vegetation consists of 297 plant species	sheep	sheep heavy density	33	since 1982 ti 2015	2015				20-40	un	non	ungrazing		59	191.647		33.5455								1.23637
360	59	Cheng, Jimin, Guanghua Jing, Lin Wei, and Zhaobin Jing. "Long-term grazing exclusion effects on vegetation characteristics, soil properties and bacterial communities in the semi-arid grasslands of China." Ecological Engineering 97 (2016): 170-178.	Cheng, Jimin	Grazing exclusion is regarded as an effective way to restore degraded grasslands. However, it remains unclear if grazing exclusion could improve soil bacterial communities and how the soil bacteria affect soil organic carbon (SOC) in semi-arid grasslands over 33 years of continuous grazing exclusion. We studied the effects of 33 years of grazing exclusion on vegetation characteristics, soil prope…	2016	China	36.1667	106.35	36°10' –36°17'N, 106°21' –106°27'E	1950		425.42				7.01		dont		grassland	grasslands: Stipa grandis,S. przewalskyi, S. bungeana, Artemisia sacrorum, and Thymus mon-golicus. The vegetation consists of 297 plant species	sheep	sheep heavy density	33	since 1982 ti 2015	2015				40-60	un	non	ungrazing		59	163.059		32.3182								1.31483
361	59	Cheng, Jimin, Guanghua Jing, Lin Wei, and Zhaobin Jing. "Long-term grazing exclusion effects on vegetation characteristics, soil properties and bacterial communities in the semi-arid grasslands of China." Ecological Engineering 97 (2016): 170-178.	Cheng, Jimin	Grazing exclusion is regarded as an effective way to restore degraded grasslands. However, it remains unclear if grazing exclusion could improve soil bacterial communities and how the soil bacteria affect soil organic carbon (SOC) in semi-arid grasslands over 33 years of continuous grazing exclusion. We studied the effects of 33 years of grazing exclusion on vegetation characteristics, soil prope…	2016	China	36.1667	106.35	36°10' –36°17'N, 106°21' –106°27'E	1950		425.42				7.01		dont		grassland	grasslands: Stipa grandis,S. przewalskyi, S. bungeana, Artemisia sacrorum, and Thymus mon-golicus. The vegetation consists of 297 plant species	sheep	sheep heavy density	33	since 1982 ti 2015	2015				0–10	over	hea	overgrazinggrazing	sheep heavy density (>50 sheep/ha);	59	137.647		14.3182								1.20401
362	59	Cheng, Jimin, Guanghua Jing, Lin Wei, and Zhaobin Jing. "Long-term grazing exclusion effects on vegetation characteristics, soil properties and bacterial communities in the semi-arid grasslands of China." Ecological Engineering 97 (2016): 170-178.	Cheng, Jimin	Grazing exclusion is regarded as an effective way to restore degraded grasslands. However, it remains unclear if grazing exclusion could improve soil bacterial communities and how the soil bacteria affect soil organic carbon (SOC) in semi-arid grasslands over 33 years of continuous grazing exclusion. We studied the effects of 33 years of grazing exclusion on vegetation characteristics, soil prope…	2016	China	36.1667	106.35	36°10' –36°17'N, 106°21' –106°27'E	1950		425.42				7.01		dont		grassland	grasslands: Stipa grandis,S. przewalskyi, S. bungeana, Artemisia sacrorum, and Thymus mon-golicus. The vegetation consists of 297 plant species	sheep	sheep heavy density	33	since 1982 ti 2015	2015				10-20	over	hea	grazing		59	102.706		11.8636								1.15263
363	59	Cheng, Jimin, Guanghua Jing, Lin Wei, and Zhaobin Jing. "Long-term grazing exclusion effects on vegetation characteristics, soil properties and bacterial communities in the semi-arid grasslands of China." Ecological Engineering 97 (2016): 170-178.	Cheng, Jimin	Grazing exclusion is regarded as an effective way to restore degraded grasslands. However, it remains unclear if grazing exclusion could improve soil bacterial communities and how the soil bacteria affect soil organic carbon (SOC) in semi-arid grasslands over 33 years of continuous grazing exclusion. We studied the effects of 33 years of grazing exclusion on vegetation characteristics, soil prope…	2016	China	36.1667	106.35	36°10' –36°17'N, 106°21' –106°27'E	1950		425.42				7.01		dont		grassland	grasslands: Stipa grandis,S. przewalskyi, S. bungeana, Artemisia sacrorum, and Thymus mon-golicus. The vegetation consists of 297 plant species	sheep	sheep heavy density	33	since 1982 ti 2015	2015				20-40	over	hea	grazing		59	80.4706		10.2273								1.11747
364	59	Cheng, Jimin, Guanghua Jing, Lin Wei, and Zhaobin Jing. "Long-term grazing exclusion effects on vegetation characteristics, soil properties and bacterial communities in the semi-arid grasslands of China." Ecological Engineering 97 (2016): 170-178.	Cheng, Jimin	Grazing exclusion is regarded as an effective way to restore degraded grasslands. However, it remains unclear if grazing exclusion could improve soil bacterial communities and how the soil bacteria affect soil organic carbon (SOC) in semi-arid grasslands over 33 years of continuous grazing exclusion. We studied the effects of 33 years of grazing exclusion on vegetation characteristics, soil prope…	2016	China	36.1667	106.35	36°10' –36°17'N, 106°21' –106°27'E	1950		425.42				7.01		dont		grassland	grasslands: Stipa grandis,S. przewalskyi, S. bungeana, Artemisia sacrorum, and Thymus mon-golicus. The vegetation consists of 297 plant species	sheep	sheep heavy density	33	since 1982 ti 2015	2015				40-60	over	hea	grazing		59	77.2941		9								1.10405
365	60	Alphayo, Lutta, Oliver V. Wasonga, Wilfred O. Odadi, and Robinson K. Ngugi. "Differences of Soil Properties between Planned and Unplanned Grazing Sites in Semi-Arid Pastoral Rangelands of Northern Kenya." International Journal of Innovative Research and Development|| ISSN 2278–0211 5, no. 13 (2016).	Alphayo, Lutta	Livestock grazing can affect soil structure, function and productivity, with the strength of its effects hinging heavily on the type of grazing management system adopted. Planned grazing management, involving short-duration, high-intensity, rotational grazing has been proposed as a tool for improving rangeland soils, but its efficacy in this regard has never been evaluated in communal pastoral la…	2016	Kenya	0.45924	36.9326	from info in the paper	1684	from map	371		20	18	19		sandyloam		grassland_tree	wooded grassland	cattle		3		2013	from the info in the paper	wet-season		0-20	uno	mod	PG-planned grazing-rotational grazing		60											1.18013		111.29
366	60	Alphayo, Lutta, Oliver V. Wasonga, Wilfred O. Odadi, and Robinson K. Ngugi. "Differences of Soil Properties between Planned and Unplanned Grazing Sites in Semi-Arid Pastoral Rangelands of Northern Kenya." International Journal of Innovative Research and Development|| ISSN 2278–0211 5, no. 13 (2016).	Alphayo, Lutta	Livestock grazing can affect soil structure, function and productivity, with the strength of its effects hinging heavily on the type of grazing management system adopted. Planned grazing management, involving short-duration, high-intensity, rotational grazing has been proposed as a tool for improving rangeland soils, but its efficacy in this regard has never been evaluated in communal pastoral la…	2016	Kenya	0.45924	36.9326	from info in the paper	1684	from map	371		20	18	19		sandyloam		grassland_tree	wooded grassland	cattle		3		2013	from the info in the paper	dry-season		0-20	uno	mod	PG-planned grazing-rotational grazing		60											1.31126		152.053
367	60	Alphayo, Lutta, Oliver V. Wasonga, Wilfred O. Odadi, and Robinson K. Ngugi. "Differences of Soil Properties between Planned and Unplanned Grazing Sites in Semi-Arid Pastoral Rangelands of Northern Kenya." International Journal of Innovative Research and Development|| ISSN 2278–0211 5, no. 13 (2016).	Alphayo, Lutta	Livestock grazing can affect soil structure, function and productivity, with the strength of its effects hinging heavily on the type of grazing management system adopted. Planned grazing management, involving short-duration, high-intensity, rotational grazing has been proposed as a tool for improving rangeland soils, but its efficacy in this regard has never been evaluated in communal pastoral la…	2016	Kenya	0.45924	36.9326	from info in the paper	1684	from map	371		20	18	19		sandyloam		grassland_tree	wooded grassland	cattle		3		2013	from the info in the paper	wet-season		0-20	un	non	CI-partial planned-short-duration		60											1.41854		245.242
368	60	Alphayo, Lutta, Oliver V. Wasonga, Wilfred O. Odadi, and Robinson K. Ngugi. "Differences of Soil Properties between Planned and Unplanned Grazing Sites in Semi-Arid Pastoral Rangelands of Northern Kenya." International Journal of Innovative Research and Development|| ISSN 2278–0211 5, no. 13 (2016).	Alphayo, Lutta	Livestock grazing can affect soil structure, function and productivity, with the strength of its effects hinging heavily on the type of grazing management system adopted. Planned grazing management, involving short-duration, high-intensity, rotational grazing has been proposed as a tool for improving rangeland soils, but its efficacy in this regard has never been evaluated in communal pastoral la…	2016	Kenya	0.45924	36.9326	from info in the paper	1684	from map	371		20	18	19		sandyloam		grassland_tree	wooded grassland	cattle		3		2013	from the info in the paper	dry-season		0-20	un	non	CI-partial planned-short-duration		60											1.34702		274.216
369	60	Alphayo, Lutta, Oliver V. Wasonga, Wilfred O. Odadi, and Robinson K. Ngugi. "Differences of Soil Properties between Planned and Unplanned Grazing Sites in Semi-Arid Pastoral Rangelands of Northern Kenya." International Journal of Innovative Research and Development|| ISSN 2278–0211 5, no. 13 (2016).	Alphayo, Lutta	Livestock grazing can affect soil structure, function and productivity, with the strength of its effects hinging heavily on the type of grazing management system adopted. Planned grazing management, involving short-duration, high-intensity, rotational grazing has been proposed as a tool for improving rangeland soils, but its efficacy in this regard has never been evaluated in communal pastoral la…	2016	Kenya	0.45924	36.9326	from info in the paper	1684	from map	371		20	18	19		sandyloam		grassland_tree	wooded grassland	cattle		3		2013	from the info in the paper	wet-season		0-20	over	hea	CK-continous grazing-high-intensity		60											1.50199		323.251
370	60	Alphayo, Lutta, Oliver V. Wasonga, Wilfred O. Odadi, and Robinson K. Ngugi. "Differences of Soil Properties between Planned and Unplanned Grazing Sites in Semi-Arid Pastoral Rangelands of Northern Kenya." International Journal of Innovative Research and Development|| ISSN 2278–0211 5, no. 13 (2016).	Alphayo, Lutta	Livestock grazing can affect soil structure, function and productivity, with the strength of its effects hinging heavily on the type of grazing management system adopted. Planned grazing management, involving short-duration, high-intensity, rotational grazing has been proposed as a tool for improving rangeland soils, but its efficacy in this regard has never been evaluated in communal pastoral la…	2016	Kenya	0.45924	36.9326	from info in the paper	1684	from map	371		20	18	19		sandyloam		grassland_tree	wooded grassland	cattle		3		2013	from the info in the paper	dry-season		0-20	over	hea	CK-continous grazing-high-intensity		60											1.60927		364.079
371	60	Alphayo, Lutta, Oliver V. Wasonga, Wilfred O. Odadi, and Robinson K. Ngugi. "Differences of Soil Properties between Planned and Unplanned Grazing Sites in Semi-Arid Pastoral Rangelands of Northern Kenya." International Journal of Innovative Research and Development|| ISSN 2278–0211 5, no. 13 (2016).	Alphayo, Lutta	Livestock grazing can affect soil structure, function and productivity, with the strength of its effects hinging heavily on the type of grazing management system adopted. Planned grazing management, involving short-duration, high-intensity, rotational grazing has been proposed as a tool for improving rangeland soils, but its efficacy in this regard has never been evaluated in communal pastoral la…	2016	Kenya	0.45924	36.9326	from info in the paper	1684	from map	371		20	18	19		sandyloam		grassland_tree	wooded grassland	cattle		3		2013	from the info in the paper	Wet season		0-10	uno	mod	PG-planned grazing-rotational grazing		60			80.25
372	60	Alphayo, Lutta, Oliver V. Wasonga, Wilfred O. Odadi, and Robinson K. Ngugi. "Differences of Soil Properties between Planned and Unplanned Grazing Sites in Semi-Arid Pastoral Rangelands of Northern Kenya." International Journal of Innovative Research and Development|| ISSN 2278–0211 5, no. 13 (2016).	Alphayo, Lutta	Livestock grazing can affect soil structure, function and productivity, with the strength of its effects hinging heavily on the type of grazing management system adopted. Planned grazing management, involving short-duration, high-intensity, rotational grazing has been proposed as a tool for improving rangeland soils, but its efficacy in this regard has never been evaluated in communal pastoral la…	2016	Kenya	0.45924	36.9326	from info in the paper	1684	from map	371		20	18	19		sandyloam		grassland_tree	wooded grassland	cattle		3		2013	from the info in the paper	Wet season		0-10	un	non	CI-partial planned-short-duration		60			58.18
373	60	Alphayo, Lutta, Oliver V. Wasonga, Wilfred O. Odadi, and Robinson K. Ngugi. "Differences of Soil Properties between Planned and Unplanned Grazing Sites in Semi-Arid Pastoral Rangelands of Northern Kenya." International Journal of Innovative Research and Development|| ISSN 2278–0211 5, no. 13 (2016).	Alphayo, Lutta	Livestock grazing can affect soil structure, function and productivity, with the strength of its effects hinging heavily on the type of grazing management system adopted. Planned grazing management, involving short-duration, high-intensity, rotational grazing has been proposed as a tool for improving rangeland soils, but its efficacy in this regard has never been evaluated in communal pastoral la…	2016	Kenya	0.45924	36.9326	from info in the paper	1684	from map	371		20	18	19		sandyloam		grassland_tree	wooded grassland	cattle		3		2013	from the info in the paper	Wet season		0-10	over	hea	CK-continous grazing-high-intensity		60			36.63
374	60	Alphayo, Lutta, Oliver V. Wasonga, Wilfred O. Odadi, and Robinson K. Ngugi. "Differences of Soil Properties between Planned and Unplanned Grazing Sites in Semi-Arid Pastoral Rangelands of Northern Kenya." International Journal of Innovative Research and Development|| ISSN 2278–0211 5, no. 13 (2016).	Alphayo, Lutta	Livestock grazing can affect soil structure, function and productivity, with the strength of its effects hinging heavily on the type of grazing management system adopted. Planned grazing management, involving short-duration, high-intensity, rotational grazing has been proposed as a tool for improving rangeland soils, but its efficacy in this regard has never been evaluated in communal pastoral la…	2016	Kenya	0.45924	36.9326	from info in the paper	1684	from map	371		20	18	19		sandyloam		grassland_tree	wooded grassland	cattle		3		2013	from the info in the paper	Wet season		10-20	uno	mod	PG-planned grazing-rotational grazing		60			78.12
375	60	Alphayo, Lutta, Oliver V. Wasonga, Wilfred O. Odadi, and Robinson K. Ngugi. "Differences of Soil Properties between Planned and Unplanned Grazing Sites in Semi-Arid Pastoral Rangelands of Northern Kenya." International Journal of Innovative Research and Development|| ISSN 2278–0211 5, no. 13 (2016).	Alphayo, Lutta	Livestock grazing can affect soil structure, function and productivity, with the strength of its effects hinging heavily on the type of grazing management system adopted. Planned grazing management, involving short-duration, high-intensity, rotational grazing has been proposed as a tool for improving rangeland soils, but its efficacy in this regard has never been evaluated in communal pastoral la…	2016	Kenya	0.45924	36.9326	from info in the paper	1684	from map	371		20	18	19		sandyloam		grassland_tree	wooded grassland	cattle		3		2013	from the info in the paper	Wet season		10-20	un	non	CI-partial planned-short-duration		60			57.4
376	60	Alphayo, Lutta, Oliver V. Wasonga, Wilfred O. Odadi, and Robinson K. Ngugi. "Differences of Soil Properties between Planned and Unplanned Grazing Sites in Semi-Arid Pastoral Rangelands of Northern Kenya." International Journal of Innovative Research and Development|| ISSN 2278–0211 5, no. 13 (2016).	Alphayo, Lutta	Livestock grazing can affect soil structure, function and productivity, with the strength of its effects hinging heavily on the type of grazing management system adopted. Planned grazing management, involving short-duration, high-intensity, rotational grazing has been proposed as a tool for improving rangeland soils, but its efficacy in this regard has never been evaluated in communal pastoral la…	2016	Kenya	0.45924	36.9326	from info in the paper	1684	from map	371		20	18	19		sandyloam		grassland_tree	wooded grassland	cattle		3		2013	from the info in the paper	Wet season		10-20	over	hea	CK-continous grazing-high-intensity		60			36.3
377	60	Alphayo, Lutta, Oliver V. Wasonga, Wilfred O. Odadi, and Robinson K. Ngugi. "Differences of Soil Properties between Planned and Unplanned Grazing Sites in Semi-Arid Pastoral Rangelands of Northern Kenya." International Journal of Innovative Research and Development|| ISSN 2278–0211 5, no. 13 (2016).	Alphayo, Lutta	Livestock grazing can affect soil structure, function and productivity, with the strength of its effects hinging heavily on the type of grazing management system adopted. Planned grazing management, involving short-duration, high-intensity, rotational grazing has been proposed as a tool for improving rangeland soils, but its efficacy in this regard has never been evaluated in communal pastoral la…	2016	Kenya	0.45924	36.9326	from info in the paper	1684	from map	371		20	18	19		sandyloam		grassland_tree	wooded grassland	cattle		3		2013	from the info in the paper	dry-season		0-10	uno	mod	PG-planned grazing-rotational grazing		60			85.8
378	60	Alphayo, Lutta, Oliver V. Wasonga, Wilfred O. Odadi, and Robinson K. Ngugi. "Differences of Soil Properties between Planned and Unplanned Grazing Sites in Semi-Arid Pastoral Rangelands of Northern Kenya." International Journal of Innovative Research and Development|| ISSN 2278–0211 5, no. 13 (2016).	Alphayo, Lutta	Livestock grazing can affect soil structure, function and productivity, with the strength of its effects hinging heavily on the type of grazing management system adopted. Planned grazing management, involving short-duration, high-intensity, rotational grazing has been proposed as a tool for improving rangeland soils, but its efficacy in this regard has never been evaluated in communal pastoral la…	2016	Kenya	0.45924	36.9326	from info in the paper	1684	from map	371		20	18	19		sandyloam		grassland_tree	wooded grassland	cattle		3		2013	from the info in the paper	dry-season		0-10	un	non	CI-partial planned-short-duration		60			61.63
379	60	Alphayo, Lutta, Oliver V. Wasonga, Wilfred O. Odadi, and Robinson K. Ngugi. "Differences of Soil Properties between Planned and Unplanned Grazing Sites in Semi-Arid Pastoral Rangelands of Northern Kenya." International Journal of Innovative Research and Development|| ISSN 2278–0211 5, no. 13 (2016).	Alphayo, Lutta	Livestock grazing can affect soil structure, function and productivity, with the strength of its effects hinging heavily on the type of grazing management system adopted. Planned grazing management, involving short-duration, high-intensity, rotational grazing has been proposed as a tool for improving rangeland soils, but its efficacy in this regard has never been evaluated in communal pastoral la…	2016	Kenya	0.45924	36.9326	from info in the paper	1684	from map	371		20	18	19		sandyloam		grassland_tree	wooded grassland	cattle		3		2013	from the info in the paper	dry-season		0-10	over	hea	CK-continous grazing-high-intensity		60			36.78
380	60	Alphayo, Lutta, Oliver V. Wasonga, Wilfred O. Odadi, and Robinson K. Ngugi. "Differences of Soil Properties between Planned and Unplanned Grazing Sites in Semi-Arid Pastoral Rangelands of Northern Kenya." International Journal of Innovative Research and Development|| ISSN 2278–0211 5, no. 13 (2016).	Alphayo, Lutta	Livestock grazing can affect soil structure, function and productivity, with the strength of its effects hinging heavily on the type of grazing management system adopted. Planned grazing management, involving short-duration, high-intensity, rotational grazing has been proposed as a tool for improving rangeland soils, but its efficacy in this regard has never been evaluated in communal pastoral la…	2016	Kenya	0.45924	36.9326	from info in the paper	1684	from map	371		20	18	19		sandyloam		grassland_tree	wooded grassland	cattle		3		2013	from the info in the paper	dry-season		10-20	uno	mod	PG-planned grazing-rotational grazing		60			77.82
381	60	Alphayo, Lutta, Oliver V. Wasonga, Wilfred O. Odadi, and Robinson K. Ngugi. "Differences of Soil Properties between Planned and Unplanned Grazing Sites in Semi-Arid Pastoral Rangelands of Northern Kenya." International Journal of Innovative Research and Development|| ISSN 2278–0211 5, no. 13 (2016).	Alphayo, Lutta	Livestock grazing can affect soil structure, function and productivity, with the strength of its effects hinging heavily on the type of grazing management system adopted. Planned grazing management, involving short-duration, high-intensity, rotational grazing has been proposed as a tool for improving rangeland soils, but its efficacy in this regard has never been evaluated in communal pastoral la…	2016	Kenya	0.45924	36.9326	from info in the paper	1684	from map	371		20	18	19		sandyloam		grassland_tree	wooded grassland	cattle		3		2013	from the info in the paper	dry-season		10-20	un	non	CI-partial planned-short-duration		60			58.42
382	60	Alphayo, Lutta, Oliver V. Wasonga, Wilfred O. Odadi, and Robinson K. Ngugi. "Differences of Soil Properties between Planned and Unplanned Grazing Sites in Semi-Arid Pastoral Rangelands of Northern Kenya." International Journal of Innovative Research and Development|| ISSN 2278–0211 5, no. 13 (2016).	Alphayo, Lutta	Livestock grazing can affect soil structure, function and productivity, with the strength of its effects hinging heavily on the type of grazing management system adopted. Planned grazing management, involving short-duration, high-intensity, rotational grazing has been proposed as a tool for improving rangeland soils, but its efficacy in this regard has never been evaluated in communal pastoral la…	2016	Kenya	0.45924	36.9326	from info in the paper	1684	from map	371		20	18	19		sandyloam		grassland_tree	wooded grassland	cattle		3		2013	from the info in the paper	dry-season		10-20	over	hea	CK-continous grazing-high-intensity		60			34.97
383	61	Yang, Zhen’an, Wan Xiong, Yingyi Xu, Lin Jiang, Erxiong Zhu, Wei Zhan, Yixin He et al. "Soil properties and species composition under different grazing intensity in an alpine meadow on the eastern Tibetan Plateau, China." Environmental monitoring and assessment 188, no. 12 (2016): 678.	Yang, Zhen’an	As the main form of land use and human disturbance of grassland, livestock grazing has great influences on the soil resources and plant communities. This study observed the variation of soil properties and community characteristics of four treatments of different grazing intensity (no grazing, UG; light grazing, LG; moderate grazing, MG; and heavy grazing, HG) in an alpine meadow of Sichuan Provi…	2016	China	34.9	102.1		3480		690		10.9	-10.3	0.9		dont		grassland	mixed grasses	cattle	yaks (cattle)	5	2010–2015	2015				0-10	un	non	No grazing	the grazing intensity was 0, 0.7, 1.2, and 1.6 yaks hm−2, respectively (Table 1). The yaks grazed in the corresponding experiment plots from May to October 2010–2015. The mean height of community under the heavy grazing > 10 cm	61											0.806225
384	61	Yang, Zhen’an, Wan Xiong, Yingyi Xu, Lin Jiang, Erxiong Zhu, Wei Zhan, Yixin He et al. "Soil properties and species composition under different grazing intensity in an alpine meadow on the eastern Tibetan Plateau, China." Environmental monitoring and assessment 188, no. 12 (2016): 678.	Yang, Zhen’an	As the main form of land use and human disturbance of grassland, livestock grazing has great influences on the soil resources and plant communities. This study observed the variation of soil properties and community characteristics of four treatments of different grazing intensity (no grazing, UG; light grazing, LG; moderate grazing, MG; and heavy grazing, HG) in an alpine meadow of Sichuan Provi…	2016	China	34.9	102.1		3480		690		10.9	-10.3	0.9		dont		grassland	mixed grasses	cattle	yaks (cattle)	5	2010–2015	2015				0-10	uno	lig	Light grazing	the grazing intensity was 0, 0.7, 1.2, and 1.6 yaks hm−2, respectively (Table 1). The yaks grazed in the corresponding experiment plots from May to October 2010–2015. The mean height of community under the heavy grazing > 10 cm	61											0.836407
[truncated: 2,830 more rows]
[truncated: 20 more columns]
