# Supplementary material for: A global meta-analysis of livestock grazing impacts on soil properties
Source: PLoS One. 2020 Aug 7;15(8):e0236638. doi: 10.1371/journal.pone.0236638 (PMC7413490; doi:10.1371/journal.pone.0236638)
Supplement: S2 Dataset — (XLSX) [file pone.0236638.s010.xlsx]

## Sheet: Dataset S2
S2 Dataset. Compiled datasets of livestock grazing effects on soil properties from 287 publications in 2007-2019 for this meta-analysis.
ID	SP	PID	CSS	LAT	LON	ALT	PRCP	TEMP	ST1	ST2	LU1	LU2	GA	GP	SY	DS	OGE	GDT	PID	GES	GID	AUT	ABS	PY	REF
Identity of line	Soil property	Publication ID	Country of study site	Latitude	Longitude	Altitude (m)	Precipitation (mm)	Temperature (°C)	Soil texture 1	Soil texture 2	Landuse1	Landuse2	Grazed animal	Grazed period (year)	Sampling year	Depth of soil (cm)	Overgrazing effects [over, overgrazing; non, non-overgrazing]	Grazed intensity treatment [hea, heavy grazing; mod, moderate grazing; lig, light grazing]	Publication ID	Grazed effect size	Grazed effect size ID	Author	Abstract	Published year	References
1	BD	10	Argentina	-36.6667	-56.9333	1.6	982	15.2	clay	others	grassland	GLD	cattle	31	2010	10	non	mod	10	0.172419	1	Bella et al	Over the last two decades, grazing intensity has increased in the temperate salt marshes of Samborombón Bay (Argentina) due to agricultural expansion and the displacement of domestic livestock to these areas. We investigated the effect of cattle grazing on soil chemical and physical properties in the higher (HE), medium (ME) and lower (LE) elevation levels of this temperate salt marsh. Soil data …	2015	Di Bella, C. E., et al. "Impact of cattle grazing on temperate coastal salt marsh soils." Soil Use and Management 31.2 (2015): 299-307.
2	BD	15	Canada	50.0004	-112.62	795	300	4.5	loam	others	grassland	GLD	cattle	3	2015	10	over	hea	15	-0.0377403	4	Miller et al	The objective of our study was to quantify the influence of cattle trails on runoff quantity and quality for a grazed pasture on native rangeland in a river valley of southern Alberta, Canada.	2017	Miller, Jim J., Tony Curtis, David S. Chanasyk, and Walter D. Willms. "Influence of Cattle Trails on Runoff Quantity and Quality." Journal of Environmental Quality 46, no. 2 (2017): 348-355.
3	BD	22	USA	33.8667	-83.4167	229.4	1250	16.5	sandyloam	sandy	ICLS	ICL	cattle	7	2009	10	non	mod	22	0.00816331	5	Franzluebbers et al	Soil organic C and N are important indicators of agricultural sustainability, yet numerous field studies have revealed a multitude of responses in the extent and rate of change imposed by conservation management and, therefore, a lack of clarity on responses. We conducted an evaluation of total and particulate organic C and N in the surface 30 cm on a Typic Kanhapludult in northern Georgia during…	2014	Franzluebbers, Alan J.; Stuedemann, John A. "Temporal Dynamics of Total and Particulate Organic Carbon and Nitrogen in Cover Crop Grazed Cropping Systems". SOIL SCIENCE SOCIETY OF AMERICA JOURNAL Volume: 78 Issue: 4 Pages: 1404-1413 Published: JUL-AUG 2014
4	BD	30	NewZealand	-46.2691	168.412	32	997	10.05	siltyloam	others	grassland	GLD	cattle	3	2002	10	non	mod	30	0.131825	7	Houlbrooke et al	The objective of our research was to assess the effectiveness of different spring-summer-autumn (lactation period) grazing strategies to protect soil physical properties and sustain pasture growth across a whole growing season.	2009	Houlbrooke, D. J.; Drewry, J. J.; Monaghan, R. M.; Paton, R.J.; Smith, L.C.; Littlejohn R.P.. " Grazing strategies to protect soil physical properties and maximise pasture yield on a Southland dairy farm". NEW ZEALAND JOURNAL OF AGRICULTURAL RESEARCH Volume: 52 Issue: 3 Pages: 323-336 Published: SEP 2009
5	BD	32	Poland	50.0667	19.85	650	1090	6.2	sandyloam	sandy	grassland	GLD	sheep	3	2007	10	non	mod	32	0.197435	8	Glab et al	The aim of this study is to evaluate the effects of different land management strategies, which are used in mountainous regions in the Carpathians, on the air–water properties of soil. Moreover, this study aims to achieve the morphometric characterization of soil pores over a wide range of diameters, from 0.005 to N2000 ?m, with special focus on macropores, investigated by image analysis of soil …	2009	Glab, Tomasz; Kacorzyk, Piotr; Zaleski, Tomasz. " Effect of land management in mountainous regions on physical quality of sandy loam Haplic Cambisol soil". GEODERMA Volume: 149 Issue: 3-4 Pages: 298-304 Published: MAR 15 2009
6	BD	33	India	11.5833	76.2	1075	1050	25	sandyclayloam	sandy	forest	GLT	cattle	16	2006	10	over	hea	33	0.0688053	10	Mehta et al	The objectives of the present study were: 1. To investigate key soil characteristics (physical, hydraulic, nutrient) along a degradation gradient: How are these characteristics related to degradation? 2. To compare key soil characteristics (physical, hydraulic) on and off trails, and estimate trail densities within research areas: How do trails impact these characteristics?	2008	Mehta, Vishal K.; Sullivan, Patrick J.; Walter, M. Todd; Krishnaswamy, Jagdish; DeGloria, Stephen D.. "Impacts of disturbance on soil properties in a dry tropical forest in Southern India". ECOHYDROLOGY Volume: 1 Issue: 2 Pages: 161-175 Published: JUL 2008
7	BD	35	Mexico	26.9975	-108.888	300	712	24.3	sandyclayloam	sandy	forest	GLT	cattle	20	2004	10	non	mod	35	-0.0114944	11	Alvarez-Yepiz et al	The objective of this study was to compare the floristic composition, vegetation structure, above-ground biomass (AGB) and soil properties of primary and secondary tropical dry forests sites with similar topographic and geomorphic conditions, but differing in their history of land use.	2008	Carlos Alvarez-Yepiz, Juan; Martinez-Yrizar, Angelina; Burquez, Alberto; Lindquist, Cynthia. "Variation in vegetation structure and soil properties related to land use history of old-growth and secondary tropical dry forests in northwestern Mexico". FOREST ECOLOGY AND MANAGEMENT Volume: 256 Issue: 3 Pages: 355-366 Published: JUL 30 2008
8	BD	35	Mexico	26.9975	-108.888	300	712	24.3	sandyclayloam	sandy	forest	GLT	cattle	20	2004	10	over	hea	35	0.00569802	12	Alvarez-Yepiz et al	The objective of this study was to compare the floristic composition, vegetation structure, above-ground biomass (AGB) and soil properties of primary and secondary tropical dry forests sites with similar topographic and geomorphic conditions, but differing in their history of land use.	2008	Carlos Alvarez-Yepiz, Juan; Martinez-Yrizar, Angelina; Burquez, Alberto; Lindquist, Cynthia. "Variation in vegetation structure and soil properties related to land use history of old-growth and secondary tropical dry forests in northwestern Mexico". FOREST ECOLOGY AND MANAGEMENT Volume: 256 Issue: 3 Pages: 355-366 Published: JUL 30 2008
9	BD	37	BurkinaFaso	12.2167	-2.7	259	841	28.5	siltyclay	others	grassland_tree	GLT	mix	11	2003	10	non	lig	37	0	13	Savadogo et al	The objectives of this study were to quantitatively describe the influence of prescribed fire, selected grazing intensities including grazing exclusion on soil characteristics, infiltration rate, forage production and vegetation cover after a short duration grazing experiment.	2007	Savadogo, Patrice; Sawadogo, Louis; Tiveau, Daniel. "Effects of grazing intensity and prescribed fire on soil physical and hydrological properties and pasture yield in the savanna woodlands of Burkina Faso". AGRICULTURE ECOSYSTEMS & ENVIRONMENT Volume: 118 Issue: 1-4 Pages: 80-92 Published: JAN 2007
10	BD	37	BurkinaFaso	12.2167	-2.7	259	841	28.5	siltyclay	others	grassland_tree	GLT	mix	11	2003	10	non	mod	37	0	14	Savadogo et al	The objectives of this study were to quantitatively describe the influence of prescribed fire, selected grazing intensities including grazing exclusion on soil characteristics, infiltration rate, forage production and vegetation cover after a short duration grazing experiment.	2007	Savadogo, Patrice; Sawadogo, Louis; Tiveau, Daniel. "Effects of grazing intensity and prescribed fire on soil physical and hydrological properties and pasture yield in the savanna woodlands of Burkina Faso". AGRICULTURE ECOSYSTEMS & ENVIRONMENT Volume: 118 Issue: 1-4 Pages: 80-92 Published: JAN 2007
11	BD	37	BurkinaFaso	12.2167	-2.7	259	841	28.5	siltyclay	others	grassland_tree	GLT	mix	11	2003	10	non	hea	37	0	15	Savadogo et al	The objectives of this study were to quantitatively describe the influence of prescribed fire, selected grazing intensities including grazing exclusion on soil characteristics, infiltration rate, forage production and vegetation cover after a short duration grazing experiment.	2007	Savadogo, Patrice; Sawadogo, Louis; Tiveau, Daniel. "Effects of grazing intensity and prescribed fire on soil physical and hydrological properties and pasture yield in the savanna woodlands of Burkina Faso". AGRICULTURE ECOSYSTEMS & ENVIRONMENT Volume: 118 Issue: 1-4 Pages: 80-92 Published: JAN 2007
12	BD	37	BurkinaFaso	12.2167	-2.7	259	841	28.5	siltyclay	others	grassland_tree	GLT	mix	11	2003	10	over	hea	37	0.0689929	16	Savadogo et al	The objectives of this study were to quantitatively describe the influence of prescribed fire, selected grazing intensities including grazing exclusion on soil characteristics, infiltration rate, forage production and vegetation cover after a short duration grazing experiment.	2007	Savadogo, Patrice; Sawadogo, Louis; Tiveau, Daniel. "Effects of grazing intensity and prescribed fire on soil physical and hydrological properties and pasture yield in the savanna woodlands of Burkina Faso". AGRICULTURE ECOSYSTEMS & ENVIRONMENT Volume: 118 Issue: 1-4 Pages: 80-92 Published: JAN 2007
13	BD	43	Switzerland	46.6214	7.265	1380	1250	6	sandyloam	sandy	grassland_tree	GLT	cattle	20	2010	10	non	hea	43	0.214657	17	Hiltbrunner et al	Stock farming plays an important role in the agriculture of alpine regions although deleterious effects on the soils are most pronounced here. We investigated the effects of cattle trampling on soil physical, chemical and microbial properties in a Swiss sub-alpine pasture. About 10% of the study site was bare of vegetation as a result of repeated cattle trampling and the bulk density of these bar…	2012	Hiltbrunner, David; Schulze, Sebastian; Hagedorn, Frank; Schmidt, Michael W.I.; Zimmmermann, Stephan."Cattle trampling alters soil properties and changes soil microbial communities in a Swiss sub-alpine pasture". GEODERMA Volume: 170 Pages: 369-377 Published: JAN 15 2012
14	BD	44	Nebraska	41.2	-96.5	361	782	10.4	siltyloam	others	ICLS	ICL	cattle	16	2015	10	non	mod	44	0.0558455	19	Manbir K. Rakkar	Corn (Zea mays L.) residue grazing can be an important component of crop–livestock systems, but its long-term impacts on soil properties are not well understood. Some producers are concerned that residue grazing can induce soil compaction and reduce crop yields. We assessed the 16-yr cumulative effect of cattle grazing of corn residues on soil compaction, structural quality, soil C, fertility, an…	2017	Rakkar, Manbir K., Humberto Blanco-Canqui, Rhae A. Drijber, Mary E. Drewnoski, James C. MacDonald, and Terry Klopfenstein. "Impacts of Cattle Grazing of Corn Residues on Soil Properties after 16 Years." Soil Science Society of America Journal 81, no. 2 (2017): 414-424.
15	BD	45	China	42.9167	120.7	360	360	6.4	sand	sandy	grassland	GLD	mix	25	2014	10	over	hea	45	0.0193349	21	Zhang, Jing	Understanding the responses of vegetation characteristics and soil properties to grazing disturbance is useful for grassland ecosystem restoration and management in semiarid areas. Here, we examined the effects of long-term grazing on vegetation characteristics, soil properties, and their relationships across four grassland types (meadow, Stipa steppe, scattered tree grassland, and sandy grasslan…	2017	Zhang, Jing, Xiaoan Zuo, Xin Zhou, Peng Lv, Jie Lian, and Xiyuan Yue. "Long-term grazing effects on vegetation characteristics and soil properties in a semiarid grassland, northern China." Environmental monitoring and assessment 189, no. 5 (2017): 216.
16	BD	45	China	42.9167	120.7	360	360	6.4	sand	sandy	grassland	GLD	mix	25	2014	10	over	hea	45	0.0137379	22	Zhang, Jing	Understanding the responses of vegetation characteristics and soil properties to grazing disturbance is useful for grassland ecosystem restoration and management in semiarid areas. Here, we examined the effects of long-term grazing on vegetation characteristics, soil properties, and their relationships across four grassland types (meadow, Stipa steppe, scattered tree grassland, and sandy grasslan…	2017	Zhang, Jing, Xiaoan Zuo, Xin Zhou, Peng Lv, Jie Lian, and Xiyuan Yue. "Long-term grazing effects on vegetation characteristics and soil properties in a semiarid grassland, northern China." Environmental monitoring and assessment 189, no. 5 (2017): 216.
17	BD	45	China	42.9167	120.7	360	360	6.4	sand	sandy	grassland_tree	GLT	mix	25	2014	10	over	hea	45	0.174769	23	Zhang, Jing	Understanding the responses of vegetation characteristics and soil properties to grazing disturbance is useful for grassland ecosystem restoration and management in semiarid areas. Here, we examined the effects of long-term grazing on vegetation characteristics, soil properties, and their relationships across four grassland types (meadow, Stipa steppe, scattered tree grassland, and sandy grasslan…	2017	Zhang, Jing, Xiaoan Zuo, Xin Zhou, Peng Lv, Jie Lian, and Xiyuan Yue. "Long-term grazing effects on vegetation characteristics and soil properties in a semiarid grassland, northern China." Environmental monitoring and assessment 189, no. 5 (2017): 216.
18	BD	45	China	42.9167	120.7	360	360	6.4	sand	sandy	grassland	GLD	mix	25	2014	10	over	hea	45	0.0849383	24	Zhang, Jing	Understanding the responses of vegetation characteristics and soil properties to grazing disturbance is useful for grassland ecosystem restoration and management in semiarid areas. Here, we examined the effects of long-term grazing on vegetation characteristics, soil properties, and their relationships across four grassland types (meadow, Stipa steppe, scattered tree grassland, and sandy grasslan…	2017	Zhang, Jing, Xiaoan Zuo, Xin Zhou, Peng Lv, Jie Lian, and Xiyuan Yue. "Long-term grazing effects on vegetation characteristics and soil properties in a semiarid grassland, northern China." Environmental monitoring and assessment 189, no. 5 (2017): 216.
19	BD	46	USA	35.1667	-93.8833	150	1293	16.6	siltyloam	others	grassland	GLD	cattle	12	2015	10	non	mod	46	0.0636877	29	Pilon, Cristiane	High grazing pressure can lead to soil erosion in pastures, causing increased sediment delivery to waterways. The objectives of this research were to evaluate the impact of grazing management and buffer strips on soil erosion by assessing soil physical properties, hydrology, and sediment loads from pastures fertilized with broiler litter. Field studies were conducted for 12 yr on 15 small watersh…	2017	Pilon, Cristiane, P. A. Moore, D. H. Pote, J. H. Pennington, J. W. Martin, D. K. Brauer, R. L. Raper, S. M. Dabney, and John Lee. "Long-term effects of grazing management and buffer strips on soil erosion from pastures." Journal of Environmental Quality 46, no. 2 (2017): 364-372.
20	BD	46	USA	35.1667	-93.8833	150	1293	16.6	siltyloam	others	grassland	GLD	cattle	12	2015	10	over	hea	46	0.0737216	30	Pilon, Cristiane	High grazing pressure can lead to soil erosion in pastures, causing increased sediment delivery to waterways. The objectives of this research were to evaluate the impact of grazing management and buffer strips on soil erosion by assessing soil physical properties, hydrology, and sediment loads from pastures fertilized with broiler litter. Field studies were conducted for 12 yr on 15 small watersh…	2017	Pilon, Cristiane, P. A. Moore, D. H. Pote, J. H. Pennington, J. W. Martin, D. K. Brauer, R. L. Raper, S. M. Dabney, and John Lee. "Long-term effects of grazing management and buffer strips on soil erosion from pastures." Journal of Environmental Quality 46, no. 2 (2017): 364-372.
21	BD	47	Spain	40.0001	-4.99923	497	622.5	16	sandyloam	sandy	grassland_tree	GLT	mix	30	2011	10	over	mod	47	0.0545974	31	Manuel Pulido	Soil degradation phenomena, including water erosion and physical and biological processes, have already been reported in rangelands of southwestern Spain. The increasing numbers of livestock since 1986 have been highlighted as one of the key causes. The main goal of this work is to analyse the effects of the excessive number of animals on soil quality and pasture production on privately owned far…	2016	Pulido, Manuel, Susanne Schnabel, Joaquín Francisco Lavado Contador, Javier Lozano?Parra, and Francisco González. "The impact of heavy grazing on soil quality and pasture production in rangelands of SW Spain." Land Degradation & Development (2016).
22	BD	47	Spain	40.0001	-4.99923	497	623.5	16	sandyloam	sandy	grassland_tree	GLT	mix	30	2011	10	over	hea	47	0.166573	32	Manuel Pulido	Soil degradation phenomena, including water erosion and physical and biological processes, have already been reported in rangelands of southwestern Spain. The increasing numbers of livestock since 1986 have been highlighted as one of the key causes. The main goal of this work is to analyse the effects of the excessive number of animals on soil quality and pasture production on privately owned far…	2016	Pulido, Manuel, Susanne Schnabel, Joaquín Francisco Lavado Contador, Javier Lozano?Parra, and Francisco González. "The impact of heavy grazing on soil quality and pasture production in rangelands of SW Spain." Land Degradation & Development (2016).
23	BD	50	Brazil	-8.35806	-42.2467	244	651.4	30.5	clayloam	others	grassland	GLD	cattle	20	2012	10	non	mod	50	0.0082988	33	Ferreira, Ana Carolina Câmara	Land-use change is one of the most important anthropogenic environmental change drivers affecting the biodiversity and functioning of ecosystems. However, there is limited knowledge of the consequences for soil processes in many regions around the globe. The Brazilian semi-arid ecosystem known as Caatinga has experienced the transformation from native forest into agricultural land, with heretofor…	2016	Ferreira, Ana Carolina Câmara, Luiz Fernando Carvalho Leite, Ademir Sérgio Ferreira Araújo, and Nico Eisenhauer. "Land?Use Type Effects on Soil Organic Carbon and Microbial Properties in a Semi?arid Region of Northeast Brazil." Land Degradation & Development 27, no. 2 (2016): 171-178.
24	BD	51	Argentina	-42.65	-65.3833	115	231	13.8	mixed	others	grassland	GLD	sheep	18	2007	10	non	mod	51	0.105526	35	Prieto	Grazers exert important effects on the plant–soil system influencing the structure and functioning of the ecosystems. The effect of grazing on soil enzyme and microbial activities in arid ecosystems of the Patagonian Monte (Argentina) was studied by assessing the cover of plant life forms (grasses, shrubs and dwarf shrubs) at five modal plant-covered patches at three sites across a grazing gradie…	2011	Prieto, Luciano H., Mónica B. Bertiller, Analía L. Carrera, and Nelda L. Olivera. "Soil enzyme and microbial activities in a grazing ecosystem of Patagonian Monte, Argentina." Geoderma 162, no. 3 (2011): 281-287.
25	BD	51	Argentina	-42.65	-65.3833	115	231	13.8	mixed	others	grassland	GLD	sheep	18	2007	10	non	hea	51	0.158466	36	Prieto	Grazers exert important effects on the plant–soil system influencing the structure and functioning of the ecosystems. The effect of grazing on soil enzyme and microbial activities in arid ecosystems of the Patagonian Monte (Argentina) was studied by assessing the cover of plant life forms (grasses, shrubs and dwarf shrubs) at five modal plant-covered patches at three sites across a grazing gradie…	2011	Prieto, Luciano H., Mónica B. Bertiller, Analía L. Carrera, and Nelda L. Olivera. "Soil enzyme and microbial activities in a grazing ecosystem of Patagonian Monte, Argentina." Geoderma 162, no. 3 (2011): 281-287.
26	BD	52	Brazil	-28.6457	-54.5338	465	1850	19	clay	others	ICLS	ICL	cattle	11	2011	10	non	hea	52	0.0260699	37	Cecagno, Diego	Crop-livestock integrated systems possess some uniqueness in soil and plant hydro-physical properties and processes. To obtain a better understanding of these systems, it is necessary to evaluate them with indices that take into account several attributes. Our study aimed to evaluate the efficiency of the least limiting water range in determining the influence of grazing intensities on soybean yi…	2016	Cecagno, Diego, Sérgio Ely Valadão Gigante de Andrade, Ibanor Anghinoni, Taise Robinson Kunrath, Amanda Posselt Martins, José Miguel Reichert, Paulo Ivonir Gubiani, Fabricio Balerini, Jessé Rodrigo Fink, and Paulo Cesar de Faccio Carvalho. "Least limiting water range and soybean yield in a long-term, no-till, integrated crop-livestock system under
27	BD	52	Brazil	-28.6457	-54.5338	465	1850	19	clay	others	ICLS	ICL	cattle	11	2011	10	non	mod	52	0.00302637	40	Cecagno, Diego	Crop-livestock integrated systems possess some uniqueness in soil and plant hydro-physical properties and processes. To obtain a better understanding of these systems, it is necessary to evaluate them with indices that take into account several attributes. Our study aimed to evaluate the efficiency of the least limiting water range in determining the influence of grazing intensities on soybean yi…	2016	Cecagno, Diego, Sérgio Ely Valadão Gigante de Andrade, Ibanor Anghinoni, Taise Robinson Kunrath, Amanda Posselt Martins, José Miguel Reichert, Paulo Ivonir Gubiani, Fabricio Balerini, Jessé Rodrigo Fink, and Paulo Cesar de Faccio Carvalho. "Least limiting water range and soybean yield in a long-term, no-till, integrated crop-livestock system under
28	BD	56	SouthAfrica	-24.75	31.3667	1900	373	14.4	sandyloam	sandy	grassland	GLD	sheep	75	2014	10	over	hea	56	0.106437	45	Talore, D. G.	BACKGROUND Little is known about how basic soil properties respond to contrasting grazing intensities in the Karoo biome, South Africa. The aim of this study was to investigate impacts of long-term (>75 years) grazing at 1.18 heads ha?1 (heavy; CGH), 0.78 heads ha?1 (light; CGL), and exclosure on selected soil properties. Soil samples were collected to a depth of 60 cm from the long-term experime…	2016	Talore, D. G., Tesfamariam, E. H., Hassen, A., Du Toit, J. C. O., Klampp, K., & Jean?Francois, S. (2016). Long?term impacts of grazing intensity on soil carbon sequestration and selected soil properties in the arid Eastern Cape, South Africa. Journal of the Science of Food and Agriculture, 96(6), 1945-1952.
29	BD	59	China	36.1667	106.35	1950	425.42	7.01	dont	others	grassland	GLD	sheep	33	2015	10	over	hea	59	0.11909	50	Cheng, Jimin	Grazing exclusion is regarded as an effective way to restore degraded grasslands. However, it remains unclear if grazing exclusion could improve soil bacterial communities and how the soil bacteria affect soil organic carbon (SOC) in semi-arid grasslands over 33 years of continuous grazing exclusion. We studied the effects of 33 years of grazing exclusion on vegetation characteristics, soil prope…	2016	Cheng, Jimin, Guanghua Jing, Lin Wei, and Zhaobin Jing. "Long-term grazing exclusion effects on vegetation characteristics, soil properties and bacterial communities in the semi-arid grasslands of China." Ecological Engineering 97 (2016): 170-178.
30	BD	60	Kenya	0.45924	36.9326	1684	371	19	sandyloam	sandy	grassland_tree	GLT	cattle	3	2013	10	non	mod	60	-0.104403	53	Alphayo, Lutta	Livestock grazing can affect soil structure, function and productivity, with the strength of its effects hinging heavily on the type of grazing management system adopted. Planned grazing management, involving short-duration, high-intensity, rotational grazing has been proposed as a tool for improving rangeland soils, but its efficacy in this regard has never been evaluated in communal pastoral la…	2016	Alphayo, Lutta, Oliver V. Wasonga, Wilfred O. Odadi, and Robinson K. Ngugi. "Differences of Soil Properties between Planned and Unplanned Grazing Sites in Semi-Arid Pastoral Rangelands of Northern Kenya." International Journal of Innovative Research and Development|| ISSN 2278–0211 5, no. 13 (2016).
31	BD	60	Kenya	0.45924	36.9326	1684	371	19	sandyloam	sandy	grassland_tree	GLT	cattle	3	2013	10	over	hea	60	0.117783	54	Alphayo, Lutta	Livestock grazing can affect soil structure, function and productivity, with the strength of its effects hinging heavily on the type of grazing management system adopted. Planned grazing management, involving short-duration, high-intensity, rotational grazing has been proposed as a tool for improving rangeland soils, but its efficacy in this regard has never been evaluated in communal pastoral la…	2016	Alphayo, Lutta, Oliver V. Wasonga, Wilfred O. Odadi, and Robinson K. Ngugi. "Differences of Soil Properties between Planned and Unplanned Grazing Sites in Semi-Arid Pastoral Rangelands of Northern Kenya." International Journal of Innovative Research and Development|| ISSN 2278–0211 5, no. 13 (2016).
32	BD	61	China	34.9	102.1	3480	690	0.9	dont	others	grassland	GLD	cattle	5	2015	10	non	lig	61	0.0367518	55	Yang, Zhen’an	As the main form of land use and human disturbance of grassland, livestock grazing has great influences on the soil resources and plant communities. This study observed the variation of soil properties and community characteristics of four treatments of different grazing intensity (no grazing, UG; light grazing, LG; moderate grazing, MG; and heavy grazing, HG) in an alpine meadow of Sichuan Provi…	2016	Yang, Zhen’an, Wan Xiong, Yingyi Xu, Lin Jiang, Erxiong Zhu, Wei Zhan, Yixin He et al. "Soil properties and species composition under different grazing intensity in an alpine meadow on the eastern Tibetan Plateau, China." Environmental monitoring and assessment 188, no. 12 (2016): 678.
33	BD	61	China	34.9	102.1	3480	690	0.9	dont	others	grassland	GLD	cattle	5	2015	10	non	mod	61	0.148851	56	Yang, Zhen’an	As the main form of land use and human disturbance of grassland, livestock grazing has great influences on the soil resources and plant communities. This study observed the variation of soil properties and community characteristics of four treatments of different grazing intensity (no grazing, UG; light grazing, LG; moderate grazing, MG; and heavy grazing, HG) in an alpine meadow of Sichuan Provi…	2016	Yang, Zhen’an, Wan Xiong, Yingyi Xu, Lin Jiang, Erxiong Zhu, Wei Zhan, Yixin He et al. "Soil properties and species composition under different grazing intensity in an alpine meadow on the eastern Tibetan Plateau, China." Environmental monitoring and assessment 188, no. 12 (2016): 678.
34	BD	61	China	34.9	102.1	3480	690	0.9	dont	others	grassland	GLD	cattle	5	2015	10	non	hea	61	0.180509	57	Yang, Zhen’an	As the main form of land use and human disturbance of grassland, livestock grazing has great influences on the soil resources and plant communities. This study observed the variation of soil properties and community characteristics of four treatments of different grazing intensity (no grazing, UG; light grazing, LG; moderate grazing, MG; and heavy grazing, HG) in an alpine meadow of Sichuan Provi…	2016	Yang, Zhen’an, Wan Xiong, Yingyi Xu, Lin Jiang, Erxiong Zhu, Wei Zhan, Yixin He et al. "Soil properties and species composition under different grazing intensity in an alpine meadow on the eastern Tibetan Plateau, China." Environmental monitoring and assessment 188, no. 12 (2016): 678.
35	BD	64	UK	53.2389	-4.01858	13	1000	9.06111	loam	others	grassland	GLD	sheep	22	2014	10	non	hea	64	0.072309	58	Lunka, Peter	Compaction of upper soil layers by intensive sheep grazing has been connected with increased local flood risk in silvopastoral systems. A 12-week field study was conducted at the Henfaes Research Station near Bangor, Wales to compare canopy interception, soil water infiltration, and bulk density between a control pasture and two silvopastoral tree planting configurations: trees clumped in fenced-…	2016	Lunka, Peter, and Sopan D. Patil. "Impact of tree planting configuration and grazing restriction on canopy interception and soil hydrological properties: implications for flood mitigation in silvopastoral systems." Hydrological Processes 30, no. 6 (2016): 945-958.
36	BD	64	UK	53.2389	-4.01858	13	1000	9.06111	loam	others	grassland_tree	GLT	sheep	22	2014	10	non	hea	64	0.149656	59	Lunka, Peter	Compaction of upper soil layers by intensive sheep grazing has been connected with increased local flood risk in silvopastoral systems. A 12-week field study was conducted at the Henfaes Research Station near Bangor, Wales to compare canopy interception, soil water infiltration, and bulk density between a control pasture and two silvopastoral tree planting configurations: trees clumped in fenced-…	2016	Lunka, Peter, and Sopan D. Patil. "Impact of tree planting configuration and grazing restriction on canopy interception and soil hydrological properties: implications for flood mitigation in silvopastoral systems." Hydrological Processes 30, no. 6 (2016): 945-958.
37	BD	67	China	38.9	100.8	1855	202.7	7	mixed	others	grassland	GLD	sheep	18	2016	10	over	hea	67	0.0891278	60	Wang, Tianwei	In recent decades, temperate steppe have become seriously degraded, and rest grazing or moderate grazing approaches have been widely adopted since 1998 to restore degraded grasslands in northern China. The importance of choosing an appropriate grazing management regime for optimizing carbon sequestration in light of climate change or promoting other multiple ecological benefits of grassland ecosy…	2017	Wang, Tianwei, Zhan Zhang, Zhanbin Li, and Peng Li. "Grazing management affects plant diversity and soil properties in a temperate steppe in northern China." CATENA 158 (2017): 141-147.
38	BD	67	China	38.9	100.8	1855	202.7	7	mixed	others	grassland	GLD	sheep	18	2016	10	non	mod	67	0.0414997	61	Wang, Tianwei	In recent decades, temperate steppe have become seriously degraded, and rest grazing or moderate grazing approaches have been widely adopted since 1998 to restore degraded grasslands in northern China. The importance of choosing an appropriate grazing management regime for optimizing carbon sequestration in light of climate change or promoting other multiple ecological benefits of grassland ecosy…	2017	Wang, Tianwei, Zhan Zhang, Zhanbin Li, and Peng Li. "Grazing management affects plant diversity and soil properties in a temperate steppe in northern China." CATENA 158 (2017): 141-147.
39	BD	68	Canada	49.8167	-104.767	1600	320	8.6	clayloam	others	grassland	GLD	mix	18	2014	10	non	mod	68	0.076179	64	Andrés, Pilar	Global circulation models predict shifts in precipitation patterns in arid and semiarid ecosystems worldwide. Independently of changes in total precipitation, rainfall is expected to concentrate in less frequent but larger events, and this redistribution will increase drought severity in biomes naturally controlled by precipitation pulses and water availability. This study focuses on effects of a…	2017	Andrés, Pilar, John C. Moore, Francesca Cotrufo, Karolien Denef, Michelle L. Haddix, Roberto Molowny-Horas, Miquel Riba, and Diana H. Wall. "Grazing and edaphic properties mediate soil biotic response to altered precipitation patterns in a semiarid prairie." Soil Biology and Biochemistry 113 (2017): 263-274.
40	BD	69	China	33.0536	96.6827	4284	1000	7	sandyloam	sandy	grassland	GLD	mix	7	2013	10	non	mod	69	0.177887	65	Lu	Since the 1980s, alpine grasslands have been seriously degraded on the Tibetan Plateau. Grazing exclusion by fencing has been widely adopted to restore degraded grasslands. To clarify the effect of grazing exclusion on soil quality, we investigated soil properties and nutrients by comparing free-grazing (FG) and grazing exclusion (GE) grasslands in Tibet. Soil properties – including soil bulk den…	2015	Lu, X., Y. Yan, J. Sun, X. Zhang, Y. Chen, X. Wang, and G. Cheng. "Short-term grazing exclusion has no impact on soil properties and nutrients of degraded alpine grassland in Tibet, China." Solid Earth 6, no. 4 (2015): 1195-1205.
41	BD	69	China	33.0536	96.6827	4284	1000	7	sandyloam	sandy	grassland	GLD	mix	7	2013	10	non	mod	69	-0.0188093	66	Lu	Since the 1980s, alpine grasslands have been seriously degraded on the Tibetan Plateau. Grazing exclusion by fencing has been widely adopted to restore degraded grasslands. To clarify the effect of grazing exclusion on soil quality, we investigated soil properties and nutrients by comparing free-grazing (FG) and grazing exclusion (GE) grasslands in Tibet. Soil properties – including soil bulk den…	2015	Lu, X., Y. Yan, J. Sun, X. Zhang, Y. Chen, X. Wang, and G. Cheng. "Short-term grazing exclusion has no impact on soil properties and nutrients of degraded alpine grassland in Tibet, China." Solid Earth 6, no. 4 (2015): 1195-1205.
42	BD	69	China	33.0536	96.6827	4284	1000	7	sandyloam	sandy	grassland	GLD	mix	7	2013	10	non	mod	69	0.1039	67	Lu	Since the 1980s, alpine grasslands have been seriously degraded on the Tibetan Plateau. Grazing exclusion by fencing has been widely adopted to restore degraded grasslands. To clarify the effect of grazing exclusion on soil quality, we investigated soil properties and nutrients by comparing free-grazing (FG) and grazing exclusion (GE) grasslands in Tibet. Soil properties – including soil bulk den…	2015	Lu, X., Y. Yan, J. Sun, X. Zhang, Y. Chen, X. Wang, and G. Cheng. "Short-term grazing exclusion has no impact on soil properties and nutrients of degraded alpine grassland in Tibet, China." Solid Earth 6, no. 4 (2015): 1195-1205.
43	BD	69	China	33.0536	96.6827	4284	1000	7	sandyloam	sandy	grassland	GLD	mix	7	2013	10	non	mod	69	0.0704517	68	Lu	Since the 1980s, alpine grasslands have been seriously degraded on the Tibetan Plateau. Grazing exclusion by fencing has been widely adopted to restore degraded grasslands. To clarify the effect of grazing exclusion on soil quality, we investigated soil properties and nutrients by comparing free-grazing (FG) and grazing exclusion (GE) grasslands in Tibet. Soil properties – including soil bulk den…	2015	Lu, X., Y. Yan, J. Sun, X. Zhang, Y. Chen, X. Wang, and G. Cheng. "Short-term grazing exclusion has no impact on soil properties and nutrients of degraded alpine grassland in Tibet, China." Solid Earth 6, no. 4 (2015): 1195-1205.
44	BD	70	Australia	-31.5	145.817	243	250	18	loam	others	grassland_tree	GLT	sheep	30	2013	10	non	mod	70	0.125163	73	Eldridge, David J.	Increases in the density of woody plants are a global phenomenon in drylands, and large aggregations of shrubs, in particular, are regarded as being indicative of dysfunctional ecosystems. There is increasing evidence that overgrazing by livestock reduces ecosystem functions in shrublands, but that shrubs may buffer the negative effects of increasing grazing. We examined changes in water infiltra…	2015	Eldridge, David J., Genevieve Beecham, and James B. Grace. "Do shrubs reduce the adverse effects of grazing on soil properties?." Ecohydrology 8, no. 8 (2015): 1503-1513.
45	BD	70	Australia	-31.5	145.817	243	250	18	loam	others	grassland_tree	GLT	sheep	30	2013	10	over	hea	70	0.105361	74	Eldridge, David J.	Increases in the density of woody plants are a global phenomenon in drylands, and large aggregations of shrubs, in particular, are regarded as being indicative of dysfunctional ecosystems. There is increasing evidence that overgrazing by livestock reduces ecosystem functions in shrublands, but that shrubs may buffer the negative effects of increasing grazing. We examined changes in water infiltra…	2015	Eldridge, David J., Genevieve Beecham, and James B. Grace. "Do shrubs reduce the adverse effects of grazing on soil properties?." Ecohydrology 8, no. 8 (2015): 1503-1513.
46	BD	71	SouthAfrica	-27	22	1103.5	374	17.6	sand	sandy	grassland	GLD	mix	17	2011	10	over	hea	71	0.0253178	75	Sandhage-Hofmann, Alexandra	Although the savanna biome of South Africa is a major resource for rangeland management, little is known about how differences in rangeland management systems affect soil properties in such biomes. Near to Kuruman, commercial farms have practiced rotational grazing for decades. In communal areas of former homeland Bophuthatswana, similar strategies were used prior to 1994. Nowadays, a continuous …	2015	Sandhage-Hofmann, Alexandra, E. Kotzé, L. Van Delden, M. Dominiak, H. J. Fouché, H. C. Van der Westhuizen, R. J. Oomen, C. C. Du Preez, and Wulf Amelung. "Rangeland management effects on soil properties in the savanna biome, South Africa: A case study along grazing gradients in communal and commercial farms." Journal of Arid Environments 120 (2015)
47	BD	71	SouthAfrica	-27	22	1103.5	374	17.6	sand	sandy	grassland	GLD	mix	17	2011	10	over	hea	71	-0.00322062	77	Sandhage-Hofmann, Alexandra	Although the savanna biome of South Africa is a major resource for rangeland management, little is known about how differences in rangeland management systems affect soil properties in such biomes. Near to Kuruman, commercial farms have practiced rotational grazing for decades. In communal areas of former homeland Bophuthatswana, similar strategies were used prior to 1994. Nowadays, a continuous …	2015	Sandhage-Hofmann, Alexandra, E. Kotzé, L. Van Delden, M. Dominiak, H. J. Fouché, H. C. Van der Westhuizen, R. J. Oomen, C. C. Du Preez, and Wulf Amelung. "Rangeland management effects on soil properties in the savanna biome, South Africa: A case study along grazing gradients in communal and commercial farms." Journal of Arid Environments 120 (2015)
48	BD	71	SouthAfrica	-27	22	1103.5	374	17.6	sand	sandy	grassland	GLD	mix	17	2011	10	over	hea	71	0.0324704	79	Sandhage-Hofmann, Alexandra	Although the savanna biome of South Africa is a major resource for rangeland management, little is known about how differences in rangeland management systems affect soil properties in such biomes. Near to Kuruman, commercial farms have practiced rotational grazing for decades. In communal areas of former homeland Bophuthatswana, similar strategies were used prior to 1994. Nowadays, a continuous …	2015	Sandhage-Hofmann, Alexandra, E. Kotzé, L. Van Delden, M. Dominiak, H. J. Fouché, H. C. Van der Westhuizen, R. J. Oomen, C. C. Du Preez, and Wulf Amelung. "Rangeland management effects on soil properties in the savanna biome, South Africa: A case study along grazing gradients in communal and commercial farms." Journal of Arid Environments 120 (2015)
49	BD	72	Iran	34.3333	48.3833	2339	364	16.6	dont	others	grassland	GLD	sheep	1	2014	10	non	hea	72	0.192543	81	Akhzari, Davoud	Grazing modifies the aboveground soil and plants of rangeland ecosystems. This study was conducted to determine the effects of various grazing intensity levels on soil bulk density, soil pH, soil electrical conductivity (EC), soil total organic carbon (TOC), aboveground biomass production, plant community richness (N), and vegetation diversity (H) in Gian Rangeland, Hamedan Province, Iran. Soil a…	2015	Akhzari, Davoud, Mohammad Pessarakli, and Samaneh Eftekhari Ahandani. "Effects of grazing intensity on soil and vegetation properties in a Mediterranean rangeland." Communications in Soil Science and Plant Analysis 46, no. 22 (2015): 2798-2806.
50	BD	72	Iran	34.3333	48.3833	2339	364	16.6	dont	others	grassland	GLD	sheep	1	2014	10	non	mod	72	0.0789884	82	Akhzari, Davoud	Grazing modifies the aboveground soil and plants of rangeland ecosystems. This study was conducted to determine the effects of various grazing intensity levels on soil bulk density, soil pH, soil electrical conductivity (EC), soil total organic carbon (TOC), aboveground biomass production, plant community richness (N), and vegetation diversity (H) in Gian Rangeland, Hamedan Province, Iran. Soil a…	2015	Akhzari, Davoud, Mohammad Pessarakli, and Samaneh Eftekhari Ahandani. "Effects of grazing intensity on soil and vegetation properties in a Mediterranean rangeland." Communications in Soil Science and Plant Analysis 46, no. 22 (2015): 2798-2806.
51	BD	72	Iran	34.3333	48.3833	2339	364	16.6	dont	others	grassland	GLD	sheep	1	2014	10	non	lig	72	0.0789884	83	Akhzari, Davoud	Grazing modifies the aboveground soil and plants of rangeland ecosystems. This study was conducted to determine the effects of various grazing intensity levels on soil bulk density, soil pH, soil electrical conductivity (EC), soil total organic carbon (TOC), aboveground biomass production, plant community richness (N), and vegetation diversity (H) in Gian Rangeland, Hamedan Province, Iran. Soil a…	2015	Akhzari, Davoud, Mohammad Pessarakli, and Samaneh Eftekhari Ahandani. "Effects of grazing intensity on soil and vegetation properties in a Mediterranean rangeland." Communications in Soil Science and Plant Analysis 46, no. 22 (2015): 2798-2806.
52	BD	74	Mongolia	46.3994	100.821	2073	296.6	0.5	sandyloam	sandy	grassland_tree	GLT	mix	20	2013	10	non	hea	74	0	84	Baasandorj, Ya	Recent debates about the condition of Mongolia’s rangelands and possible causes of rangeland change highlight the need for greater understanding of changes in grassland soil fertility and physical characteristics associated with grazing. As part of a large observational study of grazing effects on different Mongolian ecological zones and soil types (ecological sites), we studied soil characterist…	2015	Baasandorj, Ya, J. Khishigbayar, M. E. Fernandez-Gimenez, J. Tsogtbaatar, R. Delgertsetseg, and J. Chantsallkham. "Changes in Soil Properties along Grazing Gradients in the Mountain and Forest Steppe, Steppe and Desert Steppe Zones of Mongolia." BUILDING RESILIENCE OF MONGOLIAN RANGELANDS (2015): 48.
53	BD	74	Mongolia	46.3994	100.821	2073	296.6	0.5	sandyloam	sandy	grassland_tree	GLT	mix	20	2013	10	non	mod	74	-0.0281709	85	Baasandorj, Ya	Recent debates about the condition of Mongolia’s rangelands and possible causes of rangeland change highlight the need for greater understanding of changes in grassland soil fertility and physical characteristics associated with grazing. As part of a large observational study of grazing effects on different Mongolian ecological zones and soil types (ecological sites), we studied soil characterist…	2015	Baasandorj, Ya, J. Khishigbayar, M. E. Fernandez-Gimenez, J. Tsogtbaatar, R. Delgertsetseg, and J. Chantsallkham. "Changes in Soil Properties along Grazing Gradients in the Mountain and Forest Steppe, Steppe and Desert Steppe Zones of Mongolia." BUILDING RESILIENCE OF MONGOLIAN RANGELANDS (2015): 48.
54	BD	74	Mongolia	46.3994	100.821	1352	296.6	0.5	sandyloam	sandy	grassland	GLD	mix	20	2013	10	non	hea	74	0.00286364	86	Baasandorj, Ya	Recent debates about the condition of Mongolia’s rangelands and possible causes of rangeland change highlight the need for greater understanding of changes in grassland soil fertility and physical characteristics associated with grazing. As part of a large observational study of grazing effects on different Mongolian ecological zones and soil types (ecological sites), we studied soil characterist…	2015	Baasandorj, Ya, J. Khishigbayar, M. E. Fernandez-Gimenez, J. Tsogtbaatar, R. Delgertsetseg, and J. Chantsallkham. "Changes in Soil Properties along Grazing Gradients in the Mountain and Forest Steppe, Steppe and Desert Steppe Zones of Mongolia." BUILDING RESILIENCE OF MONGOLIAN RANGELANDS (2015): 48.
55	BD	74	Mongolia	46.3994	100.821	1352	296.6	0.5	sandyloam	sandy	grassland	GLD	mix	20	2013	10	non	mod	74	0.00134862	87	Baasandorj, Ya	Recent debates about the condition of Mongolia’s rangelands and possible causes of rangeland change highlight the need for greater understanding of changes in grassland soil fertility and physical characteristics associated with grazing. As part of a large observational study of grazing effects on different Mongolian ecological zones and soil types (ecological sites), we studied soil characterist…	2015	Baasandorj, Ya, J. Khishigbayar, M. E. Fernandez-Gimenez, J. Tsogtbaatar, R. Delgertsetseg, and J. Chantsallkham. "Changes in Soil Properties along Grazing Gradients in the Mountain and Forest Steppe, Steppe and Desert Steppe Zones of Mongolia." BUILDING RESILIENCE OF MONGOLIAN RANGELANDS (2015): 48.
56	BD	75	Iran	34.2	48.9667	2339	364	16.6	dont	others	grassland	GLD	cattle	20	2013	10	over	hea	75	0.27838	88	Akhzari, Davoud	Livestock grazing and rangelands fire are important ecological disturbances influencing the vegetation and soil properties in rangelands ecosystem. This study was conducted to determine the effects of different burned treatments and distances from the water sources on some soil and vegetation properties of rangelands ecosystem. The experiment was conducted in Lashgar Dar Rangelands. Vegetation sa…	2015	Akhzari, Davoud, Mohammad Pessarakli, Farnaz Mahmoodi, and Behnoush Farokhzadeh. "Effects of Grazing and Fire on Soil and Vegetation Properties in a Semi-Arid Rangeland." ECOPERSIA 3, no. 1 (2015): 901-916.
57	BD	75	Iran	34.2	48.9667	2339	364	16.6	dont	others	grassland	GLD	cattle	20	2013	10	non	mod	75	0.127339	89	Akhzari, Davoud	Livestock grazing and rangelands fire are important ecological disturbances influencing the vegetation and soil properties in rangelands ecosystem. This study was conducted to determine the effects of different burned treatments and distances from the water sources on some soil and vegetation properties of rangelands ecosystem. The experiment was conducted in Lashgar Dar Rangelands. Vegetation sa…	2015	Akhzari, Davoud, Mohammad Pessarakli, Farnaz Mahmoodi, and Behnoush Farokhzadeh. "Effects of Grazing and Fire on Soil and Vegetation Properties in a Semi-Arid Rangeland." ECOPERSIA 3, no. 1 (2015): 901-916.
58	BD	78	China	36.2167	106.4	2000	425	5	siltyloam	others	grassland	GLD	sheep	5	2010	10	non	mod	78	0.0877756	90	Wu, Tie-Niu	Soil–water characteristics are necessary for water quality monitoring, solute migration and plant growth. Soil–water characteristic curve (SWCC) is a relationship between suction and water content or degree of saturation. However, little information is available concerning the impacts of grazing exclusion management on soil–water characteristics. Here, the soil–water characteristics of grasslands…	2014	Wu, Tie-Niu, Gao-Lin Wu, Dong Wang, and Zhi-Hua Shi. "Soil-hydrological properties response to grazing exclusion in a steppe grassland of the Loess Plateau." Environmental earth sciences 71, no. 2 (2014): 745-752.
59	BD	80	Iran	31.3333	54.5	1616	1200	16.7	sandyloam	sandy	grassland	GLD	sheep	18	2012	10	non	hea	80	0.267479	93	Hossein Jafari, Samira	Owing to the importance and necessity of identifying soil properties in arid rangeland management, and the variable effects of different kinds of herbivores on soil, this study compares some of the physical and chemical properties of soil between two regions experiencing livestock and wildlife grazing in the desert rangelands of Kalmand-Bahadoran in Yazd province. The key areas in two regions exp…	2014	Hossein Jafari, Samira, Mohammad Reza Tatian, Reza Tamartash, and Ali Akbar Karimian. "Wildlife and Livestock Grazing Effects on Some Physical and Chemical Soil Properties (Case Study: Kalmand-Bahadoran Arid Rangelands of Yazd Province)." Desert 19, no. 1 (2014): 57-63.
60	BD	83	USA	45.6667	-111.033	1468	465	6.6	siltyloam	others	ICLS	ICL	sheep	4	2008	10	non	hea	83	0.0687139	97	Lenssen, Andrew W.	The two predominant systems for weed management in summer fallow are tillage with a field cultivator or multiple applications of broad spectrum herbicides with zero tillage. Both systems are based on substantial use of off farm resources. Our objective was to determine if strategic grazing of sheep may allow grain growers to more sustainably manage crop residues, volunteer crop, and other weeds d…	2013	Lenssen, Andrew W., Upendra M. Sainju, and Patrick G. Hatfield. "Integrating sheep grazing into wheat–fallow systems: Crop yield and soil properties." Field crops research 146 (2013): 75-85.
61	BD	84	Ireland	52.85	-8.35	95	1009	10.9	clayloam	others	grassland	GLD	cattle	2	2010	10	non	mod	84	0.0653249	100	Phelan, P., B. Keogh	White clover can reduce fertilizer-N requirements, improve sward nutritive value and increase environmental sustainability of grazed grasslands. Results of previous experiments in glasshouse conditions and on mown plots have suggested that white clover may be more susceptible than perennial ryegrass to treading damage on wet soils. However, this phenomenon has not been investigated under actual g…	2013	Phelan, P., B. Keogh, I. A. Casey, M. Necpalova, and J. Humphreys. "The effects of treading by dairy cows on soil properties and herbage production for three white clover?based grazing systems on a clay loam soil." Grass and Forage Science 68, no. 4 (2013): 548-563.
62	BD	84	Ireland	52.85	-8.35	95	1009	10.9	clayloam	others	grassland	GLD	cattle	2	2010	10	non	hea	84	0.10995	101	Phelan, P., B. Keogh	White clover can reduce fertilizer-N requirements, improve sward nutritive value and increase environmental sustainability of grazed grasslands. Results of previous experiments in glasshouse conditions and on mown plots have suggested that white clover may be more susceptible than perennial ryegrass to treading damage on wet soils. However, this phenomenon has not been investigated under actual g…	2013	Phelan, P., B. Keogh, I. A. Casey, M. Necpalova, and J. Humphreys. "The effects of treading by dairy cows on soil properties and herbage production for three white clover?based grazing systems on a clay loam soil." Grass and Forage Science 68, no. 4 (2013): 548-563.
63	BD	86	Zimbabwe	-19.8333	30.7667	1193	500	17	sand	sandy	grassland	GLD	cattle	30	2010	10	over	mod	86	0	102	Dahwa, E.,	Key issues of concern regarding the environmental impacts of livestock on grazing land are their effects on soil, water quality, and biodiversity. This study was carried out to determine how grazing intensity influences soil physical and chemical properties and occurrence of herbaceous plant species in dambo wetlands. Three categories of grazing inten- sity were selected from communal, small scal…	2013	Dahwa, E., C. P. Mudzengi, T. Hungwe, M. D. Shoko, X. Poshiwa, S. Kativu, and C. Murungweni. "Influence of grazing intensity on soil properties and shaping herbaceous plant communities in semi-arid dambo wetlands of Zimbabwe." Journal of Environmental Protection 4, no. 10 (2013): 1181.
64	BD	86	Zimbabwe	-19.8333	30.7667	1193	500	17	sand	sandy	grassland	GLD	cattle	30	2010	10	over	hea	86	0.103541	103	Dahwa, E.,	Key issues of concern regarding the environmental impacts of livestock on grazing land are their effects on soil, water quality, and biodiversity. This study was carried out to determine how grazing intensity influences soil physical and chemical properties and occurrence of herbaceous plant species in dambo wetlands. Three categories of grazing inten- sity were selected from communal, small scal…	2013	Dahwa, E., C. P. Mudzengi, T. Hungwe, M. D. Shoko, X. Poshiwa, S. Kativu, and C. Murungweni. "Influence of grazing intensity on soil properties and shaping herbaceous plant communities in semi-arid dambo wetlands of Zimbabwe." Journal of Environmental Protection 4, no. 10 (2013): 1181.
65	BD	88	China	2.91667	120.7	385	366	6.8	sand	sandy	grassland	GLD	sheep	12	2008	10	over	hea	88	0.0400053	104	Chen, Yinping	The Horqin sandy rangeland of northern China is a seriously desertified region with a fragile ecology. The sandy alluvial and aeolian sediments have a coarse texture and loose structure and are therefore vulnerable to damage caused by grazing animals and wind erosion. We investigated whether grazing exclusion could enhance ecosystem carbon (C) and nitrogen (N) storage and thereby improve overall …	2012	Chen, Yinping, Yuqiang Li, Xueyong Zhao, Tala Awada, Wen Shang, and Juanjuan Han. "Effects of grazing exclusion on soil properties and on ecosystem carbon and nitrogen storage in a sandy rangeland of Inner Mongolia, Northern China." Environmental management 50, no. 4 (2012): 622-632.
66	BD	89	Canada	50.75	-120.417	725	270	8.6	loam	others	grassland	GLD	cattle	30	2008	10	non	mod	89	0.119059	110	Evans, C. R. W	Although grazing effects on soil properties have been evaluated on various temperate grasslands, no study has dealt with these effects in the southern interior of British Columbia. The objective of this study was to determine the effects of spring versus fall season grazing as well as grazing [at a moderate rate of 0.6 animal unit months (AUM) ha] versus non-grazing by beef cattle on selected soi…	2012	Evans, C. R. W., M. Krzic, K. Broersma, and D. J. Thompson. "Long-term grazing effects on grassland soil properties in southern British Columbia." Canadian Journal of Soil Science 92, no. 4 (2012): 685-693.
67	BD	90	England	54.18	-2.36	329	1840	8	sand	sandy	grassland	GLD	sheep	7	2008	10	non	hea	90	0.251314	112	Medina-Roldán, Eduardo	Plant–soil feedbacks are widely recognized as playing a significant role in structuring plant communities through their effects on plant–plant interactions. However, the question of whether plant–soil feedbacks can be indirectly driven by other ecological agents, such as large herbivores, which are known to strongly modify plant community structure and soil properties, remains poorly explored. We…	2012	Medina-Roldán, Eduardo, Jorge Paz-Ferreiro, and Richard D. Bardgett. "Grazing-induced effects on soil properties modify plant competitive interactions in semi-natural mountain grasslands." Oecologia 170, no. 1 (2012): 159-169.
68	BD	91	Iran	35.3961	50.5969	1325	200	19	sandyclayloam	sandy	grassland	GLD	cattle	10	2010	10	non	mod	91	0.00706717	113	Zarekia, Sedigheh	This paper studies short-term effects of grazing management on some of the physical and chemical characteristics of soil in steppe rangelands of Saveh (Markazi Province of Iran). Thus, features such as phosphorus, potassium, nitrogen, organic carbon, electrical conductivity, acidity and soil bulk density have been studied within two projects of range management; the Nemati rangeland with a rest-r…	2012	Zarekia, Sedigheh, Mohammad Jafari, Hossein Arzani, Seyyed Akbar Javadi, and Ali Ashraf Jafari. "Grazing effects on some of the physical and chemical properties of soil." World Applied Sciences Journal 20, no. 2 (2012): 205-212.
69	BD	91	Iran	35.3961	50.5969	1325	200	19	sandyclayloam	sandy	grassland	GLD	cattle	10	2010	10	over	hea	91	0.0210534	114	Zarekia, Sedigheh	This paper studies short-term effects of grazing management on some of the physical and chemical characteristics of soil in steppe rangelands of Saveh (Markazi Province of Iran). Thus, features such as phosphorus, potassium, nitrogen, organic carbon, electrical conductivity, acidity and soil bulk density have been studied within two projects of range management; the Nemati rangeland with a rest-r…	2012	Zarekia, Sedigheh, Mohammad Jafari, Hossein Arzani, Seyyed Akbar Javadi, and Ali Ashraf Jafari. "Grazing effects on some of the physical and chemical properties of soil." World Applied Sciences Journal 20, no. 2 (2012): 205-212.
70	BD	94	China	33.6225	99.7939	4000	590	-1.3	dont	others	grassland	GLD	cattle	3	2000	10	non	lig	94	0.0282593	115	Dong	Grazing intensity is one of the most important factors influencing soil properties variations in rangeland ecosystem. This research aimed to study the features of soil properties under different grazing intensity in a Kobresia parva-meadow on the Qinghai-Tibetan Plateau, China. Results showed that soil organic matter (SOM), soil organic carbon (SOC), and total nitrogen (N) significantly decreased…	2012	Dong, Q. M., X. Q. Zhao, G. L. Wu, J. J. Shi, Y. L. Wang, and L. Sheng. "Response of soil properties to yak grazing intensity in a Kobresia parva-meadow on the Qinghai-Tibetan Plateau, China." Journal of soil science and plant nutrition 12, no. 3 (2012): 535-546.
71	BD	94	China	33.6225	99.7939	4000	590	-1.3	dont	others	grassland	GLD	cattle	3	2000	10	non	mod	94	0.0999318	116	Dong	Grazing intensity is one of the most important factors influencing soil properties variations in rangeland ecosystem. This research aimed to study the features of soil properties under different grazing intensity in a Kobresia parva-meadow on the Qinghai-Tibetan Plateau, China. Results showed that soil organic matter (SOM), soil organic carbon (SOC), and total nitrogen (N) significantly decreased…	2012	Dong, Q. M., X. Q. Zhao, G. L. Wu, J. J. Shi, Y. L. Wang, and L. Sheng. "Response of soil properties to yak grazing intensity in a Kobresia parva-meadow on the Qinghai-Tibetan Plateau, China." Journal of soil science and plant nutrition 12, no. 3 (2012): 535-546.
72	BD	94	China	33.6225	99.7939	4000	590	-1.3	dont	others	grassland	GLD	cattle	3	2000	10	non	hea	94	0.136711	117	Dong	Grazing intensity is one of the most important factors influencing soil properties variations in rangeland ecosystem. This research aimed to study the features of soil properties under different grazing intensity in a Kobresia parva-meadow on the Qinghai-Tibetan Plateau, China. Results showed that soil organic matter (SOM), soil organic carbon (SOC), and total nitrogen (N) significantly decreased…	2012	Dong, Q. M., X. Q. Zhao, G. L. Wu, J. J. Shi, Y. L. Wang, and L. Sheng. "Response of soil properties to yak grazing intensity in a Kobresia parva-meadow on the Qinghai-Tibetan Plateau, China." Journal of soil science and plant nutrition 12, no. 3 (2012): 535-546.
73	BD	94	China	33.6225	99.7939	4000	590	-1.3	dont	others	grassland	GLD	cattle	3	2000	10	over	hea	94	0.307391	118	Dong	Grazing intensity is one of the most important factors influencing soil properties variations in rangeland ecosystem. This research aimed to study the features of soil properties under different grazing intensity in a Kobresia parva-meadow on the Qinghai-Tibetan Plateau, China. Results showed that soil organic matter (SOM), soil organic carbon (SOC), and total nitrogen (N) significantly decreased…	2012	Dong, Q. M., X. Q. Zhao, G. L. Wu, J. J. Shi, Y. L. Wang, and L. Sheng. "Response of soil properties to yak grazing intensity in a Kobresia parva-meadow on the Qinghai-Tibetan Plateau, China." Journal of soil science and plant nutrition 12, no. 3 (2012): 535-546.
74	BD	95	China	43.6306	116.705	1181	343	0.7	sandyloam	sandy	grassland	GLD	sheep	29	2008	10	non	mod	95	0.0344862	123	Gan	The increase of grazing intensity may alter the fluxes of mass and energy in grassland ecosystem due to fast population growth and distinct land-use change. To understand effects of different grazing intensities on soil thermal properties and heat flux, 5 sites under two representative vegetation types: Leymus chinensis (LC) and Stipa grandis (SG) in Inner Mongolia, China were investigated: two u…	2012	Gan, L., X. Peng, S. Peth, and R. Horn. "Effects of grazing intensity on soil thermal properties and heat flux under Leymus chinensis and Stipa grandis vegetation in Inner Mongolia, China." Soil and Tillage Research 118 (2012): 147-158.
75	BD	95	China	43.6306	116.705	1181	343	0.7	sandyloam	sandy	grassland	GLD	sheep	29	2008	10	non	hea	95	0.131336	126	Gan	The increase of grazing intensity may alter the fluxes of mass and energy in grassland ecosystem due to fast population growth and distinct land-use change. To understand effects of different grazing intensities on soil thermal properties and heat flux, 5 sites under two representative vegetation types: Leymus chinensis (LC) and Stipa grandis (SG) in Inner Mongolia, China were investigated: two u…	2012	Gan, L., X. Peng, S. Peth, and R. Horn. "Effects of grazing intensity on soil thermal properties and heat flux under Leymus chinensis and Stipa grandis vegetation in Inner Mongolia, China." Soil and Tillage Research 118 (2012): 147-158.
76	BD	95	China	43.6306	116.705	1181	343	0.7	sandyloam	sandy	grassland	GLD	sheep	29	2008	10	over	hea	95	0.0684678	129	Gan	The increase of grazing intensity may alter the fluxes of mass and energy in grassland ecosystem due to fast population growth and distinct land-use change. To understand effects of different grazing intensities on soil thermal properties and heat flux, 5 sites under two representative vegetation types: Leymus chinensis (LC) and Stipa grandis (SG) in Inner Mongolia, China were investigated: two u…	2012	Gan, L., X. Peng, S. Peth, and R. Horn. "Effects of grazing intensity on soil thermal properties and heat flux under Leymus chinensis and Stipa grandis vegetation in Inner Mongolia, China." Soil and Tillage Research 118 (2012): 147-158.
77	BD	95	China	43.6306	116.705	1181	343	0.7	sandyloam	sandy	grassland	GLD	sheep	29	2008	10	non	hea	95	0.0669395	132	Gan	The increase of grazing intensity may alter the fluxes of mass and energy in grassland ecosystem due to fast population growth and distinct land-use change. To understand effects of different grazing intensities on soil thermal properties and heat flux, 5 sites under two representative vegetation types: Leymus chinensis (LC) and Stipa grandis (SG) in Inner Mongolia, China were investigated: two u…	2012	Gan, L., X. Peng, S. Peth, and R. Horn. "Effects of grazing intensity on soil thermal properties and heat flux under Leymus chinensis and Stipa grandis vegetation in Inner Mongolia, China." Soil and Tillage Research 118 (2012): 147-158.
78	BD	97	Argentina	-37.1294	-59.7397	285	519	13.8	loamyclay	others	ICLS	ICL	cattle	18	2010	10	non	mod	97	-0.034624	135	Agostini, M., G. A.	Crop-livestock systems under no till (NT) could negatively affect soil physical properties and crop performance, due to the additive effects of reduced soil cover and cattle trampling due to livestock grazing, and the absence of tillage. We evaluated the effects of four grazing strategies and of a shallow tillage (ST) on soil physical properties and corn (Zea mays L.) performance for a mollisol a…	2012	Agostini, M., G. A. Studdert, S. San Martino, J. L. Costa, R. H. Balbuena, J. M. Ressia, G. O. Mendivil, and L. Lázaro. "Crop residue grazing and tillage systems effects on soil physical properties and corn (Zea mays L.) performance." Journal of soil science and plant nutrition 12, no. 2 (2012): 271-282.
79	BD	97	Argentina	-37.1294	-59.7397	285	519	13.8	loamyclay	others	ICLS	ICL	cattle	18	2010	10	non	hea	97	-0.0400588	136	Agostini, M., G. A.	Crop-livestock systems under no till (NT) could negatively affect soil physical properties and crop performance, due to the additive effects of reduced soil cover and cattle trampling due to livestock grazing, and the absence of tillage. We evaluated the effects of four grazing strategies and of a shallow tillage (ST) on soil physical properties and corn (Zea mays L.) performance for a mollisol a…	2012	Agostini, M., G. A. Studdert, S. San Martino, J. L. Costa, R. H. Balbuena, J. M. Ressia, G. O. Mendivil, and L. Lázaro. "Crop residue grazing and tillage systems effects on soil physical properties and corn (Zea mays L.) performance." Journal of soil science and plant nutrition 12, no. 2 (2012): 271-282.
80	BD	99	China	33.7058	102.117	3500	620	1.2	dont	others	grassland	GLD	sheep	10	2010	10	non	mod	99	0	137	Wei	Livestock grazing is one of the most important factors influencing the above-ground community composition and structure in a natural grassland ecosystem. Different grazing intensities also have the potential to alter soil C and N storage substantially in grasslands. We conducted a field community study and soil analyses to determine the effects of different grazing intensities on the above-ground…	2011	Wei, Li, Huang Hai-Zhou, Zhang Zhi-Nan, and Wu Gao-Lin. "Effects of grazing on the soil properties and C and N storage in relation to biomass allocation in an alpine meadow." Journal of soil science and plant nutrition 11, no. 4 (2011): 27-39.
81	BD	99	China	33.7058	102.117	3500	620	1.2	dont	others	grassland	GLD	sheep	10	2010	10	over	hea	99	0.105361	138	Wei	Livestock grazing is one of the most important factors influencing the above-ground community composition and structure in a natural grassland ecosystem. Different grazing intensities also have the potential to alter soil C and N storage substantially in grasslands. We conducted a field community study and soil analyses to determine the effects of different grazing intensities on the above-ground…	2011	Wei, Li, Huang Hai-Zhou, Zhang Zhi-Nan, and Wu Gao-Lin. "Effects of grazing on the soil properties and C and N storage in relation to biomass allocation in an alpine meadow." Journal of soil science and plant nutrition 11, no. 4 (2011): 27-39.
82	BD	100	USA	33.2667	-98.1333	315	820	18.1	clayloam	others	grassland	GLD	cattle	7	2008	10	over	hea	100	0.163629	139	Teague, W. R.	To assess whether adaptive management using multi-paddock grazing is superior to continuous grazing regarding conservation and restoration of resources we evaluated the impact of multi-paddock (MP) grazing at a high stocking rate compared to light continuous (LC) and heavy continuous (HC) grazing on neighboring commercial ranches in each of three proximate counties in north Texas tall grass prair…	2011	Teague, W. R., S. L. Dowhower, S. A. Baker, N. Haile, P. B. DeLaune, and D. M. Conover. "Grazing management impacts on vegetation, soil biota and soil chemical, physical and hydrological properties in tall grass prairie." Agriculture, Ecosystems & Environment 141, no. 3 (2011): 310-322.
83	BD	100	USA	33.2667	-98.1333	315	820	18.1	clayloam	others	grassland	GLD	cattle	7	2008	10	non	mod	100	0.0851578	140	Teague, W. R.	To assess whether adaptive management using multi-paddock grazing is superior to continuous grazing regarding conservation and restoration of resources we evaluated the impact of multi-paddock (MP) grazing at a high stocking rate compared to light continuous (LC) and heavy continuous (HC) grazing on neighboring commercial ranches in each of three proximate counties in north Texas tall grass prair…	2011	Teague, W. R., S. L. Dowhower, S. A. Baker, N. Haile, P. B. DeLaune, and D. M. Conover. "Grazing management impacts on vegetation, soil biota and soil chemical, physical and hydrological properties in tall grass prairie." Agriculture, Ecosystems & Environment 141, no. 3 (2011): 310-322.
84	BD	100	USA	33.2667	-98.1333	315	820	18.1	clayloam	others	grassland	GLD	cattle	7	2008	10	non	lig	100	0.0110498	141	Teague, W. R.	To assess whether adaptive management using multi-paddock grazing is superior to continuous grazing regarding conservation and restoration of resources we evaluated the impact of multi-paddock (MP) grazing at a high stocking rate compared to light continuous (LC) and heavy continuous (HC) grazing on neighboring commercial ranches in each of three proximate counties in north Texas tall grass prair…	2011	Teague, W. R., S. L. Dowhower, S. A. Baker, N. Haile, P. B. DeLaune, and D. M. Conover. "Grazing management impacts on vegetation, soil biota and soil chemical, physical and hydrological properties in tall grass prairie." Agriculture, Ecosystems & Environment 141, no. 3 (2011): 310-322.
85	BD	101	China	42.9167	120.7	385	366	6.4	sand	sandy	grassland	GLD	sheep	8	2005	10	over	hea	101	0.0310906	142	Li, Yuqiang	Heavy grazing is recognized as one of the main causes of vegetation and soil degradation and desertification in the semiarid Horqin sandy grassland of northern China. Soil physical and chemical properties were examined under continuous grazing and exclusion of livestock for 8 years in a representative desertified sandy grassland. Exclosure increased the mean soil organic C, total N, fine sand and…	2011	Li, Yuqiang, Halin Zhao, Xueyong Zhao, Tonghui Zhang, Yulin Li, and Jianyuan Cui. "Effects of grazing and livestock exclusion on soil physical and chemical properties in desertified sandy grassland, Inner Mongolia, northern China." Environmental Earth Sciences 63, no. 4 (2011): 771-783.
86	BD	106	China	36.9833	110.15	1254	505	8.8	siltyloam	others	grassland	GLD	sheep	13	2008	10	non	mod	106	0.171094	146	Zhou	Grazing animals provide a livelihood for farmers, but they may also produce adverse environmental effects. We investigated whether grazing leads to deterioration of soil physical properties that subsequently increases topsoil erodibility. We sampled three sites (an ungrazed grassland, a continuously grazed grassland, and a track trampled by stock) on the northern Loess Plateau of China. The bulk …	2010	Zhou, Z. C., Z. T. Gan, Z. P. Shangguan, and Z. B. Dong. "Effects of grazing on soil physical properties and soil erodibility in semiarid grassland of the Northern Loess Plateau (China)." Catena 82, no. 2 (2010): 87-91.
87	BD	106	China	36.9833	110.15	1254	505	8.8	siltyloam	others	grassland	GLD	sheep	13	2008	10	over	hea	106	0.285287	147	Zhou	Grazing animals provide a livelihood for farmers, but they may also produce adverse environmental effects. We investigated whether grazing leads to deterioration of soil physical properties that subsequently increases topsoil erodibility. We sampled three sites (an ungrazed grassland, a continuously grazed grassland, and a track trampled by stock) on the northern Loess Plateau of China. The bulk …	2010	Zhou, Z. C., Z. T. Gan, Z. P. Shangguan, and Z. B. Dong. "Effects of grazing on soil physical properties and soil erodibility in semiarid grassland of the Northern Loess Plateau (China)." Catena 82, no. 2 (2010): 87-91.
88	BD	108	Finland	63.1667	27.3	121	313	12.5	loam	others	grassland	GLD	cattle	4	2000	10	non	mod	108	0.0934796	148	Mikola, Juha	Large herbivores can influence plant and soil properties in grassland ecosystems, but especially for belowground biota and processes, the mechanisms that explain these effects are not fully understood. Here, we examine the capability of three grazing mechanisms—plant defoliation, dung and urine return, and physical presence of animals (causing trampling and excreta return in patches)—to explain g…	2009	Mikola, Juha, Heikki Setälä, Perttu Virkajärvi, Kirsi Saarijärvi, K. Ilmarinen, W. Voigt, and Mauritz Vestberg. "Defoliation and patchy nutrient return drive grazing effects on plant and soil properties in a dairy cow pasture." Ecological Monographs 79, no. 2 (2009): 221-244.
89	BD	108	Finland	63.1667	27.3	121	313	12.5	loam	others	grassland	GLD	cattle	4	2001	10	non	mod	108	0.0860554	149	Mikola, Juha	Large herbivores can influence plant and soil properties in grassland ecosystems, but especially for belowground biota and processes, the mechanisms that explain these effects are not fully understood. Here, we examine the capability of three grazing mechanisms—plant defoliation, dung and urine return, and physical presence of animals (causing trampling and excreta return in patches)—to explain g…	2009	Mikola, Juha, Heikki Setälä, Perttu Virkajärvi, Kirsi Saarijärvi, K. Ilmarinen, W. Voigt, and Mauritz Vestberg. "Defoliation and patchy nutrient return drive grazing effects on plant and soil properties in a dairy cow pasture." Ecological Monographs 79, no. 2 (2009): 221-244.
90	BD	108	Finland	63.1667	27.3	121	313	12.5	loam	others	grassland	GLD	cattle	4	2002	10	non	mod	108	0.141721	150	Mikola, Juha	Large herbivores can influence plant and soil properties in grassland ecosystems, but especially for belowground biota and processes, the mechanisms that explain these effects are not fully understood. Here, we examine the capability of three grazing mechanisms—plant defoliation, dung and urine return, and physical presence of animals (causing trampling and excreta return in patches)—to explain g…	2009	Mikola, Juha, Heikki Setälä, Perttu Virkajärvi, Kirsi Saarijärvi, K. Ilmarinen, W. Voigt, and Mauritz Vestberg. "Defoliation and patchy nutrient return drive grazing effects on plant and soil properties in a dairy cow pasture." Ecological Monographs 79, no. 2 (2009): 221-244.
91	BD	109	Mongolia	47.214	108.737	1286	180	2.5	sandyloam	sandy	grassland	GLD	mix	3	2004	10	over	hea	109	-0.040166	151	Hoshino	Improper cropping and overgrazing have led to land degradation in semi-arid regions, resulting in desertification. During desertification, vegetation changes have been widely observed, and are likely controlled to some extent by soil water. The purpose of this study was to investigate changes in soil physical properties, organic C, and vegetation induced by land-use changes, with special referenc…	2009	Hoshino, A., K. Tamura, H. Fujimaki, M. Asano, K. Ose, and T. Higashi. "Effects of crop abandonment and grazing exclusion on available soil water and other soil properties in a semi-arid Mongolian grassland." Soil and tillage research 105, no. 2 (2009): 228-235.
92	BD	110	Argentina	-35	-63	32	350	16.6	sandyclayloam	sandy	ICLS	ICL	cattle	5	2007	10	non	hea	110	0.0574109	152	Quiroga, Alberto	Diversification of production is a concern for farmers in many regions of the world, raising a renewed interest in crop-animal rotations. However little information is available on whether the introduction of grazing animals in a no-till system could be a sustainable practice. The present long-term study was carried out in the semiarid region of Argentina, on an Entic Haplustoll (A, AC, C and Ck …	2009	Quiroga, Alberto, Romina Fernández, and Elke Noellemeyer. "Grazing effect on soil properties in conventional and no-till systems." Soil and Tillage Research 105, no. 1 (2009): 164-170.
93	BD	111	Palestine	31.4	35.1	650	275	17.3	loam	others	grassland	GLD	sheep	10	2005	10	over	hea	111	0.120953	155	Al-Seekh	This study addressed the effect of excluding grazing on soil properties and soil moisture content after many years of severe overgrazing for two sites (Sorif and BaniNoem). The sites represent two different environmental conditions in the southern part of West Bank. Soil samples were taken from the grazed and ungrazed areas during 2004 and 2005 at 10 cm depth. Soil chemical and physical propertie…	2009	Al-Seekh, Saleh H., Ayed G. Mohammad, and Yousef A. Amro. "Effect of grazing on soil properties at southern part of West Bank Rangeland." Hebron University Research Journal 1 (2009): 35-53.
94	BD	111	Palestine	31.62	35.06	647.5	375	17.3	clayloam	others	grassland	GLD	sheep	5	2005	10	over	hea	111	0.0783318	157	Al-Seekh	This study addressed the effect of excluding grazing on soil properties and soil moisture content after many years of severe overgrazing for two sites (Sorif and BaniNoem). The sites represent two different environmental conditions in the southern part of West Bank. Soil samples were taken from the grazed and ungrazed areas during 2004 and 2005 at 10 cm depth. Soil chemical and physical propertie…	2009	Al-Seekh, Saleh H., Ayed G. Mohammad, and Yousef A. Amro. "Effect of grazing on soil properties at southern part of West Bank Rangeland." Hebron University Research Journal 1 (2009): 35-53.
95	BD	114	China	39.1333	105.583	1360	134	9	loamysand	sandy	grassland	GLD	sheep	6	2003	10	over	hea	114	0.0519597	158	Pei	Livestock grazing is recognized as one of the main causes of vegetation and soil degradation and desertification in arid and semiarid northern China. In this paper, soil properties and plant characteristics in a typical degraded area in desert steppe of Alxa were studied. The study focused on the effects of grazing on soil properties and vegetation changes under three management regimes: continuo…	2008	Pei, Shifang, Hua Fu, and Changgui Wan. "Changes in soil properties and vegetation following exclosure and grazing in degraded Alxa desert steppe of Inner Mongolia, China." Agriculture, Ecosystems & Environment 124, no. 1 (2008): 33-39.
96	BD	115	China	41.8333	111.917	1450	280	7.5	sandyloam	sandy	grassland	GLD	sheep	5	2005	10	non	lig	115	0.0528425	160	Li	Grazing intensity and grassland degradation in China has increased with a growing livestock population. The Desert Steppe is vulnerable to the impacts of livestock because of relatively short and sparse ground cover and sandy soil. This study investigates the effects of historic sheep grazing on the vegetation and soil properties of a Desert Steppe community. The experiment was conducted at three…	2008	Li, Chunli, Xiying Hao, Mengli Zhao, Guodong Han, and Walter D. Willms. "Influence of historic sheep grazing on vegetation and soil properties of a Desert Steppe in Inner Mongolia." Agriculture, Ecosystems & Environment128, no. 1 (2008): 109-116.
97	BD	115	China	41.8333	111.917	1450	280	7.5	sandyloam	sandy	grassland	GLD	sheep	5	2005	10	over	mod	115	0.0380274	161	Li	Grazing intensity and grassland degradation in China has increased with a growing livestock population. The Desert Steppe is vulnerable to the impacts of livestock because of relatively short and sparse ground cover and sandy soil. This study investigates the effects of historic sheep grazing on the vegetation and soil properties of a Desert Steppe community. The experiment was conducted at three…	2008	Li, Chunli, Xiying Hao, Mengli Zhao, Guodong Han, and Walter D. Willms. "Influence of historic sheep grazing on vegetation and soil properties of a Desert Steppe in Inner Mongolia." Agriculture, Ecosystems & Environment128, no. 1 (2008): 109-116.
98	BD	115	China	41.8333	111.917	1450	280	7.5	sandyloam	sandy	grassland	GLD	sheep	5	2005	10	over	hea	115	0.0746615	162	Li	Grazing intensity and grassland degradation in China has increased with a growing livestock population. The Desert Steppe is vulnerable to the impacts of livestock because of relatively short and sparse ground cover and sandy soil. This study investigates the effects of historic sheep grazing on the vegetation and soil properties of a Desert Steppe community. The experiment was conducted at three…	2008	Li, Chunli, Xiying Hao, Mengli Zhao, Guodong Han, and Walter D. Willms. "Influence of historic sheep grazing on vegetation and soil properties of a Desert Steppe in Inner Mongolia." Agriculture, Ecosystems & Environment128, no. 1 (2008): 109-116.
99	BD	117	China	43.6333	116.7	1270	343	0.7	sandyloam	sandy	grassland	GLD	sheep	25	2004	10	over	hea	117	0.308735	166	Steffens	It is not clear from the literature whether heavy grazing leads to a deterioration of physical and chemical parameters of topsoils in steppe ecosystems. We sampled five sites in northern China with different grazing intensities, ranging from ungrazed since 1979 to heavily grazed, at 540 sampling points to a depth of 0–4 cm. Each sample was analysed for bulk density, organic carbon (OC), total nit…	2008	Steffens, Markus, Angelika Kölbl, Kai Uwe Totsche, and Ingrid Kögel-Knabner. "Grazing effects on soil chemical and physical properties in a semiarid steppe of Inner Mongolia (PR China)." Geoderma 143, no. 1 (2008): 63-72.
100	BD	117	China	43.6333	116.7	1270	343	0.7	loam	others	grassland	GLD	sheep	25	2004	10	over	hea	117	0.218879	167	Steffens	It is not clear from the literature whether heavy grazing leads to a deterioration of physical and chemical parameters of topsoils in steppe ecosystems. We sampled five sites in northern China with different grazing intensities, ranging from ungrazed since 1979 to heavily grazed, at 540 sampling points to a depth of 0–4 cm. Each sample was analysed for bulk density, organic carbon (OC), total nit…	2008	Steffens, Markus, Angelika Kölbl, Kai Uwe Totsche, and Ingrid Kögel-Knabner. "Grazing effects on soil chemical and physical properties in a semiarid steppe of Inner Mongolia (PR China)." Geoderma 143, no. 1 (2008): 63-72.
101	BD	117	China	43.6333	116.7	1270	343	0.7	loam	others	grassland	GLD	sheep	25	2004	10	non	mod	117	0.148053	168	Steffens	It is not clear from the literature whether heavy grazing leads to a deterioration of physical and chemical parameters of topsoils in steppe ecosystems. We sampled five sites in northern China with different grazing intensities, ranging from ungrazed since 1979 to heavily grazed, at 540 sampling points to a depth of 0–4 cm. Each sample was analysed for bulk density, organic carbon (OC), total nit…	2008	Steffens, Markus, Angelika Kölbl, Kai Uwe Totsche, and Ingrid Kögel-Knabner. "Grazing effects on soil chemical and physical properties in a semiarid steppe of Inner Mongolia (PR China)." Geoderma 143, no. 1 (2008): 63-72.
102	BD	118	Australia	-24.81	149.8	151	655	20.5	clay	others	ICLS	ICL	cattle	10	2006	10	non	hea	118	0.0789273	169	Radford	Two grazing trials were conducted on a Vertosol in central Queensland to assess the effects of stubble grazing by cattle on soil properties and subsequent crop performance. Two adjacent contour bays were selected for two treatments (grazed and ungrazed) in each trial. Both trials were conducted following a grain sorghum crop. In trial 1 (during 1996) the surface soil was dry throughout grazing. I…	2008	Radford, B. J., D. F. Yule, M. Braunack, and C. Playford. "Effects of grazing sorghum stubble on soil physical properties and subsequent crop performance." American Journal of Agricultural and Biological Sciences 3, no. 4 (2008): 734-742.
103	BD	120	China	41.7667	115.667	1460	400	1	sandyloam	sandy	grassland	GLD	sheep	16	2002	10	over	mod	120	0.523729	180	Huang	A number of field experiments were conducted from 1986 to 2003 to investigate the dynamics of soil physical and chemical properties as well as vegetation succession characteristics during the grassland desertification process under sheep grazing. Results indicate that fine silt (0.01–0.001 mm) removal and medium sand (0.5–0.25 mm) increase occurred early in the desertification process resulting i…	2007	Huang, D., K. Wang, and W. L. Wu. "Dynamics of soil physical and chemical properties and vegetation succession characteristics during grassland desertification under sheep grazing in an agro-pastoral transition zone in Northern China." Journal of Arid Environments 70, no. 1 (2007): 120-136.
104	BD	121	China	37.1	103.517	2310.5	185	8.3	loamysand	sandy	grassland	GLD	mix	7	2010	10	non	lig	121	-0.100541	181	Jiao, Ting	A field grazing experiment was conducted in Jingtai County, Gansu Province, China, from 2003 to 2010. The grazing intensity treatments included light grazing (LG, 0.45 sheep unit/ha), moderate grazing (MG, 0.75 sheep unit/ha), heavy grazing (HG, 1.50 sheep unit/ha), and no grazing (NG). Soil physical, chemical, and biological properties were measured. The results showed that, with increasing graz…	2016	Jiao, Ting, Zhongnan Nie, Guiqin Zhao, and Wenxia Cao. "Changes in Soil Physical, Chemical, and Biological Characteristics of a Temperate Desert Steppe under Different Grazing Regimes in Northern China." Communications in Soil Science and Plant Analysis 47, no. 3 (2016): 338-347.
105	BD	121	China	37.1	103.517	2310.5	185	8.3	loamysand	sandy	grassland	GLD	mix	7	2010	10	non	mod	121	-0.139762	182	Jiao, Ting	A field grazing experiment was conducted in Jingtai County, Gansu Province, China, from 2003 to 2010. The grazing intensity treatments included light grazing (LG, 0.45 sheep unit/ha), moderate grazing (MG, 0.75 sheep unit/ha), heavy grazing (HG, 1.50 sheep unit/ha), and no grazing (NG). Soil physical, chemical, and biological properties were measured. The results showed that, with increasing graz…	2016	Jiao, Ting, Zhongnan Nie, Guiqin Zhao, and Wenxia Cao. "Changes in Soil Physical, Chemical, and Biological Characteristics of a Temperate Desert Steppe under Different Grazing Regimes in Northern China." Communications in Soil Science and Plant Analysis 47, no. 3 (2016): 338-347.
106	BD	121	China	37.1	103.517	2310.5	185	8.3	loamysand	sandy	grassland	GLD	mix	7	2010	10	over	hea	121	0.0172418	183	Jiao, Ting	A field grazing experiment was conducted in Jingtai County, Gansu Province, China, from 2003 to 2010. The grazing intensity treatments included light grazing (LG, 0.45 sheep unit/ha), moderate grazing (MG, 0.75 sheep unit/ha), heavy grazing (HG, 1.50 sheep unit/ha), and no grazing (NG). Soil physical, chemical, and biological properties were measured. The results showed that, with increasing graz…	2016	Jiao, Ting, Zhongnan Nie, Guiqin Zhao, and Wenxia Cao. "Changes in Soil Physical, Chemical, and Biological Characteristics of a Temperate Desert Steppe under Different Grazing Regimes in Northern China." Communications in Soil Science and Plant Analysis 47, no. 3 (2016): 338-347.
107	BD	122	China	32.8272	102.573	3485	749	1.4	siltyloam	others	grassland	GLD	cattle	5	2014	10	non	mod	122	0.278994	184	Ma	The effects of yak grazing on C and N below-ground pools were evaluated by comparing five grazing-excluded sample site pairs (5 years of grazing exclusion) at the Eastern edge of the Qinghai–Tibetan Plateau. Soil organic carbon (SOC), total nitrogen (TN), total phosphorus (TP), total potassium (TK), bulk density, pH and soil particle size fractions were analyzed in these samples taken at a depth …	2016	Ma, Wenming, Keyi Ding, and Zhongwu Li. "Comparison of soil carbon and nitrogen stocks at grazing-excluded and yak grazed alpine meadow sites in Qinghai–Tibetan Plateau, China." Ecological Engineering 87 (2016): 203-211.
108	BD	124	China	49.3261	119.948	673	375	-3.5	loam	others	grassland	GLD	cattle	5	2014	10	non	lig	124	0.028762	185	Yan	Soil nitrogen (N) cycling is an important factor in terrestrial ecosystems, including grasslands. Understanding the effects of grazing on nitrogen cycling in grassland ecosystems is critical for better management and for improving knowledge of the mechanisms underlying grassland degradation and can provide basic information for sustainable development in grassland ecosystems. In this study, in si…	2016	Yan, R., G. Yang, B. Chen, Y. Yan, X. Xin, L. Li, and X. Zhu. "Effects of livestock grazing on soil nitrogen mineralization on Hulunber meadow steppe, China." (2016).
109	BD	124	China	49.3261	119.948	673	375	-3.5	loam	others	grassland	GLD	cattle	5	2014	10	non	mod	124	0.0633804	186	Yan	Soil nitrogen (N) cycling is an important factor in terrestrial ecosystems, including grasslands. Understanding the effects of grazing on nitrogen cycling in grassland ecosystems is critical for better management and for improving knowledge of the mechanisms underlying grassland degradation and can provide basic information for sustainable development in grassland ecosystems. In this study, in si…	2016	Yan, R., G. Yang, B. Chen, Y. Yan, X. Xin, L. Li, and X. Zhu. "Effects of livestock grazing on soil nitrogen mineralization on Hulunber meadow steppe, China." (2016).
110	BD	124	China	49.3261	119.948	673	375	-3.5	loam	others	grassland	GLD	cattle	5	2014	10	non	hea	124	0.0901941	187	Yan	Soil nitrogen (N) cycling is an important factor in terrestrial ecosystems, including grasslands. Understanding the effects of grazing on nitrogen cycling in grassland ecosystems is critical for better management and for improving knowledge of the mechanisms underlying grassland degradation and can provide basic information for sustainable development in grassland ecosystems. In this study, in si…	2016	Yan, R., G. Yang, B. Chen, Y. Yan, X. Xin, L. Li, and X. Zhu. "Effects of livestock grazing on soil nitrogen mineralization on Hulunber meadow steppe, China." (2016).
111	BD	126	China	41.6667	115.767	1380	400	1	sandyloam	sandy	grassland	GLD	mix	5	2014	10	non	mod	126	0.074108	188	Wang	Large areas of grassland in the agro-pastoral region of northern China were converted into cropland for grain production, and the remaining grasslands are being overgrazed and seriously degraded. The objective of this study was to evaluate how reductions in grazing intensity affect the soil and vegetation characteristics in grasslands of northern China. Soil heterogeneity and vegetation character…	2016	Wang, Zhongmei, D. A. Johnson, Yuping Rong, and K. Wang. "Grazing effects on soil characteristics and vegetation of grassland in northern China." Solid Earth 7, no. 1 (2016): 55.
112	BD	126	China	41.6667	115.767	1380	400	1	sandyloam	sandy	grassland	GLD	mix	5	2014	10	over	hea	126	0.074108	189	Wang	Large areas of grassland in the agro-pastoral region of northern China were converted into cropland for grain production, and the remaining grasslands are being overgrazed and seriously degraded. The objective of this study was to evaluate how reductions in grazing intensity affect the soil and vegetation characteristics in grasslands of northern China. Soil heterogeneity and vegetation character…	2016	Wang, Zhongmei, D. A. Johnson, Yuping Rong, and K. Wang. "Grazing effects on soil characteristics and vegetation of grassland in northern China." Solid Earth 7, no. 1 (2016): 55.
113	BD	132	China	42.0333	116.283	1324	378	2.1	sandyloam	sandy	grassland	GLD	cattle	13	2013	10	non	mod	132	0.0233415	192	Liu	Grazing can directly or indirectly influence carbon (C) inputs, turnover, and retention in grassland soil. However, relative to the plant response to grazing, belowground biota and process responses are more complex and often do not correlate with the aboveground responses. Ungulate grazing involves three mechanisms; defoliation (removal of plant shoot tissue), dung and urine return, and tramplin…	2015	Liu, N., H. M. Kan, G. W. Yang, and Y. J. Zhang. "Changes in plant, soil, and microbes in a typical steppe from simulated grazing: explaining potential change in soil C." Ecological Monographs 85, no. 2 (2015): 269-286.
114	BD	135	China	39.4467	99.3767	879.5	115.9	8.5	loam	others	grassland	GLD	sheep	10	2012	10	non	mod	135	0.195727	193	Wang	The appropriate grassland management practices play an important role for sustainable use of grassland. Rest grazing is beneficial to maintain higher grassland productivity and species diversity. However, little knowledge exists about the effects of rest grazing on soil water and carbon storages in arid regions. In the current study, we investigated the above- and below-ground community character…	2015	Dong, Wang, Liu Yu, Wu Gao-Lin, Ding Lu-Ming, Yang Zheng, and Hao Hong-Min. "Effect of rest-grazing management on soil water and carbon storage in an arid grassland (China)." Journal of Hydrology 527 (2015): 754-760.
115	BD	137	Iran	36.7789	56.9639	1050	280	12.5	loamysand	sandy	grassland	GLD	sheep	30	2013	10	non	mod	137	0.0377403	196	Ahmadpour	In this study we developed and compared allometric relationships at the branch and at the whole plant levels of Artemisia sieberi in three grazing rate treatments in Miandasht Protected area, Iran. Three 100 m2 plots in nograzed, mildly-grazed and over-razed sites were selected. In each plot four soil samples and five A. sieberi were randomly selected for laboratory analyses. For the soil samples…	2015	Ahmadpour, A., R. Yari, and H. Shakib. "Effects of Herbivory on Plant and Soil Characteristics; Allometric Relationships Change among Different Grazing Sites." Environmental Resources Research 3, no. 2 (2015): 163-178.
116	BD	137	Iran	36.7789	56.9639	1050	280	12.5	loamysand	sandy	grassland	GLD	sheep	30	2013	10	over	hea	137	0.143101	197	Ahmadpour	In this study we developed and compared allometric relationships at the branch and at the whole plant levels of Artemisia sieberi in three grazing rate treatments in Miandasht Protected area, Iran. Three 100 m2 plots in nograzed, mildly-grazed and over-razed sites were selected. In each plot four soil samples and five A. sieberi were randomly selected for laboratory analyses. For the soil samples…	2015	Ahmadpour, A., R. Yari, and H. Shakib. "Effects of Herbivory on Plant and Soil Characteristics; Allometric Relationships Change among Different Grazing Sites." Environmental Resources Research 3, no. 2 (2015): 163-178.
117	BD	139	China	38.8	99.6	2800	260	3.6	loam	others	grassland	GLD	sheep	45	2012	10	over	hea	139	-0.0611158	201	Yuan	In the mountainous rangeland of inland arid regions of Eurasia, seasonal grazing has been important to local communities for production of food, fiber, and for income, for the past thousand years. Recent population increases and other changes have put traditional grazing systems under pressure. However, empirical data describing soil properties or the impact of traditional grazing practice on the…	2015	Yuan, Hang, and Fujiang Hou. "Grazing intensity and soil depth effects on soil properties in alpine meadow pastures of Qilian Mountain in northwest China." Acta Agriculturae Scandinavica, Section B—Soil & Plant Science 65, no. 3 (2015): 222-232.
118	BD	139	China	38.8	99.6	2800	260	3.6	loam	others	grassland	GLD	sheep	45	2012	10	non	mod	139	-0.0267804	202	Yuan	In the mountainous rangeland of inland arid regions of Eurasia, seasonal grazing has been important to local communities for production of food, fiber, and for income, for the past thousand years. Recent population increases and other changes have put traditional grazing systems under pressure. However, empirical data describing soil properties or the impact of traditional grazing practice on the…	2015	Yuan, Hang, and Fujiang Hou. "Grazing intensity and soil depth effects on soil properties in alpine meadow pastures of Qilian Mountain in northwest China." Acta Agriculturae Scandinavica, Section B—Soil & Plant Science 65, no. 3 (2015): 222-232.
119	BD	139	China	38.8	99.6	2800	260	3.6	loam	others	grassland	GLD	sheep	45	2012	10	non	lig	139	-0.0401208	203	Yuan	In the mountainous rangeland of inland arid regions of Eurasia, seasonal grazing has been important to local communities for production of food, fiber, and for income, for the past thousand years. Recent population increases and other changes have put traditional grazing systems under pressure. However, empirical data describing soil properties or the impact of traditional grazing practice on the…	2015	Yuan, Hang, and Fujiang Hou. "Grazing intensity and soil depth effects on soil properties in alpine meadow pastures of Qilian Mountain in northwest China." Acta Agriculturae Scandinavica, Section B—Soil & Plant Science 65, no. 3 (2015): 222-232.
120	BD	148	Ethiopia	4.9425	38.17	1542	550	20	sandyclay	sandy	grassland	GLD	mix	30	2012	10	over	hea	148	0.262364	204	Yusuf	High grazing intensity and wide-spread woody encroachment may strongly alter soil carbon (C) and nitrogen (N) pools. However, the direction and quantity of these changes have rarely been quantified in East African savanna ecosystem. As shifts in soil C and N pools might further potentially influence climate change mitigation, we quantified and compared soil organic carbon (SOC) and total soil nit…	2015	Yusuf, Hasen M., Anna C. Treydte, and Jauchim Sauerborn. "Managing semi-arid rangelands for carbon storage: grazing and woody encroachment effects on soil carbon and nitrogen." PloS one 10, no. 10 (2015): e0109063.
121	BD	148	Ethiopia	4.9425	38.17	1542	550	20	sandyclay	sandy	grassland	GLD	mix	30	2012	10	over	hea	148	0	205	Yusuf	High grazing intensity and wide-spread woody encroachment may strongly alter soil carbon (C) and nitrogen (N) pools. However, the direction and quantity of these changes have rarely been quantified in East African savanna ecosystem. As shifts in soil C and N pools might further potentially influence climate change mitigation, we quantified and compared soil organic carbon (SOC) and total soil nit…	2015	Yusuf, Hasen M., Anna C. Treydte, and Jauchim Sauerborn. "Managing semi-arid rangelands for carbon storage: grazing and woody encroachment effects on soil carbon and nitrogen." PloS one 10, no. 10 (2015): e0109063.
122	BD	148	Ethiopia	4.40056	38.2842	1476.5	550	20	sandyloam	sandy	grassland	GLD	mix	30	2012	10	over	hea	148	0.0606246	206	Yusuf	High grazing intensity and wide-spread woody encroachment may strongly alter soil carbon (C) and nitrogen (N) pools. However, the direction and quantity of these changes have rarely been quantified in East African savanna ecosystem. As shifts in soil C and N pools might further potentially influence climate change mitigation, we quantified and compared soil organic carbon (SOC) and total soil nit…	2015	Yusuf, Hasen M., Anna C. Treydte, and Jauchim Sauerborn. "Managing semi-arid rangelands for carbon storage: grazing and woody encroachment effects on soil carbon and nitrogen." PloS one 10, no. 10 (2015): e0109063.
123	BD	148	Ethiopia	4.40056	38.2842	1476.5	550	20	sandyloam	sandy	grassland	GLD	mix	30	2012	10	over	hea	148	-0.0800427	207	Yusuf	High grazing intensity and wide-spread woody encroachment may strongly alter soil carbon (C) and nitrogen (N) pools. However, the direction and quantity of these changes have rarely been quantified in East African savanna ecosystem. As shifts in soil C and N pools might further potentially influence climate change mitigation, we quantified and compared soil organic carbon (SOC) and total soil nit…	2015	Yusuf, Hasen M., Anna C. Treydte, and Jauchim Sauerborn. "Managing semi-arid rangelands for carbon storage: grazing and woody encroachment effects on soil carbon and nitrogen." PloS one 10, no. 10 (2015): e0109063.
124	BD	150	Israel	31.3333	34.65	133	200	19	sandyloam	sandy	ICLS	ICL	sheep	18	2013	10	non	mod	150	0.00604231	212	Stavi	Stubble grazing by livestock in post-harvest wheat fields is a common practice. Current knowledge usually shows that grazing has negative effects on soil quality. Therefore, here, we studied the stubble grazing impact on soil quality and crop yields of continuous wheat croplands in the semi-arid northern Negev of Israel. These croplands have experienced the same stubble residue management, meanin…	2015	Stavi, Ilan, Daniel Barkai, Kandikar R. Islam, and Eli Zaady. "No adverse effect of moderate stubble grazing on soil quality and organic carbon pool in dryland wheat agro-ecosystems." Agronomy for sustainable development 35, no. 3 (2015): 1117-1125.
125	BD	152	Mongolia	48.0884	99.549	2063.4	216.15	-3.8	clayloam	others	grassland	GLD	mix	20	2012	10	non	lig	152	0	213	Chang	Grassland degradation is a major issue in many parts of the world. Rehabilitation of areas that have been degraded by overgrazing can potentially accumulate soil carbon, but there have been few studies in the vast grasslands of Mongolia. Here, we calibrated and validated Century model with 618 measurements from a soil inventory covering four grassland types in a forest steppe region of Mongolia. …	2015	Chang, Xiaofeng, Xiaoying Bao, Shiping Wang, Andreas Wilkes, Baasandai Erdenetsetseg, Batkhishig Baival, Danzan-osor Avaadorj, Temuujin Maisaikhan, and Bolormaa Damdinsuren. "Simulating effects of grazing on soil organic carbon stocks in Mongolian grasslands." Agriculture, Ecosystems & Environment 212 (2015): 278-284.
126	BD	152	Mongolia	48.0884	99.549	2063.4	216.15	-3.8	loam	others	grassland	GLD	mix	20	2012	10	non	mod	152	0.200671	214	Chang	Grassland degradation is a major issue in many parts of the world. Rehabilitation of areas that have been degraded by overgrazing can potentially accumulate soil carbon, but there have been few studies in the vast grasslands of Mongolia. Here, we calibrated and validated Century model with 618 measurements from a soil inventory covering four grassland types in a forest steppe region of Mongolia. …	2015	Chang, Xiaofeng, Xiaoying Bao, Shiping Wang, Andreas Wilkes, Baasandai Erdenetsetseg, Batkhishig Baival, Danzan-osor Avaadorj, Temuujin Maisaikhan, and Bolormaa Damdinsuren. "Simulating effects of grazing on soil organic carbon stocks in Mongolian grasslands." Agriculture, Ecosystems & Environment 212 (2015): 278-284.
127	BD	152	Mongolia	48.0884	99.549	2063.4	216.15	-3.8	sandyloam	sandy	grassland	GLD	mix	20	2012	10	over	hea	152	0.200671	215	Chang	Grassland degradation is a major issue in many parts of the world. Rehabilitation of areas that have been degraded by overgrazing can potentially accumulate soil carbon, but there have been few studies in the vast grasslands of Mongolia. Here, we calibrated and validated Century model with 618 measurements from a soil inventory covering four grassland types in a forest steppe region of Mongolia. …	2015	Chang, Xiaofeng, Xiaoying Bao, Shiping Wang, Andreas Wilkes, Baasandai Erdenetsetseg, Batkhishig Baival, Danzan-osor Avaadorj, Temuujin Maisaikhan, and Bolormaa Damdinsuren. "Simulating effects of grazing on soil organic carbon stocks in Mongolian grasslands." Agriculture, Ecosystems & Environment 212 (2015): 278-284.
128	BD	152	Mongolia	48.0884	99.549	2063.4	216.15	-3.8	loam	others	grassland	GLD	mix	20	2012	10	non	lig	152	0	216	Chang	Grassland degradation is a major issue in many parts of the world. Rehabilitation of areas that have been degraded by overgrazing can potentially accumulate soil carbon, but there have been few studies in the vast grasslands of Mongolia. Here, we calibrated and validated Century model with 618 measurements from a soil inventory covering four grassland types in a forest steppe region of Mongolia. …	2015	Chang, Xiaofeng, Xiaoying Bao, Shiping Wang, Andreas Wilkes, Baasandai Erdenetsetseg, Batkhishig Baival, Danzan-osor Avaadorj, Temuujin Maisaikhan, and Bolormaa Damdinsuren. "Simulating effects of grazing on soil organic carbon stocks in Mongolian grasslands." Agriculture, Ecosystems & Environment 212 (2015): 278-284.
129	BD	152	Mongolia	48.0884	99.549	2063.4	216.15	-3.8	loam	others	grassland	GLD	mix	20	2012	10	non	mod	152	0.200671	217	Chang	Grassland degradation is a major issue in many parts of the world. Rehabilitation of areas that have been degraded by overgrazing can potentially accumulate soil carbon, but there have been few studies in the vast grasslands of Mongolia. Here, we calibrated and validated Century model with 618 measurements from a soil inventory covering four grassland types in a forest steppe region of Mongolia. …	2015	Chang, Xiaofeng, Xiaoying Bao, Shiping Wang, Andreas Wilkes, Baasandai Erdenetsetseg, Batkhishig Baival, Danzan-osor Avaadorj, Temuujin Maisaikhan, and Bolormaa Damdinsuren. "Simulating effects of grazing on soil organic carbon stocks in Mongolian grasslands." Agriculture, Ecosystems & Environment 212 (2015): 278-284.
130	BD	152	Mongolia	48.0884	99.549	2063.4	216.15	-3.8	sandyloam	sandy	grassland	GLD	mix	20	2012	10	over	hea	152	0	218	Chang	Grassland degradation is a major issue in many parts of the world. Rehabilitation of areas that have been degraded by overgrazing can potentially accumulate soil carbon, but there have been few studies in the vast grasslands of Mongolia. Here, we calibrated and validated Century model with 618 measurements from a soil inventory covering four grassland types in a forest steppe region of Mongolia. …	2015	Chang, Xiaofeng, Xiaoying Bao, Shiping Wang, Andreas Wilkes, Baasandai Erdenetsetseg, Batkhishig Baival, Danzan-osor Avaadorj, Temuujin Maisaikhan, and Bolormaa Damdinsuren. "Simulating effects of grazing on soil organic carbon stocks in Mongolian grasslands." Agriculture, Ecosystems & Environment 212 (2015): 278-284.
131	BD	152	Mongolia	48.0884	99.549	2063.4	216.15	-3.8	loam	others	grassland	GLD	mix	20	2012	10	non	mod	152	0.105361	219	Chang	Grassland degradation is a major issue in many parts of the world. Rehabilitation of areas that have been degraded by overgrazing can potentially accumulate soil carbon, but there have been few studies in the vast grasslands of Mongolia. Here, we calibrated and validated Century model with 618 measurements from a soil inventory covering four grassland types in a forest steppe region of Mongolia. …	2015	Chang, Xiaofeng, Xiaoying Bao, Shiping Wang, Andreas Wilkes, Baasandai Erdenetsetseg, Batkhishig Baival, Danzan-osor Avaadorj, Temuujin Maisaikhan, and Bolormaa Damdinsuren. "Simulating effects of grazing on soil organic carbon stocks in Mongolian grasslands." Agriculture, Ecosystems & Environment 212 (2015): 278-284.
132	BD	152	Mongolia	48.0884	99.549	2063.4	216.15	-3.8	sandyloam	sandy	grassland	GLD	mix	20	2012	10	over	hea	152	0.105361	220	Chang	Grassland degradation is a major issue in many parts of the world. Rehabilitation of areas that have been degraded by overgrazing can potentially accumulate soil carbon, but there have been few studies in the vast grasslands of Mongolia. Here, we calibrated and validated Century model with 618 measurements from a soil inventory covering four grassland types in a forest steppe region of Mongolia. …	2015	Chang, Xiaofeng, Xiaoying Bao, Shiping Wang, Andreas Wilkes, Baasandai Erdenetsetseg, Batkhishig Baival, Danzan-osor Avaadorj, Temuujin Maisaikhan, and Bolormaa Damdinsuren. "Simulating effects of grazing on soil organic carbon stocks in Mongolian grasslands." Agriculture, Ecosystems & Environment 212 (2015): 278-284.
133	BD	152	Mongolia	48.0884	99.549	2063.4	216.15	-3.8	loam	others	grassland	GLD	mix	20	2012	10	non	mod	152	0.200671	221	Chang	Grassland degradation is a major issue in many parts of the world. Rehabilitation of areas that have been degraded by overgrazing can potentially accumulate soil carbon, but there have been few studies in the vast grasslands of Mongolia. Here, we calibrated and validated Century model with 618 measurements from a soil inventory covering four grassland types in a forest steppe region of Mongolia. …	2015	Chang, Xiaofeng, Xiaoying Bao, Shiping Wang, Andreas Wilkes, Baasandai Erdenetsetseg, Batkhishig Baival, Danzan-osor Avaadorj, Temuujin Maisaikhan, and Bolormaa Damdinsuren. "Simulating effects of grazing on soil organic carbon stocks in Mongolian grasslands." Agriculture, Ecosystems & Environment 212 (2015): 278-284.
134	BD	152	Mongolia	48.0884	99.549	2063.4	216.15	-3.8	sandyloam	sandy	grassland	GLD	mix	20	2012	10	over	hea	152	0.105361	222	Chang	Grassland degradation is a major issue in many parts of the world. Rehabilitation of areas that have been degraded by overgrazing can potentially accumulate soil carbon, but there have been few studies in the vast grasslands of Mongolia. Here, we calibrated and validated Century model with 618 measurements from a soil inventory covering four grassland types in a forest steppe region of Mongolia. …	2015	Chang, Xiaofeng, Xiaoying Bao, Shiping Wang, Andreas Wilkes, Baasandai Erdenetsetseg, Batkhishig Baival, Danzan-osor Avaadorj, Temuujin Maisaikhan, and Bolormaa Damdinsuren. "Simulating effects of grazing on soil organic carbon stocks in Mongolian grasslands." Agriculture, Ecosystems & Environment 212 (2015): 278-284.
135	BD	154	Brazil	-24.5328	-54.0194	400	1500	21.4	clay	others	ICLS	ICL	cattle	4	2012	10	non	mod	154	0.0723207	223	Piano	The effects of different species and grazing management of winter forage crops on the physical properties of a clayey Red Latosol of the western region of Parana State under crop-livestock integration systems were investigated in the present study. Treatments consisted of three different winter crops [white oat (Avena sativa), dual-purpose wheat (Triticum aestivum) and triticale (X Tritico secale…	2015	Piano, Jeferson Tiago, Poliana Ferreira da Costa, Jonas Francisco Egewarth, Edleusa Pereira Seidel, and Deise Dalazen Castagnara. "Soil physical attributes under different grazing management of winter forage crops in crop-livestock system at Southern Brazil." African Journal of Agricultural Research10, no. 3 (2015): 146-153.
136	BD	154	Brazil	-24.5328	-54.0194	400	1500	21.4	clay	others	ICLS	ICL	cattle	4	2012	10	non	hea	154	0.040822	224	Piano	The effects of different species and grazing management of winter forage crops on the physical properties of a clayey Red Latosol of the western region of Parana State under crop-livestock integration systems were investigated in the present study. Treatments consisted of three different winter crops [white oat (Avena sativa), dual-purpose wheat (Triticum aestivum) and triticale (X Tritico secale…	2015	Piano, Jeferson Tiago, Poliana Ferreira da Costa, Jonas Francisco Egewarth, Edleusa Pereira Seidel, and Deise Dalazen Castagnara. "Soil physical attributes under different grazing management of winter forage crops in crop-livestock system at Southern Brazil." African Journal of Agricultural Research10, no. 3 (2015): 146-153.
137	BD	154	Brazil	-24.5328	-54.0194	400	1500	21.4	clay	others	ICLS	ICL	cattle	4	2013	10	non	mod	154	0.0826917	227	Piano	The effects of different species and grazing management of winter forage crops on the physical properties of a clayey Red Latosol of the western region of Parana State under crop-livestock integration systems were investigated in the present study. Treatments consisted of three different winter crops [white oat (Avena sativa), dual-purpose wheat (Triticum aestivum) and triticale (X Tritico secale…	2015	Piano, Jeferson Tiago, Poliana Ferreira da Costa, Jonas Francisco Egewarth, Edleusa Pereira Seidel, and Deise Dalazen Castagnara. "Soil physical attributes under different grazing management of winter forage crops in crop-livestock system at Southern Brazil." African Journal of Agricultural Research10, no. 3 (2015): 146-153.
138	BD	154	Brazil	-24.5328	-54.0194	400	1500	21.4	clay	others	ICLS	ICL	cattle	4	2013	10	non	hea	154	0.0504309	228	Piano	The effects of different species and grazing management of winter forage crops on the physical properties of a clayey Red Latosol of the western region of Parana State under crop-livestock integration systems were investigated in the present study. Treatments consisted of three different winter crops [white oat (Avena sativa), dual-purpose wheat (Triticum aestivum) and triticale (X Tritico secale…	2015	Piano, Jeferson Tiago, Poliana Ferreira da Costa, Jonas Francisco Egewarth, Edleusa Pereira Seidel, and Deise Dalazen Castagnara. "Soil physical attributes under different grazing management of winter forage crops in crop-livestock system at Southern Brazil." African Journal of Agricultural Research10, no. 3 (2015): 146-153.
139	BD	155	Ethiopia	8.34194	39.3464	1715	600	25	sandyloam	sandy	grassland	GLD	cattle	30	2013	10	over	hea	155	0.0161294	231	Yimer	Land degradation and unsustainable management practices have resulted in soil organic carbon and nutrient depletion, hydrological instability, reduced primary productivity, and low biological diversity. In response to these problems, communities in the Central Rift Valley area of Ethiopia have started to establish exclosures about three decades ago. This study has investigated the variations in s…	2015	Yimer, Fantaw, Getachew Alemu, and Abdu Abdelkadir. "Soil property variations in relation to exclosure and open grazing land use types in the Central Rift Valley area of Ethiopia." Environmental Systems Research 4, no. 1 (2015): 17.
140	BD	156	UK	55.867	-3.21099	198.4	661.5	8.5	mixed	others	grassland	GLD	sheep	20	2013	10	non	mod	156	0.117488	233	Cowan	One hundred N2O flux measurements were made from an area of intensively managed grazed grassland in central Scotland using a high-resolution dynamic chamber method. The field contained a variety of features from which N2O fluxes were measured including a manure heap, patches of decaying grass silage, and areas of increased sheep activity. Individual fluxes varied significantly across the field va…	2015	Cowan, N. J., P. Norman, D. Famulari, P. E. Levy, D. S. Reay, and U. M. Skiba. "Spatial variability and hotspots of soil N2O fluxes from intensively grazed grassland." Biogeosciences 12, no. 5 (2015): 1585-1596.
141	BD	156	UK	55.867	-3.21099	198.4	661.5	8.5	mixed	others	grassland	GLD	sheep	20	2013	10	over	hea	156	0.234223	234	Cowan	One hundred N2O flux measurements were made from an area of intensively managed grazed grassland in central Scotland using a high-resolution dynamic chamber method. The field contained a variety of features from which N2O fluxes were measured including a manure heap, patches of decaying grass silage, and areas of increased sheep activity. Individual fluxes varied significantly across the field va…	2015	Cowan, N. J., P. Norman, D. Famulari, P. E. Levy, D. S. Reay, and U. M. Skiba. "Spatial variability and hotspots of soil N2O fluxes from intensively grazed grassland." Biogeosciences 12, no. 5 (2015): 1585-1596.
142	BD	161	Ghana	6.66048	-1.51437	263.6	1449.5	25.7	sandyclayloam	sandy	grassland	GLD	cattle	1	2012	10	non	mod	161	0.0283707	235	Tuffour, Henry Oppong	The most essential effect of grazing is soil compaction due to animal traffic. The study was conducted to investigate the role of cattle grazing in soil degradation resulting from compaction using infiltration parameters at the Beef and Dairy Cattle Research Station of the Department of Animal Science of the Faculty of Agriculture, KNUST. Two fields, ungrazed and grazed (with a stocking rate of 1…	2014	Tuffour, Henry Oppong, Mensah Bonsu, and Abdul Aziz Khalid. "Assessment of soil degradation due to compaction resulting from cattle grazing using infiltration parameters." International Journal of Scientific Research in Environmental Sciences 2, no. 4 (2014): 139.
143	BD	162	India	24.7176	93.8381	777	1522	16.2	clayloam	others	grassland	GLD	cattle	1	2007	10	non	mod	162	0	236	Devi	We assessed the effects of grazing on the soil microbial biomass C, N and P in the soils of non-grazed (NG), moderately grazed (MG) and heavily grazed (HG) sub-tropical grasslands in the Imphal valley of Manipur, northeast India, from January to December 2007. Mean soil microbial C (µg C g-1 soil) ranged from 258.5 to 347.8 in 0 - 10 cm soil depth and 87.6 to 146.1 in 10 - 20 cm soil depth across…	2014	Devi, T. Indira, P. S. Yadava, and S. C. Garkoti. "Cattle grazing influences soil microbial biomass in sub-tropical grassland ecosystems at Nambol, Manipur, northeast India." Tropical Ecology 55, no. 2 (2014): 195-206.
144	BD	162	India	24.7176	93.8381	777	1522	16.2	clayloam	others	grassland	GLD	cattle	1	2007	10	over	hea	162	0	237	Devi	We assessed the effects of grazing on the soil microbial biomass C, N and P in the soils of non-grazed (NG), moderately grazed (MG) and heavily grazed (HG) sub-tropical grasslands in the Imphal valley of Manipur, northeast India, from January to December 2007. Mean soil microbial C (µg C g-1 soil) ranged from 258.5 to 347.8 in 0 - 10 cm soil depth and 87.6 to 146.1 in 10 - 20 cm soil depth across…	2014	Devi, T. Indira, P. S. Yadava, and S. C. Garkoti. "Cattle grazing influences soil microbial biomass in sub-tropical grassland ecosystems at Nambol, Manipur, northeast India." Tropical Ecology 55, no. 2 (2014): 195-206.
145	BD	165	China	33.9282	102.87	3433	656.8	0.9	dont	others	grassland	GLD	mix	5	2010	10	non	mod	165	-0.00330579	238	Luan	Qinghai–Tibet Plateau, and whether different ecosystems response equally to exclosure. In this study, we evaluated the effects of grazing removal exclosure on SOC and total nitrogen (TN) as well as SOC quality for the top soil layer (0–10 cm) through comparing three grazing-removal exclosure pairs of ecosystems (i.e., marsh, wet meadow, and meadow) in Zoige, east Qinghai–Tibet Plateau. Both SOC a…	2014	Luan, Junwei, Lijuan Cui, Chenghua Xiang, Jianghua Wu, Hongtao Song, Qiongfang Ma, and Zongda Hu. "Different grazing removal exclosures effects on soil C stocks among alpine ecosystems in east Qinghai–Tibet Plateau." Ecological engineering 64 (2014): 262-268.
146	BD	165	China	33.9296	102.871	3434	656.8	0.9	dont	others	grassland	GLD	mix	5	2010	10	non	mod	165	0.10929	239	Luan	Qinghai–Tibet Plateau, and whether different ecosystems response equally to exclosure. In this study, we evaluated the effects of grazing removal exclosure on SOC and total nitrogen (TN) as well as SOC quality for the top soil layer (0–10 cm) through comparing three grazing-removal exclosure pairs of ecosystems (i.e., marsh, wet meadow, and meadow) in Zoige, east Qinghai–Tibet Plateau. Both SOC a…	2014	Luan, Junwei, Lijuan Cui, Chenghua Xiang, Jianghua Wu, Hongtao Song, Qiongfang Ma, and Zongda Hu. "Different grazing removal exclosures effects on soil C stocks among alpine ecosystems in east Qinghai–Tibet Plateau." Ecological engineering 64 (2014): 262-268.
147	BD	165	China	33.9191	102.819	3433	656.8	0.9	dont	others	grassland	GLD	mix	5	2010	10	non	mod	165	0.172565	240	Luan	Qinghai–Tibet Plateau, and whether different ecosystems response equally to exclosure. In this study, we evaluated the effects of grazing removal exclosure on SOC and total nitrogen (TN) as well as SOC quality for the top soil layer (0–10 cm) through comparing three grazing-removal exclosure pairs of ecosystems (i.e., marsh, wet meadow, and meadow) in Zoige, east Qinghai–Tibet Plateau. Both SOC a…	2014	Luan, Junwei, Lijuan Cui, Chenghua Xiang, Jianghua Wu, Hongtao Song, Qiongfang Ma, and Zongda Hu. "Different grazing removal exclosures effects on soil C stocks among alpine ecosystems in east Qinghai–Tibet Plateau." Ecological engineering 64 (2014): 262-268.
148	BD	168	China	48.7751	118.061	675	339	-2.2	sandyloam	sandy	grassland	GLD	mix	5	2010	10	over	hea	168	0.0526437	241	Wu	The semi-arid grasslands in Inner Mongolia, China have been degraded by long-term grazing. A series of ecological restoration strategies have been implemented to improve grassland service. However, little is known about the effect of these ecological restoration practices on soil carbon and nitrogen storage. In this study, characteristics of vegetation and soil properties under continued grazing …	2014	Wu, Xing, Zongshan Li, Bojie Fu, Fei Lu, Dongbo Wang, Huifeng Liu, and Guohua Liu. "Effects of grazing exclusion on soil carbon and nitrogen storage in semi-arid grassland in Inner Mongolia, China." Chinese geographical science 24, no. 4 (2014): 479-487.
149	BD	168	China	48.7751	118.061	675	339	-2.2	sandyloam	sandy	grassland	GLD	mix	5	2010	10	over	hea	168	0.0168071	242	Wu	The semi-arid grasslands in Inner Mongolia, China have been degraded by long-term grazing. A series of ecological restoration strategies have been implemented to improve grassland service. However, little is known about the effect of these ecological restoration practices on soil carbon and nitrogen storage. In this study, characteristics of vegetation and soil properties under continued grazing …	2014	Wu, Xing, Zongshan Li, Bojie Fu, Fei Lu, Dongbo Wang, Huifeng Liu, and Guohua Liu. "Effects of grazing exclusion on soil carbon and nitrogen storage in semi-arid grassland in Inner Mongolia, China." Chinese geographical science 24, no. 4 (2014): 479-487.
150	BD	168	China	48.7751	118.061	675	339	-2.2	sandyloam	sandy	grassland	GLD	mix	5	2010	10	over	hea	168	0.0255333	243	Wu	The semi-arid grasslands in Inner Mongolia, China have been degraded by long-term grazing. A series of ecological restoration strategies have been implemented to improve grassland service. However, little is known about the effect of these ecological restoration practices on soil carbon and nitrogen storage. In this study, characteristics of vegetation and soil properties under continued grazing …	2014	Wu, Xing, Zongshan Li, Bojie Fu, Fei Lu, Dongbo Wang, Huifeng Liu, and Guohua Liu. "Effects of grazing exclusion on soil carbon and nitrogen storage in semi-arid grassland in Inner Mongolia, China." Chinese geographical science 24, no. 4 (2014): 479-487.
151	BD	169	China	30.95	88.7	4675	300	0	sandyloam	sandy	grassland	GLD	sheep	2	2012	10	over	hea	169	0.200021	244	Sun	Understanding the impact of grazing intensity on grassland production and soil fertility is of fundamental importance for grassland conservation and management. We thus compared three types of alpine steppe management by studying vegetation traits and soil properties in response to three levels of grazing pressure: permanent grazing (M1), seasonal grazing (M2), and grazing exclusion (M3) in the a…	2014	Sun, J., X. Wang, G. Cheng, J. Wu, and J. Hong. "Effects of Grazing Regimes on Plant Traits and Soil Nutrients in an Alpine Steppe." Northern Tibetan (2014).
152	BD	169	China	30.95	88.7	4675	300	0	sandyloam	sandy	grassland	GLD	sheep	2	2012	10	non	mod	169	0.0555699	245	Sun	Understanding the impact of grazing intensity on grassland production and soil fertility is of fundamental importance for grassland conservation and management. We thus compared three types of alpine steppe management by studying vegetation traits and soil properties in response to three levels of grazing pressure: permanent grazing (M1), seasonal grazing (M2), and grazing exclusion (M3) in the a…	2014	Sun, J., X. Wang, G. Cheng, J. Wu, and J. Hong. "Effects of Grazing Regimes on Plant Traits and Soil Nutrients in an Alpine Steppe." Northern Tibetan (2014).
153	BD	171	USA	46.77	-100.933	596	410	4	siltyloam	others	grassland	GLD	cattle	40	2006	10	over	hea	171	0.107054	248	Liebig	Grazing management effects on soil property dynamics are poorly understood. A study was conducted to assess effects of grazing management and season on soil property dynamics and greenhouse gas flux within semiarid rangeland. Grazing management treatments evaluated in the study included two permanent pastures differing in stocking rate (moderately and heavily grazed pastures) and a fertilized, he…	2014	Liebig, M. A., S. L. Kronberg, J. R. Hendrickson, and J. R. Gross. "Grazing management, season, and drought contributions to near-surface soil property dynamics in semiarid rangeland." Rangeland ecology & management 67, no. 3 (2014): 266-274.
154	BD	171	USA	46.77	-100.933	596	410	4	siltyloam	others	grassland	GLD	cattle	40	2006	10	non	hea	171	-0.00563382	249	Liebig	Grazing management effects on soil property dynamics are poorly understood. A study was conducted to assess effects of grazing management and season on soil property dynamics and greenhouse gas flux within semiarid rangeland. Grazing management treatments evaluated in the study included two permanent pastures differing in stocking rate (moderately and heavily grazed pastures) and a fertilized, he…	2014	Liebig, M. A., S. L. Kronberg, J. R. Hendrickson, and J. R. Gross. "Grazing management, season, and drought contributions to near-surface soil property dynamics in semiarid rangeland." Rangeland ecology & management 67, no. 3 (2014): 266-274.
155	BD	182	China	41.7667	115.683	1375	400	1.5	sandyloam	sandy	grassland	GLD	mix	10	2012	10	non	lig	182	0.133531	250	Xu	Overgrazing has been the primary cause of grassland degradation in the semi-arid grasslands of the agro-pastoral transition zone in northern China. However, there has been little evidence regarding grazing intensity impacts on vegetation change and soil C and N dynamics in this region. This paper reports the effects of four grazing intensities namely un-grazed (UG), lightly grazed (LG), moderatel…	2014	My, Xu, F. Xie, and K. Wang. "Response of Vegetation and Soil Carbon and Nitrogen Storage to Grazing Intensity in Semi-Arid Grasslands in the Agro." (2014).
156	BD	182	China	41.7667	115.683	1375	400	1.5	sandyloam	sandy	grassland	GLD	mix	10	2012	10	non	mod	182	0.0246926	253	Xu	Overgrazing has been the primary cause of grassland degradation in the semi-arid grasslands of the agro-pastoral transition zone in northern China. However, there has been little evidence regarding grazing intensity impacts on vegetation change and soil C and N dynamics in this region. This paper reports the effects of four grazing intensities namely un-grazed (UG), lightly grazed (LG), moderatel…	2014	My, Xu, F. Xie, and K. Wang. "Response of Vegetation and Soil Carbon and Nitrogen Storage to Grazing Intensity in Semi-Arid Grasslands in the Agro." (2014).
157	BD	182	China	41.7667	115.683	1375	400	1.5	sandyloam	sandy	grassland	GLD	mix	10	2012	10	over	hea	182	0.178248	256	Xu	Overgrazing has been the primary cause of grassland degradation in the semi-arid grasslands of the agro-pastoral transition zone in northern China. However, there has been little evidence regarding grazing intensity impacts on vegetation change and soil C and N dynamics in this region. This paper reports the effects of four grazing intensities namely un-grazed (UG), lightly grazed (LG), moderatel…	2014	My, Xu, F. Xie, and K. Wang. "Response of Vegetation and Soil Carbon and Nitrogen Storage to Grazing Intensity in Semi-Arid Grasslands in the Agro." (2014).
158	BD	186	Brazil	-28.0833	-54.3333	425	1850	19	clay	others	ICLS	ICL	cattle	10	2011	10	over	hea	186	0.200671	259	da Silva	Brazil has the world’s second-largest cattle herd and second-largest no-till grain crop area. However, these activities are not frequently integrated because there is a widespread perception that cattle have a negative effect on cropping, especially when high crop yields are a goal. This misunderstanding of the synergy between pastures, livestock and crops is linked to overgrazing at the pasture …	2014	da Silva, Francine Damian, Telmo Jorge Carneiro Amado, Ademir Oliveira Ferreira, Joice Mari Assmann, Ibanor Anghinoni, and Paulo Cesar de Faccio Carvalho. "Soil carbon indices as affected by 10 years of integrated crop–livestock production with different pasture grazing intensities in Southern Brazil." Agriculture, ecosystems & environment 190 (201
159	BD	186	Brazil	-28.0833	-54.3333	425	1850	19	clay	others	ICLS	ICL	cattle	10	2011	10	non	mod	186	0.130053	260	da Silva	Brazil has the world’s second-largest cattle herd and second-largest no-till grain crop area. However, these activities are not frequently integrated because there is a widespread perception that cattle have a negative effect on cropping, especially when high crop yields are a goal. This misunderstanding of the synergy between pastures, livestock and crops is linked to overgrazing at the pasture …	2014	da Silva, Francine Damian, Telmo Jorge Carneiro Amado, Ademir Oliveira Ferreira, Joice Mari Assmann, Ibanor Anghinoni, and Paulo Cesar de Faccio Carvalho. "Soil carbon indices as affected by 10 years of integrated crop–livestock production with different pasture grazing intensities in Southern Brazil." Agriculture, ecosystems & environment 190 (201
160	BD	186	Brazil	-28.0833	-54.3333	425	1850	19	clay	others	ICLS	ICL	cattle	10	2011	10	non	lig	186	0.185403	261	da Silva	Brazil has the world’s second-largest cattle herd and second-largest no-till grain crop area. However, these activities are not frequently integrated because there is a widespread perception that cattle have a negative effect on cropping, especially when high crop yields are a goal. This misunderstanding of the synergy between pastures, livestock and crops is linked to overgrazing at the pasture …	2014	da Silva, Francine Damian, Telmo Jorge Carneiro Amado, Ademir Oliveira Ferreira, Joice Mari Assmann, Ibanor Anghinoni, and Paulo Cesar de Faccio Carvalho. "Soil carbon indices as affected by 10 years of integrated crop–livestock production with different pasture grazing intensities in Southern Brazil." Agriculture, ecosystems & environment 190 (201
161	BD	186	Brazil	-28.0833	-54.3333	425	1850	19	clay	others	ICLS	ICL	cattle	10	2011	10	non	lig	186	0.130053	262	da Silva	Brazil has the world’s second-largest cattle herd and second-largest no-till grain crop area. However, these activities are not frequently integrated because there is a widespread perception that cattle have a negative effect on cropping, especially when high crop yields are a goal. This misunderstanding of the synergy between pastures, livestock and crops is linked to overgrazing at the pasture …	2014	da Silva, Francine Damian, Telmo Jorge Carneiro Amado, Ademir Oliveira Ferreira, Joice Mari Assmann, Ibanor Anghinoni, and Paulo Cesar de Faccio Carvalho. "Soil carbon indices as affected by 10 years of integrated crop–livestock production with different pasture grazing intensities in Southern Brazil." Agriculture, ecosystems & environment 190 (201
162	BD	187	USA	35.38	-78.05	24	1220	21	loamysand	sandy	grassland	GLD	cattle	4	2007	10	non	hea	187	0.0145988	263	Wang	Management intensity critically influences the productivity and sustainability of pasture systems through modifying soil microbes, and soil carbon (C) and nutrient dynamics; however, such effects are not well understood yet in the southeastern USA. We examined the effects of grazing intensity and grass planting system on soil C and nitrogen (N) dynamics, and microbial biomass and respiration in a…	2014	Wang y., A. N. G., D. U. A. N. Wen-Xia, C. Tu, S. Washburn, Lei CHENG, and S. Hu. "Soil carbon, nitrogen and microbial dynamics of pasturelands: impacts of grazing intensity and planting systems." Pedosphere 24, no. 3 (2014): 408-416.
163	BD	189	Ethiopia	11.8343	38.0688	2009.5	1148	19.4	sandyclayloam	sandy	grassland_tree	GLT	cattle	7	2013	10	over	hea	189	0.198995	270	Mekuria	Land degradation through extensification of agriculture and overgrazing is an increasing problem across large expanses of the Ethiopian highlands that give rise to a loss in a range of ecosystem services. Ecological restoration through exclosure establishment has become increasingly important approach to reversing degraded ecosystems in Ethiopia and particularly in the Amhara regional state, nort…	2014	Mekuria, W., Langan, S., Noble, A., & Johnston, R. (2014). Soil Organic Carbon and Nutrient Contents are not influenced by Exclosures established in communal grazing land in Nile basin, Northern Ethiopia. In International Conference on Advances in Agricultural, Biological & Environmental Sciences (AABES-2014) Oct (pp. 15-16).
164	BD	190	Brazil	-27.3836	-51.225	935	989.725	18.1	clay	others	grassland	GLD	cattle	4	2012	10	non	lig	190	0.0508584	271	da Veiga	The sowing of winter pastures in areas used for summer grain production and their management under direct cattle grazing can cause changes in soil physical attributes, whose intensity depends on the degree of soil mobilization, grazing interval, stocking rate and weather. To study these aspects it was conducted over four years an experiment in a randomized block with split plots design and four r…	2014	de Veiga, Milton, Alvadi Antonio Balbinot Junior, and Daniela Aparecida de Oliveira. "Soil physical attributes in forms of sowing the annual winter pasture and intervals between grazing." Revista Ciência Agronômica 45, no. 5SPE (2014): 896-905.
165	BD	190	Brazil	-27.3836	-51.225	935	989.725	18.1	clay	others	grassland	GLD	cattle	4	2012	10	non	mod	190	0.0172418	272	da Veiga	The sowing of winter pastures in areas used for summer grain production and their management under direct cattle grazing can cause changes in soil physical attributes, whose intensity depends on the degree of soil mobilization, grazing interval, stocking rate and weather. To study these aspects it was conducted over four years an experiment in a randomized block with split plots design and four r…	2014	de Veiga, Milton, Alvadi Antonio Balbinot Junior, and Daniela Aparecida de Oliveira. "Soil physical attributes in forms of sowing the annual winter pasture and intervals between grazing." Revista Ciência Agronômica 45, no. 5SPE (2014): 896-905.
166	BD	190	Brazil	-27.3836	-51.225	935	989.725	18.1	clay	others	grassland	GLD	cattle	4	2012	10	non	hea	190	0.0299808	273	da Veiga	The sowing of winter pastures in areas used for summer grain production and their management under direct cattle grazing can cause changes in soil physical attributes, whose intensity depends on the degree of soil mobilization, grazing interval, stocking rate and weather. To study these aspects it was conducted over four years an experiment in a randomized block with split plots design and four r…	2014	de Veiga, Milton, Alvadi Antonio Balbinot Junior, and Daniela Aparecida de Oliveira. "Soil physical attributes in forms of sowing the annual winter pasture and intervals between grazing." Revista Ciência Agronômica 45, no. 5SPE (2014): 896-905.
167	BD	192	Iran	31.6667	50.85	2500	638	6.8	clayloam	others	grassland_tree	GLT	sheep	22	2008	10	non	hea	192	-0.0199342	277	Raiesi	Soil carbon (C) storage and quality in rangeland ecosystems may change as a result of long-term heavy grazing, especially in upland arid and semi-arid rangelands characterized by low soil organic C contents. The impact of grazing exclosure on soil C stock and mineralization, microbial biomass C and the activities of invertase and alkaline phosphatase involved in C and P cycling as soil ecological…	2014	Raiesi, Fayez, and Maryam Riahi. "The influence of grazing exclosure on soil C stocks and dynamics, and ecological indicators in upland arid and semi-arid rangelands." Ecological Indicators 41 (2014): 145-154.
168	BD	192	Iran	31.8333	51.2333	2200	255	10.7	siltyclay	others	grassland	GLD	sheep	23	2008	10	non	hea	192	0.200021	278	Raiesi	Soil carbon (C) storage and quality in rangeland ecosystems may change as a result of long-term heavy grazing, especially in upland arid and semi-arid rangelands characterized by low soil organic C contents. The impact of grazing exclosure on soil C stock and mineralization, microbial biomass C and the activities of invertase and alkaline phosphatase involved in C and P cycling as soil ecological…	2014	Raiesi, Fayez, and Maryam Riahi. "The influence of grazing exclosure on soil C stocks and dynamics, and ecological indicators in upland arid and semi-arid rangelands." Ecological Indicators 41 (2014): 145-154.
169	BD	197	NewZealand	-36.6923	174.581	129	1160	15.1	mixed	others	grassland	GLD	mix	5	2011	10	over	hea	197	0.0235305	279	Curran Cournane	As part of state-of-environment reporting, soil quality monitoring in Auckland has indicated that decreasingmacroporosity is a concern for grazed pasture. This prompted a more intensive study undertaken in 2011 to resample the original 35 sites. Comparisons were made between Soil Orders and land uses, with soil samples taken from all repeat sites and under adjacent/ungrazed fence-lines to act as …	2013	Curran Cournane, F., S. Fraser, D. Hicks, D. Houlbrooke, and N. Cox. "Changes in soil quality and land use in grazed pasture within rural Auckland." New Zealand journal of agricultural research 56, no. 2 (2013): 102-116.
170	BD	198	China	41.7881	111.896	1450	280	0.8	loamysand	sandy	grassland	GLD	cattle	25	2010	10	non	lig	198	-0.0395308	280	Tang	Degradation of steppes induced by overgrazing may affect the uptake of atmospheric methane (CH4) by soil sinks. However, uncertainty is associated with the very limited knowledge of gas fluxes in rapidly degrading steppe. In this study, we investigated the effects of grazing on CH4 uptake during the growing season in three types of steppe (meadow steppe, typical steppe and desert steppe and) in I…	2013	Tang, Shiming, Chengjie Wang, Andreas Wilkes, Pei Zhou, Yuanyuan Jiang, Guodong Han, Mengli Zhao, Ding Huang, and Philipp Schönbach. "Contribution of grazing to soil atmosphere CH 4 exchange during the growing season in a continental steppe." Atmospheric environment 67 (2013): 170-176.
171	BD	198	China	41.7881	111.896	1450	280	0.8	loamysand	sandy	grassland	GLD	cattle	25	2010	10	non	mod	198	0.0528425	281	Tang	Degradation of steppes induced by overgrazing may affect the uptake of atmospheric methane (CH4) by soil sinks. However, uncertainty is associated with the very limited knowledge of gas fluxes in rapidly degrading steppe. In this study, we investigated the effects of grazing on CH4 uptake during the growing season in three types of steppe (meadow steppe, typical steppe and desert steppe and) in I…	2013	Tang, Shiming, Chengjie Wang, Andreas Wilkes, Pei Zhou, Yuanyuan Jiang, Guodong Han, Mengli Zhao, Ding Huang, and Philipp Schönbach. "Contribution of grazing to soil atmosphere CH 4 exchange during the growing season in a continental steppe." Atmospheric environment 67 (2013): 170-176.
172	BD	198	China	41.7881	111.896	1450	280	0.8	loamysand	sandy	grassland	GLD	cattle	25	2010	10	over	hea	198	0.0746615	282	Tang	Degradation of steppes induced by overgrazing may affect the uptake of atmospheric methane (CH4) by soil sinks. However, uncertainty is associated with the very limited knowledge of gas fluxes in rapidly degrading steppe. In this study, we investigated the effects of grazing on CH4 uptake during the growing season in three types of steppe (meadow steppe, typical steppe and desert steppe and) in I…	2013	Tang, Shiming, Chengjie Wang, Andreas Wilkes, Pei Zhou, Yuanyuan Jiang, Guodong Han, Mengli Zhao, Ding Huang, and Philipp Schönbach. "Contribution of grazing to soil atmosphere CH 4 exchange during the growing season in a continental steppe." Atmospheric environment 67 (2013): 170-176.
173	BD	198	China	43.1833	116.367	1000	330	0.7	sandyloam	sandy	grassland	GLD	cattle	25	2010	10	non	lig	198	0.00966191	283	Tang	Degradation of steppes induced by overgrazing may affect the uptake of atmospheric methane (CH4) by soil sinks. However, uncertainty is associated with the very limited knowledge of gas fluxes in rapidly degrading steppe. In this study, we investigated the effects of grazing on CH4 uptake during the growing season in three types of steppe (meadow steppe, typical steppe and desert steppe and) in I…	2013	Tang, Shiming, Chengjie Wang, Andreas Wilkes, Pei Zhou, Yuanyuan Jiang, Guodong Han, Mengli Zhao, Ding Huang, and Philipp Schönbach. "Contribution of grazing to soil atmosphere CH 4 exchange during the growing season in a continental steppe." Atmospheric environment 67 (2013): 170-176.
174	BD	198	China	43.1833	116.367	1000	330	0.7	sandyloam	sandy	grassland	GLD	cattle	25	2010	10	non	mod	198	0.185553	284	Tang	Degradation of steppes induced by overgrazing may affect the uptake of atmospheric methane (CH4) by soil sinks. However, uncertainty is associated with the very limited knowledge of gas fluxes in rapidly degrading steppe. In this study, we investigated the effects of grazing on CH4 uptake during the growing season in three types of steppe (meadow steppe, typical steppe and desert steppe and) in I…	2013	Tang, Shiming, Chengjie Wang, Andreas Wilkes, Pei Zhou, Yuanyuan Jiang, Guodong Han, Mengli Zhao, Ding Huang, and Philipp Schönbach. "Contribution of grazing to soil atmosphere CH 4 exchange during the growing season in a continental steppe." Atmospheric environment 67 (2013): 170-176.
175	BD	198	China	43.1833	116.367	1000	330	0.7	sandyloam	sandy	grassland	GLD	cattle	25	2010	10	over	hea	198	0.209458	285	Tang	Degradation of steppes induced by overgrazing may affect the uptake of atmospheric methane (CH4) by soil sinks. However, uncertainty is associated with the very limited knowledge of gas fluxes in rapidly degrading steppe. In this study, we investigated the effects of grazing on CH4 uptake during the growing season in three types of steppe (meadow steppe, typical steppe and desert steppe and) in I…	2013	Tang, Shiming, Chengjie Wang, Andreas Wilkes, Pei Zhou, Yuanyuan Jiang, Guodong Han, Mengli Zhao, Ding Huang, and Philipp Schönbach. "Contribution of grazing to soil atmosphere CH 4 exchange during the growing season in a continental steppe." Atmospheric environment 67 (2013): 170-176.
176	BD	198	China	43.95	116.35	1000	370	1.2	sandyloam	sandy	grassland	GLD	cattle	25	2010	10	non	lig	198	0.0901511	286	Tang	Degradation of steppes induced by overgrazing may affect the uptake of atmospheric methane (CH4) by soil sinks. However, uncertainty is associated with the very limited knowledge of gas fluxes in rapidly degrading steppe. In this study, we investigated the effects of grazing on CH4 uptake during the growing season in three types of steppe (meadow steppe, typical steppe and desert steppe and) in I…	2013	Tang, Shiming, Chengjie Wang, Andreas Wilkes, Pei Zhou, Yuanyuan Jiang, Guodong Han, Mengli Zhao, Ding Huang, and Philipp Schönbach. "Contribution of grazing to soil atmosphere CH 4 exchange during the growing season in a continental steppe." Atmospheric environment 67 (2013): 170-176.
177	BD	198	China	43.95	116.35	1000	370	1.2	sandyloam	sandy	grassland	GLD	cattle	25	2010	10	non	mod	198	0.430311	287	Tang	Degradation of steppes induced by overgrazing may affect the uptake of atmospheric methane (CH4) by soil sinks. However, uncertainty is associated with the very limited knowledge of gas fluxes in rapidly degrading steppe. In this study, we investigated the effects of grazing on CH4 uptake during the growing season in three types of steppe (meadow steppe, typical steppe and desert steppe and) in I…	2013	Tang, Shiming, Chengjie Wang, Andreas Wilkes, Pei Zhou, Yuanyuan Jiang, Guodong Han, Mengli Zhao, Ding Huang, and Philipp Schönbach. "Contribution of grazing to soil atmosphere CH 4 exchange during the growing season in a continental steppe." Atmospheric environment 67 (2013): 170-176.
178	BD	198	China	43.95	116.35	1000	370	1.2	sandyloam	sandy	grassland	GLD	cattle	25	2010	10	over	hea	198	0.588834	288	Tang	Degradation of steppes induced by overgrazing may affect the uptake of atmospheric methane (CH4) by soil sinks. However, uncertainty is associated with the very limited knowledge of gas fluxes in rapidly degrading steppe. In this study, we investigated the effects of grazing on CH4 uptake during the growing season in three types of steppe (meadow steppe, typical steppe and desert steppe and) in I…	2013	Tang, Shiming, Chengjie Wang, Andreas Wilkes, Pei Zhou, Yuanyuan Jiang, Guodong Han, Mengli Zhao, Ding Huang, and Philipp Schönbach. "Contribution of grazing to soil atmosphere CH 4 exchange during the growing season in a continental steppe." Atmospheric environment 67 (2013): 170-176.
179	BD	200	China	42.9167	120.7	360	366	6.8	loamysand	sandy	grassland	GLD	sheep	12	2008	10	over	hea	200	0.168749	289	Liu	Primary productivity and nutrient cycling in grasslands can be accelerated or decelerated by grazing by large mammals, and climate is one of the most important factors to determine the direction of the ecosystem response to grazing. In Mongolian grasslands, livestock grazing is common, and there is a latitudinal gradient in the degree of aridity. The degree of aridity increases from north to sout…	2013	Liu, Ren-tao, Ha-lin Zhao, Xue-yong Zhao, and Fan Zhu. "Effects of cultivation and grazing exclusion on the soil macro-faunal community of semiarid sandy grasslands in northern China." Arid land research and management 27, no. 4 (2013): 377-393.
180	BD	203	China	35.95	104.15	1966	382	6.7	sandyloam	sandy	grassland	GLD	sheep	3	2008	10	non	mod	203	0.0672522	290	Li	Grassland ecosystems are a significant component of the global carbon cycle. To better understand how grazing affects the carbon cycle of grasslands, soil microbial respiration (Rm) and root respiration (Rr), which are the main soil respiration components, we investigated with a trenching method in grazed grasslands (GG) and fenced (FG) grasslands on the Loess Plateau, northern China in 2008. The…	2013	Li, Xudong, Chunping Zhang, Hua Fu, Ding Guo, Xiongru Song, Changgui Wan, and Jizhou Ren. "Grazing exclusion alters soil microbial respiration, root respiration and the soil carbon balance in grasslands of the Loess Plateau, northern China." Soil science and plant nutrition 59, no. 6 (2013): 877-887.
181	BD	204	China	37.2833	102.517	3600	416	-0.1	siltyclayloam	others	grassland	GLD	mix	8	2010	10	over	hea	204	0.301105	292	Shi	Grazing exclusion has been proposed as a choice for restoring degraded grasslands on the Qinghai–Tibetan Plateau, but its effects on soil properties are not clear. The present study was designed to investigate whether various soil organic carbon (OC) and nitrogen (N) pools and enzymatic activities were changed through grazing exclusion. A paddock of grassland was fenced in May 2002 for exclusion …	2013	Shi, Xiao-Ming, Xiao Gang Li, Chun Tao Li, Yu Zhao, Zhan Huan Shang, and Qifu Ma. "Grazing exclusion decreases soil organic C storage at an alpine grassland of the Qinghai–Tibetan Plateau." Ecological Engineering 57 (2013): 183-187.
182	BD	205	USA	30.8736	-85.1822	35	1267	18.8	sandyloam	sandy	ICLS	ICL	cattle	4	2010	10	non	mod	205	0.0942457	293	George et al	The impact of integrating cattle into a sod-based crop rotation was evaluated to understand the short and long-term effects of winter grazing on soil properties and productivity in terms of cotton yield. The rotation consisted of two years of bahiagrass followed by a year each of peanut and cotton. Cattle grazed on oats/rye during the winter. The influence of grazing and irrigation on soil proper…	2013	George, Sheeja; Wright, David L.; Marois, James J. "Impact of grazing on soil properties and cotton yield in an integrated crop-livestock system". SOIL & TILLAGE RESEARCH Volume: 132 Pages: 47-55 Published: AUG 2013
183	BD	206	Canada	49.9375	-119.457	629	380	9.4	dont	others	grassland_wate	GLD	cattle	20	2010	10	over	hea	206	0.438255	297	Teuber	Prairie wetlands are considered valuable habitat for plants, birds, and wildlife. Livestock use of these wetlands can create conflicts with conservation issues. To achieve proper management, patterns and processes induced by grazing livestock need to be understood. In this study, we examined interactions of livestock use, soil and vegetation of depressional prairie wetlands in British Columbia, C…	2013	Teuber, Laurenz M., Norbert Hölzel, and Lauchlan H. Fraser. "Livestock grazing in intermountain depressional wetlands—Effects on plant strategies, soil characteristics and biomass." Agriculture, ecosystems & environment 175 (2013): 21-28.
184	BD	206	Canada	49.9375	-119.457	629	380	9.4	dont	others	grassland_wate	GLD	cattle	20	2010	10	over	hea	206	0.440312	298	Teuber	Prairie wetlands are considered valuable habitat for plants, birds, and wildlife. Livestock use of these wetlands can create conflicts with conservation issues. To achieve proper management, patterns and processes induced by grazing livestock need to be understood. In this study, we examined interactions of livestock use, soil and vegetation of depressional prairie wetlands in British Columbia, C…	2013	Teuber, Laurenz M., Norbert Hölzel, and Lauchlan H. Fraser. "Livestock grazing in intermountain depressional wetlands—Effects on plant strategies, soil characteristics and biomass." Agriculture, ecosystems & environment 175 (2013): 21-28.
185	BD	210	Mexico	22.9	-102.55	2285	400	16.9	sandyloam	sandy	grassland	GLD	sheep	3	2005	10	over	hea	210	0.0546777	299	EchavarrÌa	The objective of the study was to assess soil changes due to continuous (CG) and rotational (RG) grazing systems with small ruminants on structural, hydrological and soil organic matter content as well as soil losses and runoff. The study was carried out in a rangeland site (53 ha) located in the ejido Panuco, Zacatecas, Mexico, during 2002 to 2005. The average rainfall of the site is 400 mm and …	2013	Echavarría, F. G., A. Serna, R. Bañuelos, M. J. Flores, R. Gutiérrez, and H. Salinas. "SOIL PHYSICAL DEGRADATION OF RANGELANDS UNDER CONTINUOUS GRAZING AT THE ZACATECAS, MEXICO HIGHLANDS."
186	BD	211	USA	33.8667	-83.4167	229	1250	16.5	sandyclayloam	sandy	ICLS	ICL	cattle	5	2007	10	non	hea	211	0.0184167	300	Franzluebbers, A. J.	Stocks of soil organic carbon (SOC) and total soil nitrogen (TSN) are key determinants for evaluating agricultural management practices to address climate change, environmental quality and soil productivity issues. We determined SOC, TSN and particulate organic C and N depth distributions and cumulative stocks in response to 6 years of tillage (conventional and no-tillage) and cover-crop manageme…	2013	Franzluebbers, A. J., and J. A. Stuedemann. "Soil?profile distribution of organic C and N after 6 years of tillage and grazing management." European journal of soil science 64, no. 5 (2013): 558-566.
187	BD	213	Iran	35.7722	51.0056	1934.5	417	16.05	sandyloam	sandy	grassland	GLD	sheep	2	2009	10	non	mod	213	-0.0121214	303	Mahmoudi	:Rangeland exclusion to livestock is one of the management methods for range management increase vegetation cover and improvement soil. The goal of this study is to access the effects of grazing and exclusion on physical-chemical soil properties. 78 soil samples extracted from 0-30 cm depth of Viseh Valley sent to laboratory. Soil properties include: texture, Bulk density, sodium, potassium, CaCO…	2013	Mahmoudi, Jalal, F. Zareian, and M. R. Javadi. "Study of Grazing and Exclusion Effects on Soil characteristic (Case study: Viseh Valley, Iran)." International Journal of Forest, Soil and Erosion (IJFSE) 3, no. 2 (2013): 60-63.
188	BD	214	Spain	40.7667	-3.21667	1100	478	11.9	sandyclayloam	sandy	grassland	GLD	sheep	10	2010	10	non	mod	214	0.0761614	304	Carrero-González	Grazing constitutes one of the most important processes of soil degradation due to compaction, and it affects both vegetation and soil in arid and semiarid ecosystems. Compaction modifies the soil structure and causes an increase in the proportion of small aggregates, which consequently leads to an increase in bulk soil density. Compaction also produces a decrease in soil organic carbon content. …	2012	Carrero-González, B., M. T. De La Cruz, and M. A. Casermeiro. "Application of Magnetic Resonance Techniques to evaluate soil compaction after grazing." Journal of soil science and plant nutrition 12, no. 1 (2012): 165-182.
189	BD	217	Canada	50.1917	-113.892	1350	502	5.5	loam	others	grassland	GLD	cattle	58	2007	10	non	mod	217	0.234281	305	Li	We investigated soil response to long-term cattle grazing at stocking rates 0 (CK), 2.4 (MG), and 4.8 (HG) animal unit months ha–1 on a Rough Fescue (Festuca campestris Rydb.) grassland. Soil organic C and N stocks and available nutrients were not affected by grazing while soil bulk densities (0–30 cm) were higher and P stocks (15–30 cm) were lower under grazing than CK. The slow rate change of s…	2012	Li, Chunli, Xiying Hao, Benjamin H. Ellert, Walter D. Willms, Mengli Zhao, and Guodong Han. "Changes in soil C, N, and P with long?term (58 years) cattle grazing on rough fescue grassland." Journal of Plant Nutrition and Soil Science 175, no. 3 (2012): 339-344.
190	BD	220	Iran	37.2333	54.4833	-4	304	16.6	siltyloam	others	grassland	GLD	mix	17	2008	10	over	hea	220	0.0880774	309	Hoseini	Infiltration rate of water into the soil depends on the factors such as rock and litter cover, canopy cover, rainfall intensity, coarse material, land slope, soil texture and amount of initial soil moisture. The most important factors that are effective in the water infiltration rate of rangelands are livestock trampling and vegetation reduction due to the overgrazing. In present study, through d…	2012	Hoseini, Seid Ali, Adel Sepehri, Hossein Barani, Abdolreza Bahremand, and Manijeh Tavan. "Effect of Grazing Intensity on Soil Density of Inchehbroon Rangelands (Golestan province, Iran)." Journal of Rangeland Science 2, no. 3 (2012): 599-604.
191	BD	220	Iran	37.2333	54.4833	-4	304	16.6	siltyloam	others	grassland	GLD	mix	17	2008	10	non	mod	220	0.0166705	310	Hoseini	Infiltration rate of water into the soil depends on the factors such as rock and litter cover, canopy cover, rainfall intensity, coarse material, land slope, soil texture and amount of initial soil moisture. The most important factors that are effective in the water infiltration rate of rangelands are livestock trampling and vegetation reduction due to the overgrazing. In present study, through d…	2012	Hoseini, Seid Ali, Adel Sepehri, Hossein Barani, Abdolreza Bahremand, and Manijeh Tavan. "Effect of Grazing Intensity on Soil Density of Inchehbroon Rangelands (Golestan province, Iran)." Journal of Rangeland Science 2, no. 3 (2012): 599-604.
192	BD	222	USA	35.103	-93.934	144.4	1211.5	15.1	siltyloam	others	grassland_wate	GLD	cattle	5	2008	10	non	mod	222	0.0910352	311	Brauer	Poultry-litter applications to pastures can result in relatively high soil phosphorus (P) levels, which in turn can contaminate runoff and degrade surface water quality. New management protocols for temperate grasslands are needed to reduce the risk of P transport to surface water. The effects of three land-use treatments on soil characteristics related to P runoff were investigated using small w…	2012	Brauer, David, Diana E. Brauer, Mike L. Looper, David Burner, Dan H. Pote, and Philip A. Moore Jr. "Effects of the establishment of a forested riparian buffer and grazing on soil characteristics." Communications in soil science and plant analysis 43, no. 9 (2012): 1332-1343.
193	BD	223	China	42.9667	120.717	385	366	6.8	sand	sandy	grassland	GLD	sheep	26	2010	10	over	hea	223	0.0445618	314	Li	China's Horqin Sandy Land is a region vulnerable to disturbance that has been subjected to serious desertification, mainly because of overgrazing. We investigated whether the establishment of grazing exclosures in areas with active sand dunes would benefit vegetation recovery and improve soil quality. The results showed that along the age sequence of grazing exclosure for 8, 13, and 26 yr, plant …	2012	Li, Yuqiang, Xueyong Zhao, Yinping Chen, Yongqing Luo, and Shaokun Wang. "Effects of grazing exclusion on carbon sequestration and the associated vegetation and soil characteristics at a semi-arid desertified sandy site in Inner Mongolia, northern China." Canadian Journal of Soil Science 92, no. 6 (2012): 807-819.
194	BD	227	China	42.9167	120.7	360	366	6.8	sand	sandy	grassland	GLD	sheep	15	2008	10	over	hea	227	0.161423	318	LIU	In arid and semi-arid areas, heavy grazing combined with climate change cause land degradation (e.g., desertification). Grazing management is essential for ecosystem recovery and desertification control in these areas, including Northern China's Horqin Sandy Land. However, the recovery of soil faunal community during grazing exclusion is unknown. We examined plant and soil macro-invertebrate comm…	2012	Liu, Ren-Tao, Ha-Lin Zhao, and Xue-Yong Zhao. "Influence of grazing exclusion on soil macro-invertebrate diversity in degraded sandy grassland (Inner Mongolia, China)." Pol. J. Ecol 60, no. 2 (2012): 375-385.
195	BD	229	Canada	50.75	-120.417	725	270	8.9	loam	others	grassland	GLD	cattle	30	2008	10	non	mod	229	0.119059	322	Evans	Although grazing effects on soil properties have been evaluated on various temperate grasslands, no study has dealt with these effects in the southern interior of British Columbia. The objective of this study was to determine the effects of spring versus fall season grazing as well as grazing [at a moderate rate of 0.6 animal unit months (AUM) ha?1] versus non-grazing by beef cattle on selected s…	2012	Evans, C. R. W., M. Krzic, K. Broersma, and D. J. Thompson. "Long-term grazing effects on grassland soil properties in southern British Columbia." Canadian Journal of Soil Science 92, no. 4 (2012): 685-693.
196	BD	232	USA	39.0153	-92.7515	195	934.7	11.6	siltyloam	others	grassland_wate	GLD	cattle	5	2010	10	non	mod	232	0.0653569	324	Paudel	Soil enzyme activities and water stable aggregates have been identified as sensitive soil quality indicators, but few studies exist comparing those parameters within buffers, grazed pastures and row-crop systems. Our objective was to examine the effects of these land uses on the activities of selected enzymes (?-glucosidase, ?-glucosaminidase, fluorescein diacetate (FDA) hydrolase, and dehydrogen…	2012	Paudel, Bodh R., Ranjith P. Udawatta, Robert J. Kremer, and Stephen H. Anderson. "Soil quality indicator responses to row crop, grazed pasture, and agroforestry buffer management." Agroforestry systems 84, no. 2 (2012): 311-323.
197	BD	240	USA	40.3667	-81.8	325.7	940	9.7	siltyloam	others	grassland	GLD	cattle	25	2009	10	non	lig	240	-0.0627913	325	Stavi	Livestock grazing in paddocks of temperate regions during the dormant season affects soil surface hydrology and physical quality, thus, impacting its capacity to function. However, very few studies have dealt with these effects in temperate-moist regions. Thus, the objective of this study was to evaluate the effects of grazing on these variables, with reference to soil hydrological and physical c…	2011	Stavi, Ilan, Rattan Lal, and Lloyd B. Owens. "Effects of cattle grazing during the dormant season on soil surface hydrology and physical quality in a moist?temperate region." Ecohydrology 4, no. 1 (2011): 106-114.
198	BD	240	USA	40.3667	-81.8	325.7	940	9.7	siltyloam	others	grassland	GLD	cattle	9	2009	10	non	mod	240	0.11953	326	Stavi	Livestock grazing in paddocks of temperate regions during the dormant season affects soil surface hydrology and physical quality, thus, impacting its capacity to function. However, very few studies have dealt with these effects in temperate-moist regions. Thus, the objective of this study was to evaluate the effects of grazing on these variables, with reference to soil hydrological and physical c…	2011	Stavi, Ilan, Rattan Lal, and Lloyd B. Owens. "Effects of cattle grazing during the dormant season on soil surface hydrology and physical quality in a moist?temperate region." Ecohydrology 4, no. 1 (2011): 106-114.
199	BD	245	China	43.55	116.667	1262	334	1	sandyloam	sandy	grassland	GLD	sheep	5	2009	10	non	lig	245	-0.00480312	327	He	Recent studies have underscored the importance of grasslands as potential carbon (C) sinks. We performed a grazing experiment with seven stocking rates (SR0, SR1.5, SR3.0, SR4.5, SR6.0, SR7.5, and SR9.0 for 0, 1.5, 3.0, 4.5, 6.0, 7.5, and 9.0 sheep ha?1, respectively) to investigate the effect of increasing grazing pressure on soil C and nitrogen (N) storage in the temperate grasslands of norther…	2011	He, N. P., Y. H. Zhang, Q. Yu, Q. S. Chen, Q. M. Pan, G. M. Zhang, and X. G. Han. "Grazing intensity impacts soil carbon and nitrogen storage of continental steppe." Ecosphere 2, no. 1 (2011): 1-10.
200	BD	245	China	43.55	116.667	1262	334	1	sandyloam	sandy	grassland	GLD	sheep	5	2009	10	non	mod	245	0.023458	328	He	Recent studies have underscored the importance of grasslands as potential carbon (C) sinks. We performed a grazing experiment with seven stocking rates (SR0, SR1.5, SR3.0, SR4.5, SR6.0, SR7.5, and SR9.0 for 0, 1.5, 3.0, 4.5, 6.0, 7.5, and 9.0 sheep ha?1, respectively) to investigate the effect of increasing grazing pressure on soil C and nitrogen (N) storage in the temperate grasslands of norther…	2011	He, N. P., Y. H. Zhang, Q. Yu, Q. S. Chen, Q. M. Pan, G. M. Zhang, and X. G. Han. "Grazing intensity impacts soil carbon and nitrogen storage of continental steppe." Ecosphere 2, no. 1 (2011): 1-10.
201	BD	245	China	43.55	116.667	1262	334	1	sandyloam	sandy	grassland	GLD	sheep	5	2009	10	over	hea	245	0.0311086	329	He	Recent studies have underscored the importance of grasslands as potential carbon (C) sinks. We performed a grazing experiment with seven stocking rates (SR0, SR1.5, SR3.0, SR4.5, SR6.0, SR7.5, and SR9.0 for 0, 1.5, 3.0, 4.5, 6.0, 7.5, and 9.0 sheep ha?1, respectively) to investigate the effect of increasing grazing pressure on soil C and nitrogen (N) storage in the temperate grasslands of norther…	2011	He, N. P., Y. H. Zhang, Q. Yu, Q. S. Chen, Q. M. Pan, G. M. Zhang, and X. G. Han. "Grazing intensity impacts soil carbon and nitrogen storage of continental steppe." Ecosphere 2, no. 1 (2011): 1-10.
202	BD	249	Australia	-33.995	148.403	383.3	249	16.8	clayloam	others	ICLS	ICL	sheep	2	2008	10	non	mod	249	0.0576291	332	Bell	Soil nitrogen transformation has been the subject of growing attention in many semi-arid grassland ecosystems. In our study, we employed an intact soil core in situ incubation technique and measured seasonal changes in soil net nitrogen mineralization and nitrification rates. The measurements were taken from the upper 0–10 cm soil layer of a permanent grassland during a growing season in a 8.5-ye…	2011	Bell, Lindsay W., John A. Kirkegaard, Antony Swan, James R. Hunt, Neil I. Huth, and Neil A. Fettell. "Impacts of soil damage by grazing livestock on crop productivity." Soil and Tillage Research 113, no. 1 (2011): 19-29.
203	BD	249	Australia	-35.188	148.974	566.9	159	12.8	Loam	others	ICLS	ICL	sheep	2	2008	10	non	mod	249	0.0386148	333	Bell	Soil nitrogen transformation has been the subject of growing attention in many semi-arid grassland ecosystems. In our study, we employed an intact soil core in situ incubation technique and measured seasonal changes in soil net nitrogen mineralization and nitrification rates. The measurements were taken from the upper 0–10 cm soil layer of a permanent grassland during a growing season in a 8.5-ye…	2011	Bell, Lindsay W., John A. Kirkegaard, Antony Swan, James R. Hunt, Neil I. Huth, and Neil A. Fettell. "Impacts of soil damage by grazing livestock on crop productivity." Soil and Tillage Research 113, no. 1 (2011): 19-29.
204	BD	250	Honduras	15.5333	-86.4	425	2042	23.7	dont	others	grassland	GLD	cattle	28	2008	10	non	mod	250	0.0763371	334	Sepúlveda	Soil nitrogen transformation has been the subject of growing attention in many semi-arid grassland ecosystems. In our study, we employed an intact soil core in situ incubation technique and measured seasonal changes in soil net nitrogen mineralization and nitrification rates. The measurements were taken from the upper 0–10 cm soil layer of a permanent grassland during a growing season in a 8.5-ye…	2011	Sepúlveda, R. Blanco, and A. Nieuwenhuyse. "Influence of topographic and edaphic factors on vulnerability to soil degradation due to cattle grazing in humid tropical mountains in northern Honduras." Catena 86, no. 2 (2011): 130-137.
205	BD	250	Honduras	15.5333	-86.4	425	2042	23.7	dont	others	grassland	GLD	cattle	28	2008	10	over	hea	250	0.126423	335	Sepúlveda	Soil nitrogen transformation has been the subject of growing attention in many semi-arid grassland ecosystems. In our study, we employed an intact soil core in situ incubation technique and measured seasonal changes in soil net nitrogen mineralization and nitrification rates. The measurements were taken from the upper 0–10 cm soil layer of a permanent grassland during a growing season in a 8.5-ye…	2011	Sepúlveda, R. Blanco, and A. Nieuwenhuyse. "Influence of topographic and edaphic factors on vulnerability to soil degradation due to cattle grazing in humid tropical mountains in northern Honduras." Catena 86, no. 2 (2011): 130-137.
206	BD	253	China	43.6306	116.705	1270	350	0.7	sandyloam	sandy	grassland	GLD	sheep	30	2009	10	non	mod	253	0.0344862	336	Zhao	Intensive overgrazing, practiced for the last decades in Inner Mongolia, has led to serious grassland degradation and deterioration of soil structure. As a consequence, the soil gas and water fluxes and therefore soil functions were affected by grazing. We investigated two steppe ecosystems characterized by two plant communities: Stipa grandis (SG) and Leymus chinensis (LCh) and different grazing…	2011	Zhao, Ying, Stephan Peth, Agnieszka Reszkowska, Lei Gan, Julia Krümmelbein, Xinhua Peng, and Rainer Horn. "Response of soil moisture and temperature to grazing intensity in a Leymus chinensis steppe, Inner Mongolia." Plant and soil 340, no. 1-2 (2011): 89-102.
207	BD	253	China	43.6306	116.705	1270	350	0.7	sandyloam	sandy	grassland	GLD	sheep	30	2009	10	over	hea	253	0.131336	337	Zhao	Intensive overgrazing, practiced for the last decades in Inner Mongolia, has led to serious grassland degradation and deterioration of soil structure. As a consequence, the soil gas and water fluxes and therefore soil functions were affected by grazing. We investigated two steppe ecosystems characterized by two plant communities: Stipa grandis (SG) and Leymus chinensis (LCh) and different grazing…	2011	Zhao, Ying, Stephan Peth, Agnieszka Reszkowska, Lei Gan, Julia Krümmelbein, Xinhua Peng, and Rainer Horn. "Response of soil moisture and temperature to grazing intensity in a Leymus chinensis steppe, Inner Mongolia." Plant and soil 340, no. 1-2 (2011): 89-102.
208	BD	254	China	43.6333	116.7	1250	346.1	0.3	loamysand	sandy	grassland	GLD	sheep	4	2009	10	non	lig	254	0.0126317	338	Shan	Intensive overgrazing, practiced for the last decades in Inner Mongolia, has led to serious grassland degradation and deterioration of soil structure. As a consequence, the soil gas and water fluxes and therefore soil functions were affected by grazing. We investigated two steppe ecosystems characterized by two plant communities: Stipa grandis (SG) and Leymus chinensis (LCh) and different grazing…	2011	Shan, Yumei, Dima Chen, Xuanxuan Guan, Shuxia Zheng, Haijun Chen, Mingjiu Wang, and Yongfei Bai. "Seasonally dependent impacts of grazing on soil nitrogen mineralization and linkages to ecosystem functioning in Inner Mongolia grassland." Soil Biology and Biochemistry 43, no. 9 (2011): 1943-1954.
209	BD	254	China	43.6333	116.7	1250	346.1	0.3	loamysand	sandy	grassland	GLD	sheep	4	2009	10	non	mod	254	0.104513	339	Shan	Intensive overgrazing, practiced for the last decades in Inner Mongolia, has led to serious grassland degradation and deterioration of soil structure. As a consequence, the soil gas and water fluxes and therefore soil functions were affected by grazing. We investigated two steppe ecosystems characterized by two plant communities: Stipa grandis (SG) and Leymus chinensis (LCh) and different grazing…	2011	Shan, Yumei, Dima Chen, Xuanxuan Guan, Shuxia Zheng, Haijun Chen, Mingjiu Wang, and Yongfei Bai. "Seasonally dependent impacts of grazing on soil nitrogen mineralization and linkages to ecosystem functioning in Inner Mongolia grassland." Soil Biology and Biochemistry 43, no. 9 (2011): 1943-1954.
210	BD	254	China	43.6333	116.7	1250	346.1	0.3	loamysand	sandy	grassland	GLD	sheep	4	2009	10	over	hea	254	0.119665	340	Shan	Intensive overgrazing, practiced for the last decades in Inner Mongolia, has led to serious grassland degradation and deterioration of soil structure. As a consequence, the soil gas and water fluxes and therefore soil functions were affected by grazing. We investigated two steppe ecosystems characterized by two plant communities: Stipa grandis (SG) and Leymus chinensis (LCh) and different grazing…	2011	Shan, Yumei, Dima Chen, Xuanxuan Guan, Shuxia Zheng, Haijun Chen, Mingjiu Wang, and Yongfei Bai. "Seasonally dependent impacts of grazing on soil nitrogen mineralization and linkages to ecosystem functioning in Inner Mongolia grassland." Soil Biology and Biochemistry 43, no. 9 (2011): 1943-1954.
211	BD	260	Canada	45.6167	-63.4167	38.2	1250	5.7	sandyloam	sandy	grassland	GLD	cattle	5	2008	10	non	hea	260	0.0257525	341	Halde	Association between soil properties and two host plants for arbuscular mycorrhizal fungi in a field study involving grasslands exhibiting a range of degradation as a result of long-term modes of sheep grazing in Tierra del Fuego (Argentina) was researched. Vegetation rich in prostrate shrubs (Empetrum rubrum) of little forage value that grow in soils of low pH, high carbon, low N, and low Ca + Mg…	2011	Halde, C., A. M. Hammermeister, N. L. Mclean, K. T. Webb, and R. C. Martin. "Soil compaction under varying rest periods and levels of mechanical disturbance in a rotational grazing system." Canadian Journal of Soil Science 91, no. 6 (2011): 957-964.
212	BD	260	Canada	45.6167	-63.4167	38.2	1250	5.7	sandyloam	sandy	grassland	GLD	cattle	5	2008	10	non	mod	260	0.0215062	342	Halde	Association between soil properties and two host plants for arbuscular mycorrhizal fungi in a field study involving grasslands exhibiting a range of degradation as a result of long-term modes of sheep grazing in Tierra del Fuego (Argentina) was researched. Vegetation rich in prostrate shrubs (Empetrum rubrum) of little forage value that grow in soils of low pH, high carbon, low N, and low Ca + Mg…	2011	Halde, C., A. M. Hammermeister, N. L. Mclean, K. T. Webb, and R. C. Martin. "Soil compaction under varying rest periods and levels of mechanical disturbance in a rotational grazing system." Canadian Journal of Soil Science 91, no. 6 (2011): 957-964.
213	BD	261	USA	40.4	-105.6	2500	350	4	mixed	others	grassland	GLD	sheep	6	2010	10	non	mod	261	0.301475	344	Gass	Protected natural areas often inherit legacies of altered habitat and predator–prey dynamics. Extirpation of top predators and ecosystem engineers modifies the density and distribution of the remaining species, with potentially significant ramifications for ecological condition. Land managers need, among other things, information on how populations of large grazing animals affect their habitat wh…	2011	Gass, Tobah M., and Dan Binkley. "Soil nutrient losses in an altered ecosystem are associated with native ungulate grazing." Journal of Applied Ecology 48, no. 4 (2011): 952-960.
214	BD	268	NewZealand	-40.0167	175.083	19	1200	12.25	siltyloam	others	grassland	GLD	sheep	4	2007	10	non	hea	268	0.119189	345	Parfitt	Increases in fertilizer inputs and livestock numbers affect plant species composition and richness; this in turn can affect the biodiversity of soil fauna and nutrient cycling in pastures. We selected two adjacent farmlets to study these effects. Since 1980, one farmlet (LF) had not received superphosphate fertilizer (SSP) and has a low stock density of sheep, and the other (HF) had received 37.5…	2010	Parfitt, Roger L., Gregor W. Yeates, Des J. Ross, Nicole L. Schon, Alec D. Mackay, and David A. Wardle. "Effect of fertilizer, herbicide and grazing management of pastures on plant and soil communities." Applied Soil Ecology 45, no. 3 (2010): 175-186.
215	BD	270	China	43.6333	116.7	1200	350	0.4	sandyloam	sandy	grassland	GLD	sheep	25	2004	10	non	mod	270	0.0549158	347	Wang	This study was conducted to examine the potential effects of ecological restoration by grazing exclusion on soil net nitrogen (N) mineralization over the growing season in the temperate steppe in this area. Both laboratory and in situ incubations with intact soil cores were used. Strong temporal variability in in situ net nitrification, net mineralization and available soil N were observed. Long-…	2010	Wang, Changhui, Xingguo Han, and Xuerong Xing. "Effects of grazing exclusion on soil net nitrogen mineralization and nitrogen availability in a temperate steppe in northern China." Journal of arid environments 74, no. 10 (2010): 1287-1293.
216	BD	276	USA	35.5581	-98.0306	415.6	837	16.3	loam	others	ICLS	ICL	cattle	3	1999	10	over	hea	276	0.0683773	348	Northup	Agriculture in the Southern Great Plains (SGP) relies on production systems that combine yearling cattle and grazing of winter wheat. Incorporating summer legumes into the fallow period of wheat would allow longer grazing seasons and potential improvements in livestock gain, but may adversely affect soil conditions. This study examined the impacts of additional grazing during summer on soil compa…	2010	Northup, B. K., J. A. Daniel, and W. A. Phillips. "Influences of agricultural practice and summer grazing on soil compaction in wheat paddocks." Transactions of the ASABE 53, no. 2 (2010): 405-411.
217	BD	278	Turkey	41.1782	28.9947	143	1074.4	12.8	clayloam	others	forest	GLT	sheep	49	2008	10	non	mod	278	0.553209	350	Kumbasli	This paper examines the effects of red deer grazing on some properties of soil (sand, silt, clay, pH, electrical conductivity, organic carbon, bulk density, fine soil weight, compaction and saturation capacity), and litter (unit weight-mass, organic matter content (%) and organic matter mass) properties on a red deer breeding area by comparing an undisturbed area in Istanbul Belgrad Forest-Turkey…	2010	Kumbasli, Meric, Ender Makineci, and Meric Cakir. "Long term effects of red deer (Cervus elaphus) grazing on soil in a breeding area." (2010).
218	BD	286	China	43.6333	116.7	1270	350	0.7	sandyloam	sandy	grassland	GLD	sheep	4	2008	10	over	hea	286	0.204794	351	Wiesmeier	Soils in semi-arid grasslands are considered to store significant amounts of soil organic carbon (SOC) and to be of global importance for carbon sequestration. However, land use changes, in particular overgrazing, caused a large release of SOC in the last decades. The aim of this study was to investigate the sequestration potential of degraded grasslands after grazing cessation in terms of soil o…	2010	WiesmeierA, Martin, Markus SteffensA, Angelika KölblA, and Ingrid Kögel-KnabnerA. "Soil organic matter stabilization in degraded semi-arid grasslands after grazing cessation." In 19th World Congress of Soil Science. 2010.
219	BD	286	China	43.6333	116.7	1270	350	0.7	sandyloam	sandy	grassland	GLD	sheep	4	2008	10	over	hea	286	0.218879	352	Wiesmeier	Soils in semi-arid grasslands are considered to store significant amounts of soil organic carbon (SOC) and to be of global importance for carbon sequestration. However, land use changes, in particular overgrazing, caused a large release of SOC in the last decades. The aim of this study was to investigate the sequestration potential of degraded grasslands after grazing cessation in terms of soil o…	2010	WiesmeierA, Martin, Markus SteffensA, Angelika KölblA, and Ingrid Kögel-KnabnerA. "Soil organic matter stabilization in degraded semi-arid grasslands after grazing cessation." In 19th World Congress of Soil Science. 2010.
220	BD	287	Argentina	-33.3	-64.8333	610	950	16.5	loam	others	ICLS	ICL	cattle	9	2004	10	non	hea	287	0.0159611	353	Gil	Soil microbial populations can fluctuate in response to environmental changes and, therefore, are often used as biological indicators of soil quality. Soil chemical and physical parameters can also be used as indicators because they can vary in response to different management strategies. A long-term field trial was conducted to study the effects of different tillage systems (NT: no tillage, DH: …	2009	Gil, Silvina Vargas, Analia Becker, Claudio Oddino, Mónica Zuza, Adriana Marinelli, and Guillermo March. "Field trial assessment of biological, chemical, and physical responses of soil to tillage intensity, fertilization, and grazing." Environmental management 44, no. 2 (2009): 378-386.
221	BD	291	Canada	48.0333	-69.4333	55	915.5	3.6	dont	others	grassland_wate	GLD	sheep	6	2006	10	non	mod	291	0.216223	354	YU	Production of belowground organic matter is critical to sustainability of salt marshes. It plays a role in vertical soil accretion, a process essential for salt marshes to maintain their relative elevation and persist as sea levels rise. This paper examines belowground production and soil carbon of a high-latitude saltmarsh in the St Lawrence Estuary (Québec, Canada), which had been subjected to …	2009	Yu, O. T., and G. L. Chmura. "Soil carbon may be maintained under grazing in a St Lawrence Estuary tidal marsh." Environmental Conservation 36, no. 4 (2009): 312-320.
222	BD	293	Australia	-28.55	151.55	675	645	19.9	clayloam	others	grassland	GLD	sheep	6	2006	10	non	mod	293	0.0255333	355	Sanjari	Grazing by livestock has a great influence on soil characteristics with major effects on soil carbon and nitrogen cycling in grazing lands. Grazing practices affect soil properties in different ways depending on the prescribed stocking rate and grazing periods. The new grazing system of short, intensive grazing followed by a long period of rest, referred to as time-controlled grazing (TC grazing)…	2008	Sanjari, Gholamreza, Hossein Ghadiri, Cyril AA Ciesiolka, and Bofu Yu. "Comparing the effects of continuous and time-controlled grazing systems on soil characteristics in Southeast Queensland." Soil Research 46, no. 4 (2008): 348-358.
223	BD	293	Australia	-28.55	151.55	675	645	19.9	clayloam	others	grassland	GLD	sheep	6	2006	10	over	hea	293	0.0826917	356	Sanjari	Grazing by livestock has a great influence on soil characteristics with major effects on soil carbon and nitrogen cycling in grazing lands. Grazing practices affect soil properties in different ways depending on the prescribed stocking rate and grazing periods. The new grazing system of short, intensive grazing followed by a long period of rest, referred to as time-controlled grazing (TC grazing)…	2008	Sanjari, Gholamreza, Hossein Ghadiri, Cyril AA Ciesiolka, and Bofu Yu. "Comparing the effects of continuous and time-controlled grazing systems on soil characteristics in Southeast Queensland." Soil Research 46, no. 4 (2008): 348-358.
224	BD	297	Israel	31.3333	34.7667	425	300	18	clayloam	others	grassland	GLD	sheep	11	2005	10	over	hea	297	0.0230126	357	Stavi	The landscape of many semiarid rangelands is characterized by a two-phase, shrub–intershrub vegetation mosaic, each phase having different soil properties. However, this broad subdivision groups together types of intershrub surface cover that may also differ in their soil properties and play important roles in ecosystem functioning. In the northern Negev region of Israel, we examined the soil pro…	2008	Stavi, Ilan, Eugene David Ungar, Hanoch Lavee, and Pariente Sarah. "Grazing-induced spatial variability of soil bulk density and content of moisture, organic carbon and calcium carbonate in a semi-arid rangeland." Catena 75, no. 3 (2008): 288-296.
225	BD	301	China	43.4333	115.533	1400	350	0.6	loamysand	sandy	grassland	GLD	sheep	6	2005	10	over	hea	301	0.0945586	358	Chen	Precipitation pulses and different land use practices (such as grazing) play important roles in regulating soil respiration and carbon balance of semiarid steppe ecosystems in Inner Mongolia. However, the interactive effects of grazing and rain event magnitude on soil respiration of steppe ecosystems are still unknown. We conducted a manipulative experiment with simulated precipitation pulses in …	2008	Chen, Shiping, Guanghui Lin, Jianhui Huang, and Mao He. "Responses of soil respiration to simulated precipitation pulses in semiarid steppe under different grazing regimes." Journal of Plant Ecology 1, no. 4 (2008): 237-246.
226	BD	305	USA	39.0333	-92.7667	195	967	25.6	siltyloam	others	grassland	GLD	cattle	2	2006	10	over	hea	305	0.277254	359	Kumar	Agroforestry buffers have been introduced in temperate areas to improve water quality and diversify farm income. The objective of this study was to evaluate saturated hydraulic conductivity and water retention for soils managed under rotationally grazed (RG) pasture, continuously grazed (CG) pasture, grass buffers (GB), and agroforestry buffers (AgB). Pasture and GB areas included red clover (Tri…	2008	Kumar, Sandeep, Stephen H. Anderson, Laura G. Bricknell, Ranjith P. Udawatta, and Clark J. Gantzer. "Soil hydraulic properties influenced by agroforestry and grass buffers for grazed pasture systems." Journal of soil and water conservation 63, no. 4 (2008): 224-232.
227	BD	305	USA	39.0333	-92.7667	195	967	25.6	siltyloam	others	grassland	GLD	cattle	2	2006	10	non	mod	305	0.205563	362	Kumar	Agroforestry buffers have been introduced in temperate areas to improve water quality and diversify farm income. The objective of this study was to evaluate saturated hydraulic conductivity and water retention for soils managed under rotationally grazed (RG) pasture, continuously grazed (CG) pasture, grass buffers (GB), and agroforestry buffers (AgB). Pasture and GB areas included red clover (Tri…	2008	Kumar, Sandeep, Stephen H. Anderson, Laura G. Bricknell, Ranjith P. Udawatta, and Clark J. Gantzer. "Soil hydraulic properties influenced by agroforestry and grass buffers for grazed pasture systems." Journal of soil and water conservation 63, no. 4 (2008): 224-232.
228	BD	306	USA	33.8667	-83.4167	229.4	1250	16.5	sandyloam	sandy	ICLS	ICL	cattle	4.5	2007	10	non	hea	306	0.0194181	367	Franzluebbers	Grazing of cover crops in grain cropping systems can increase economic return and diversify agricultural production systems, but the environmental consequences of this intensified management have not been well documented, especially under different tillage systems. We conducted a multiple-year investigation of how cover crop management (grazed and ungrazed) and tillage system [conventional (CT; i…	2008	Franzluebbers, Alan J., and John A. Stuedemann. "Soil physical responses to cattle grazing cover crops under conventional and no tillage in the Southern Piedmont USA." Soil and Tillage Research 100, no. 1 (2008): 141-153.
229	BD	307	USA	46.7764	-100.906	591	410	4	siltyloam	others	ICLS	ICL	cattle	7	2004	10	non	mod	307	0.0104557	369	Liebig	Intermediate wheatgrass [Thinopyrum intermedium (Host) Barkw. & D.R. Dewey subsp. intermedium] is a productive, high-quality perennial forage that lacks persistence under grazing. A study was conducted to evaluate the effects of three grazing times on soil bulk density, soil pH, and soil organic C under intermediate wheatgrass. Treatment effects on the three soil attributes were negligible, imply…	2008	Liebig, M. A., J. R. Hendrickson, J. D. Berdahl, and J. F. Karn. "Soil resistance under grazed intermediate wheatgrass." Canadian journal of soil science 88, no. 5 (2008): 833-836.
230	BD	311	USA	44.9686	-110.711	1900	379	4.6	loamysand	sandy	grassland	GLD	mix	42	2004	10	non	mod	311	0.0990909	371	Risch	Grazing and seasonal variation in precipitation and temperature are important controls of soil and plant processes in grasslands. As these ecosystems store up to 30% of the world’s belowground carbon (C), it is important to understand how this variability affects mineral soil C pools/fluxes, and how C cycling might be affected by changes in precipitation and temperature, due to climate change. Th…	2007	Risch, Anita C., Martin F. Jurgensen, and Douglas A. Frank. "Effects of grazing and soil micro-climate on decomposition rates in a spatio-temporally heterogeneous grassland." Plant and Soil 298, no. 1-2 (2007): 191-201.
231	BD	315	USA	39.2833	-111.5	3080	932	1.3	clayloam	others	grassland	GLD	mix	80	2005	10	over	hea	315	0.0183158	372	Gill	Human communities in the Intermountain West depend heavily on subalpine rangelands because of their importance in providing water for irrigation and forage for wildlife and livestock. In addition, many constituencies are looking to managed ecosystems to sequester carbon in plant biomass and soil C to reduce the impact of anthropogenic CO2 on climate. This work builds on a 90-year-old grazing expe…	2007	Gill, Richard A. "Influence of 90 years of protection from grazing on plant and soil processes in the subalpine of the Wasatch Plateau, USA." Rangeland Ecology & Management60, no. 1 (2007): 88-98.
232	BD	317	USA	44.4	-123	120	1863.7	8.9	siltyclay	others	grassland_tree	GLT	sheep	11	2002	10	non	mod	317	0.121361	373	Sharrow	Livestock, pasture, and timber trees are intimately interrelated in silvopastures. Most silvopasture research to date has focused on forage/animal/tree interactions, with less attention paid to animal/soil interactions in silvopastures. While a considerable body of work has been devoted to understanding the effects of livestock trampling on plants and soils in pastures, less has been done for liv…	2007	Sharrow, Steven H. "Soil compaction by grazing livestock in silvopastures as evidenced by changes in soil physical properties." Agroforestry Systems 71, no. 3 (2007): 215-223.
233	BD	318	NewZealand	-39.0962	176.897	246.2	786.2	14.2	siltyloam	others	ICLS	ICL	sheep	3	2003	10	non	hea	318	0.0544882	374	Pearson	Soil structure degradation is a major issue facing cropping farmers. Many mitigation techniques apply to management over the cropping season, but little has been done on the regenerative phase of the crop cycle, the winter grass period. A three-year experiment in Hawke's Bay compared soil quality and subsequent crop yields in plots either winter grazed with sheep or with stock excluded. Incorpora…	2007	Pearson, A. "The effect of withholding winter grazing from summer cropped paddocks in Hawke's Bay on soil quality." Agronomy New Zealand 37 (2007): 23-28.
234	BD	321	China	43.6167	116.717	1250	337	0.3	clayloam	others	grassland	GLD	sheep	10	2015	10	non	lig	321	0.0314987	375	Pan	To investigate the effects of stocking rates on nitrification activity and active nitrifying communities in a typical steppe grazing system, we conducted a laboratory incubation study using soil from a 10-year-old grassland gradient grazing experiment with sheep. A combination of molecular methods, such as DNA-based stable-isotope probing (DNA-SIP), real-time quantitative PCR, and high-throughput…	2017	Pan, Hong, Kexin Xie, Qichun Zhang, Zhongjun Jia, Jianming Xu, Hongjie Di, and Yong Li. "Archaea and bacteria respectively dominate nitrification in lightly and heavily grazed soil in a grassland system." Biology and Fertility of Soils(2017): 1-14.
235	BD	321	China	43.6167	116.717	1250	337	0.3	clayloam	others	grassland	GLD	sheep	10	2015	10	non	mod	321	0.0916672	376	Pan	To investigate the effects of stocking rates on nitrification activity and active nitrifying communities in a typical steppe grazing system, we conducted a laboratory incubation study using soil from a 10-year-old grassland gradient grazing experiment with sheep. A combination of molecular methods, such as DNA-based stable-isotope probing (DNA-SIP), real-time quantitative PCR, and high-throughput…	2017	Pan, Hong, Kexin Xie, Qichun Zhang, Zhongjun Jia, Jianming Xu, Hongjie Di, and Yong Li. "Archaea and bacteria respectively dominate nitrification in lightly and heavily grazed soil in a grassland system." Biology and Fertility of Soils(2017): 1-14.
236	BD	321	China	43.6167	116.717	1250	337	0.3	clayloam	others	grassland	GLD	sheep	10	2015	10	over	hea	321	0.120446	377	Pan	To investigate the effects of stocking rates on nitrification activity and active nitrifying communities in a typical steppe grazing system, we conducted a laboratory incubation study using soil from a 10-year-old grassland gradient grazing experiment with sheep. A combination of molecular methods, such as DNA-based stable-isotope probing (DNA-SIP), real-time quantitative PCR, and high-throughput…	2017	Pan, Hong, Kexin Xie, Qichun Zhang, Zhongjun Jia, Jianming Xu, Hongjie Di, and Yong Li. "Archaea and bacteria respectively dominate nitrification in lightly and heavily grazed soil in a grassland system." Biology and Fertility of Soils(2017): 1-14.
237	BD	325	Japan	35.3333	135.75	640	1740	9.8	dont	others	grassland	GLD	sheep	6	2014	10	over	hea	325	0.0494606	378	Fukushima	To elucidate the grazing-induced changes in soil nutrient cycling, we compared vegetation and soil C and N dynamics, including inorganic N content and total C and N contents, among four plots: Quercus serrata plots inside and outside of a deer exclusion fence and Miscanthus sinensis plots inside and outside of the fence. A linear model with stepwise procedures was used to assess the effects of ve…	2017	Fukushima, Keitaro, Katsuyuki Ishii, and Takahito Yoshioka. "Effects of deer grazing on soil C and N dynamics in Miscanthus sinensis grassland and Quercus serrata forest in Ashiu research forest, Japan." Journal of Forest Research 22, no. 5 (2017): 309-313.
238	BD	326	Iran	34.6878	48.6847	2300	304.2	9.5	loam	others	grassland	GLD	mix	13	2015	10	over	hea	326	0.0953638	379	Bayat	The slope aspect, grazing intensity, and vegetation canopy are factors that affect the physical and mechanical properties of soil. However, their effects on the soil penetration resistance (PR) curve are unclear. Thus, we investigated the effects of northern and southern slope aspects, the grazing intensity (free and controlled grazing, and livestock exclusion), and the sampling position (beneath…	2017	Bayat, Hossein, Mohsen Sheklabadi, Mohsen Moradhaseli, and Eisa Ebrahimi. "Effects of slope aspect, grazing, and sampling position on the soil penetration resistance curve." Geoderma 303 (2017): 150-164.
239	BD	326	Iran	34.6878	48.6847	2300	304.2	9.5	loam	others	grassland	GLD	mix	13	2015	10	non	mod	326	0.071459	380	Bayat	The slope aspect, grazing intensity, and vegetation canopy are factors that affect the physical and mechanical properties of soil. However, their effects on the soil penetration resistance (PR) curve are unclear. Thus, we investigated the effects of northern and southern slope aspects, the grazing intensity (free and controlled grazing, and livestock exclusion), and the sampling position (beneath…	2017	Bayat, Hossein, Mohsen Sheklabadi, Mohsen Moradhaseli, and Eisa Ebrahimi. "Effects of slope aspect, grazing, and sampling position on the soil penetration resistance curve." Geoderma 303 (2017): 150-164.
240	BD	328	Spain	40.7	-3.65	860	540	13	sand	sandy	grassland_tree	GLT	mix	30	2013	10	non	lig	328	0.0545239	381	Peco	Extensive livestock grazing is a global land use activity that has numerous social, cultural, and environmental benefits. Many marginal zones grazed for centuries are now suffering from abandonment, which has been found to be interrelated with species and functional diversity loss, and has potential consequences for the provision of ecosystem services such as soil fertility and soil carbon storag…	2017	Peco, B., E. Navarro, C. P. Carmona, N. G. Medina, and M. J. Marques. "Effects of grazing abandonment on soil multifunctionality: The role of plant functional traits." Agriculture, Ecosystems & Environment 249 (2017): 215-225.
241	BD	328	Spain	40.7	-3.65	860	540	13	sand	sandy	grassland_tree	GLT	mix	30	2013	10	non	lig	328	-0.0426661	382	Peco	Extensive livestock grazing is a global land use activity that has numerous social, cultural, and environmental benefits. Many marginal zones grazed for centuries are now suffering from abandonment, which has been found to be interrelated with species and functional diversity loss, and has potential consequences for the provision of ecosystem services such as soil fertility and soil carbon storag…	2017	Peco, B., E. Navarro, C. P. Carmona, N. G. Medina, and M. J. Marques. "Effects of grazing abandonment on soil multifunctionality: The role of plant functional traits." Agriculture, Ecosystems & Environment 249 (2017): 215-225.
242	BD	328	Spain	40.7	-3.65	860	540	13	sand	sandy	grassland_tree	GLT	mix	30	2013	10	non	mod	328	-0.0573871	383	Peco	Extensive livestock grazing is a global land use activity that has numerous social, cultural, and environmental benefits. Many marginal zones grazed for centuries are now suffering from abandonment, which has been found to be interrelated with species and functional diversity loss, and has potential consequences for the provision of ecosystem services such as soil fertility and soil carbon storag…	2017	Peco, B., E. Navarro, C. P. Carmona, N. G. Medina, and M. J. Marques. "Effects of grazing abandonment on soil multifunctionality: The role of plant functional traits." Agriculture, Ecosystems & Environment 249 (2017): 215-225.
243	BD	329	China	37.1833	102.783	2960	416	-0.1	sandyloam	sandy	grassland	GLD	mix	5	2015	10	non	lig	329	0.0993725	390	Li	Grazing regime has an important effect on grassland ecosystem. however, the mechanisms how alpine meadow vegetation, soil quality responds to this management regime remain unclear. A short term field experiment (4–5 years) was conducted to quantify the impact of different grazing management regimes (fencing (NG), grazing rest in growing stage (RG), traditional grazing (TG) and continued grazing (…	2017	Li, Wen, Wenxia Cao, Jinlan Wang, Xiaolong Li, Changlin Xu, and Shangli Shi. "Effects of grazing regime on vegetation structure, productivity, soil quality, carbon and nitrogen storage of alpine meadow on the Qinghai-Tibetan Plateau." Ecological Engineering 98 (2017): 123-133.
244	BD	329	China	37.1833	102.783	2960	416	-0.1	sandyloam	sandy	grassland	GLD	mix	5	2015	10	non	mod	329	0.152016	391	Li	Grazing regime has an important effect on grassland ecosystem. however, the mechanisms how alpine meadow vegetation, soil quality responds to this management regime remain unclear. A short term field experiment (4–5 years) was conducted to quantify the impact of different grazing management regimes (fencing (NG), grazing rest in growing stage (RG), traditional grazing (TG) and continued grazing (…	2017	Li, Wen, Wenxia Cao, Jinlan Wang, Xiaolong Li, Changlin Xu, and Shangli Shi. "Effects of grazing regime on vegetation structure, productivity, soil quality, carbon and nitrogen storage of alpine meadow on the Qinghai-Tibetan Plateau." Ecological Engineering 98 (2017): 123-133.
245	BD	329	China	37.1833	102.783	2960	416	-0.1	sandyloam	sandy	grassland	GLD	mix	5	2015	10	over	hea	329	0.189757	392	Li	Grazing regime has an important effect on grassland ecosystem. however, the mechanisms how alpine meadow vegetation, soil quality responds to this management regime remain unclear. A short term field experiment (4–5 years) was conducted to quantify the impact of different grazing management regimes (fencing (NG), grazing rest in growing stage (RG), traditional grazing (TG) and continued grazing (…	2017	Li, Wen, Wenxia Cao, Jinlan Wang, Xiaolong Li, Changlin Xu, and Shangli Shi. "Effects of grazing regime on vegetation structure, productivity, soil quality, carbon and nitrogen storage of alpine meadow on the Qinghai-Tibetan Plateau." Ecological Engineering 98 (2017): 123-133.
246	BD	331	Brazil	-30.2072	-57.5547	96	1400	19.4	loam	others	grassland	GLD	mix	5	2015	10	non	mod	331	0.158004	396	Redin	Despite being prominent in flora, the region of the Parque Estadual do Espinilho located in the Pampas of southern Brazil, where dense herbaceous stratum and isolated trees make this region suitable for livestock farming, has received little attention. The objective of the study was to analyze floristic and edaphic changes imposed by livestock farming in two areas of the park, the first under liv…	2017	Redin, Cristina Gouvêa, Solon Jonas Longhi, José Miguel Reichert, Kelen Pureza Soares, Miriam Fernanda Rodrigues, and Luciano Farinha Watzlawick. "GRAZING CHANGES THE SOIL-PLANT RELATIONSHIP IN THE TREE-REGENERATION STRATUM IN THE PAMPA OF SOUHTERN BRAZIL." CERNE 23, no. 2 (2017): 193-200.
247	BD	335	China	43.6333	116.7	1100	330	0.7	sandyloam	sandy	grassland	GLD	sheep	26	2008	10	over	hea	335	0.156842	398	Chen	Regional greenhouse gas (GHG) budgets in vast grasslands may be changing due to overgrazing and grassland types. However, the comprehensive effects of grazing patterns, environmental factors and grassland types on soil carbon dioxide (CO2), methane (CH4) and nitrous oxide (N2O) exchanges have been poorly studied. This study investigates the effects of long-term grazing on the soil-atmosphere exch…	2017	Chen, Weiwei, Xunhua Zheng, Benjamin Wolf, Zhisheng Yao, Chunyan Liu, Klaus Butterbach-Bahl, and Nicolas Brüggemann. "Long-term grazing effects on soil-atmosphere exchanges of CO2, CH4 and N2O at different grasslands in Inner Mongolia: A soil core study." Ecological Indicators(2017).
248	BD	345	Brazil	-24.8636	-49.9475	1020	1600	18.1	clay	others	ICLS	ICL	cattle	4	2012	10	non	lig	345	0.0310906	402	Auler	The intensification of soil use, as in integrated croplivestock system (ICLS), might promote soil structural degradation. A field method to evaluate the soil structural quality is the Visual Evaluation of Soil Structure (VESS). Studies on the application of this method to ICLS are few. This work aimed to evaluate the structural quality of a Dystrudept under ICLS and different grazing intensities …	2017	Auler, André Carlos, Shivelly Los Galetto, Fabrício Siqueira Hennipman, Eduardo Daniel Guntzel, Neyde Fabíola Giarola, and Adriel Ferreira da Fonseca. "Soil structural quality degradation by the increase in grazing intensity in integrated crop-livestock system." Bragantia AHEAD (2017): 0-0.
249	BD	345	Brazil	-24.8636	-49.9475	1020	1600	18.1	clay	others	ICLS	ICL	cattle	4	2012	10	over	hea	345	0.182322	403	Auler	The intensification of soil use, as in integrated croplivestock system (ICLS), might promote soil structural degradation. A field method to evaluate the soil structural quality is the Visual Evaluation of Soil Structure (VESS). Studies on the application of this method to ICLS are few. This work aimed to evaluate the structural quality of a Dystrudept under ICLS and different grazing intensities …	2017	Auler, André Carlos, Shivelly Los Galetto, Fabrício Siqueira Hennipman, Eduardo Daniel Guntzel, Neyde Fabíola Giarola, and Adriel Ferreira da Fonseca. "Soil structural quality degradation by the increase in grazing intensity in integrated crop-livestock system." Bragantia AHEAD (2017): 0-0.
250	BD	346	Iran	37.1167	54.4833	-10	181.5	17.06	siltyloam	others	grassland	GLD	sheep	24	2012	10	non	mod	346	0.107486	406	Ehsani	Background: Grazing intensity has a major effect on soil and biomass organic carbon storage (C). Various plants and ecosytems with deiffernt charactristices have their unique responses to the grazing. Recognizing the effects of grazing intensity on C in various envrionments dominated by Halocnemum strobilaceum, such as Incheboron salt land of Golestan province, helps plannig the grazing startegie…	2017	Ehsani, Mohadeseh, Esmaeil Sheydayi Karkaj, and Fatemeh Aliloo. "Variation of Carbon Sequestration in Halocnemum strobilaceum and Soil under Livestock Grazing (Case Study: Salt Lands of Golestan Province, Iran)." ECOPERSIA 5, no. 3 (2017): 1875-1883.
251	BD	346	Iran	37.1167	54.4833	-10	181.5	17.06	siltyloam	others	grassland	GLD	sheep	24	2012	10	over	hea	346	0.276987	407	Ehsani	Background: Grazing intensity has a major effect on soil and biomass organic carbon storage (C). Various plants and ecosytems with deiffernt charactristices have their unique responses to the grazing. Recognizing the effects of grazing intensity on C in various envrionments dominated by Halocnemum strobilaceum, such as Incheboron salt land of Golestan province, helps plannig the grazing startegie…	2017	Ehsani, Mohadeseh, Esmaeil Sheydayi Karkaj, and Fatemeh Aliloo. "Variation of Carbon Sequestration in Halocnemum strobilaceum and Soil under Livestock Grazing (Case Study: Salt Lands of Golestan Province, Iran)." ECOPERSIA 5, no. 3 (2017): 1875-1883.
252	BD	349	China	44.25	116.533	1115	400	-11	sandy loam	sand	grassland	GLD	sheep	2	2016	10	non	lig	349	0.00639268		Zhang, Meng	Overgrazing is a primary cause of grassland degradation, including the loss of soil carbon, but comprehensive analysis of the mechanism by which grazing affects soil organic carbon (SOC) is limited. To investigate this mechanism, we measured the contents of total soil organic carbon (TSOC) and active SOC fractions in grazed and ungrazed soil, and we examined the influence of grazing on soil micro…	2018	Zhang, Meng, Xiaobing Li, Hong Wang, and Qi Huang. "Comprehensive analysis of grazing intensity impacts soil organic carbon: A case study in typical steppe of Inner Mongolia, China." Applied soil ecology 129 (2018): 1-12.
253	BD	349	China	44.25	116.533	1115	400	-11	sandy loam	sand	grassland	GLD	sheep	2	2016	10	non	mod	349	0.0127774		Zhang, Meng	Overgrazing is a primary cause of grassland degradation, including the loss of soil carbon, but comprehensive analysis of the mechanism by which grazing affects soil organic carbon (SOC) is limited. To investigate this mechanism, we measured the contents of total soil organic carbon (TSOC) and active SOC fractions in grazed and ungrazed soil, and we examined the influence of grazing on soil micro…	2018	Zhang, Meng, Xiaobing Li, Hong Wang, and Qi Huang. "Comprehensive analysis of grazing intensity impacts soil organic carbon: A case study in typical steppe of Inner Mongolia, China." Applied soil ecology 129 (2018): 1-12.
254	BD	349	China	44.25	116.533	1115	400	-11	sandy loam	sand	grassland	GLD	sheep	2	2016	10	over	hea	349	0.0413115		Zhang, Meng	Overgrazing is a primary cause of grassland degradation, including the loss of soil carbon, but comprehensive analysis of the mechanism by which grazing affects soil organic carbon (SOC) is limited. To investigate this mechanism, we measured the contents of total soil organic carbon (TSOC) and active SOC fractions in grazed and ungrazed soil, and we examined the influence of grazing on soil micro…	2018	Zhang, Meng, Xiaobing Li, Hong Wang, and Qi Huang. "Comprehensive analysis of grazing intensity impacts soil organic carbon: A case study in typical steppe of Inner Mongolia, China." Applied soil ecology 129 (2018): 1-12.
255	BD	350	China	39.9833	112.317	1350	430	2	sandy loam	sand	grassland	GLD	sheep	7	2015	10	non	mod	350	0.104671		Ren, Guohua	Grazing exclusion (GE) is regarded as an effective practice to restore degraded grasslands. However, the patterns of vegetation recovery and related regulating factors in response to fencing have not been fully recognized. Hence, quantitative analysis of vegetation–soil relationships in response to GE was conducted in a semiarid grassland located on the Loess Plateau, North China. The results rev…	2018	Ren, Guohua, Caixia Wang, Kuanhu Dong, Huisen Zhu, Yongcui Wang, and Xiang Zhao. "Effects of grazing exclusion on soil–vegetation relationships in a semiarid grassland on the Loess Plateau, China." Land degradation & development 29, no. 11 (2018): 4071-4079.
256	BD	351	Kenya	-1.58333	37.1667	1300	500	19.01	sandy	sand	grassland	GLD	cattle	11	2016	10	non	mod	351	0.172713		Rotich, Hillary	Rangelands cover approximately 85% of Kenya’s land mass and is a major resource for livestock farming with a considerable potential to mitigate climate change, yet these lands are stressed differently by various management. Our study aimed at determining the influence of grazing management systems (rotational, continuous and ungrazed) on soil organic carbon stocks in Yoani ranch located in the so…	2018	Rotich, Hillary, Richard Onwonga, Judith Mbau, and Oscar Koech. "Soil Organic Carbon Content and Stocks in Relation to Grazing Management in Semi-Arid Grasslands of Kenya." (2018).
257	BD	351	Kenya	-1.58333	37.1667	1300	500	19.01	sandy	sand	grassland	GLD	cattle	30	2016	10	over	hea	351	0.252225		Rotich, Hillary	Rangelands cover approximately 85% of Kenya’s land mass and is a major resource for livestock farming with a considerable potential to mitigate climate change, yet these lands are stressed differently by various management. Our study aimed at determining the influence of grazing management systems (rotational, continuous and ungrazed) on soil organic carbon stocks in Yoani ranch located in the so…	2018	Rotich, Hillary, Richard Onwonga, Judith Mbau, and Oscar Koech. "Soil Organic Carbon Content and Stocks in Relation to Grazing Management in Semi-Arid Grasslands of Kenya." (2018).
258	BD	354	Ethiopia	4.5155	38.6015	1500	566	30	sandy loam	sand	grassland	GLD	cattle	15	2015	10	non	mod	354	-0.0156253		Fenetahun, Yeneayehu	In Yabello most of the range land was changed in to agricultural area and the remaining part were exposed to overgrazing and become seriously degraded. The aim of this study was in order to assess the impact of overgrazing on the soil characteristics of Yabello rangeland. The soil physico –chemical characteristics were evaluated by using three (3) grazing intensity level (ungrazed, moderate grazi…	2019	Fenetahun, Yeneayehu, and Wang Yong-Dong XU-Xinwen. "Assessing Rangeland-Soil Degradation Induced By Over Grazing. In Case Of Yabello Rangeland Southern Ethiopia." (2019).
259	BD	354	Ethiopia	4.5155	38.6015	1500	566	30	sandy loam	sand	grassland	GLD	cattle	15	2015	10	over	hea	354	-0.0156253		Fenetahun, Yeneayehu	In Yabello most of the range land was changed in to agricultural area and the remaining part were exposed to overgrazing and become seriously degraded. The aim of this study was in order to assess the impact of overgrazing on the soil characteristics of Yabello rangeland. The soil physico –chemical characteristics were evaluated by using three (3) grazing intensity level (ungrazed, moderate grazi…	2019	Fenetahun, Yeneayehu, and Wang Yong-Dong XU-Xinwen. "Assessing Rangeland-Soil Degradation Induced By Over Grazing. In Case Of Yabello Rangeland Southern Ethiopia." (2019).
260	BD	355	Brazil	-3.74611	-39.7833	150	320.2	27	sandy loam	sand	grassland	GLD	cattle	17	2017	10	over	hea	355	0.127059		de Souza Oliveira Filho, José	Grazing exclusion (GE) has been used as a strategy to restore degraded pastures worldwide. In this study, the effects of 17 years of GE on a) soil fertility, b) stoichiometric ratios between soil nutrients and c) carbon (C) and nitrogen (N) storage in particulate and mineral-associated organic matter soil fractions were assessed in an area degraded by overgrazing (OG) in a semi-arid region in Bra…	2019	de Souza Oliveira Filho, José, Jonas Nunes Vieira, Eliane Maria Ribeiro da Silva, José Gerardo Beserra de Oliveira, Marcos Gervasio Pereira, and Felipe Gomes Brasileiro. "Assessing the effects of 17 years of grazing exclusion in degraded semi-arid soils: Evaluation of soil fertility, nutrients pools and stoichiometry." Journal of Arid Environments 166 (2019): 1-10.
261	BD	355	Brazil	-3.74611	-39.7833	150	320.2	27	sandy loam	sand	grassland	GLD	sheep	17	2017	10	over	hea	355	0.147506		de Souza Oliveira Filho, José	Grazing exclusion (GE) has been used as a strategy to restore degraded pastures worldwide. In this study, the effects of 17 years of GE on a) soil fertility, b) stoichiometric ratios between soil nutrients and c) carbon (C) and nitrogen (N) storage in particulate and mineral-associated organic matter soil fractions were assessed in an area degraded by overgrazing (OG) in a semi-arid region in Bra…	2019	de Souza Oliveira Filho, José, Jonas Nunes Vieira, Eliane Maria Ribeiro da Silva, José Gerardo Beserra de Oliveira, Marcos Gervasio Pereira, and Felipe Gomes Brasileiro. "Assessing the effects of 17 years of grazing exclusion in degraded semi-arid soils: Evaluation of soil fertility, nutrients pools and stoichiometry." Journal of Arid Environments 166 (2019): 1-10.
262	BD	356	Nigeria	13.3167	5.45	314	600	36	clay	others	grassland	GLD	cattle	3	2017	10	non	mod	356	0.0699586		Bayode, ENIOLORUNDA Nathaniel	The Rima River floodplain is reportedly overgrazed but effects of grazing on soil quality is yet to be investigated. Thus, the study examined soil quality across grazing intensities. Three juxtaposed grazing intensities namely Dense Grassland (Low), Grassy Fallow (Medium) and Grazed Open Grassland (High) were identified based on an existing Land-Use/Land-Cover (LULC) map. From each treatment, soi…	2019	Bayode, ENIOLORUNDA Nathaniel. "ASSESSMENT OF SOIL QUALITY UNDER DIFFERENT GRAZING INTENSITIES IN THE RIMA RIVER FLOODPLAIN, KWARE LOCAL GOVERNMENT AREA OF SOKOTO STATE, NIGERIA."
263	BD	356	Nigeria	13.3167	5.45	314	600	36	clay	others	grassland	GLD	cattle	3	2017	10	over	hea	356	0.25453		Bayode, ENIOLORUNDA Nathaniel	The Rima River floodplain is reportedly overgrazed but effects of grazing on soil quality is yet to be investigated. Thus, the study examined soil quality across grazing intensities. Three juxtaposed grazing intensities namely Dense Grassland (Low), Grassy Fallow (Medium) and Grazed Open Grassland (High) were identified based on an existing Land-Use/Land-Cover (LULC) map. From each treatment, soi…	2019	Bayode, ENIOLORUNDA Nathaniel. "ASSESSMENT OF SOIL QUALITY UNDER DIFFERENT GRAZING INTENSITIES IN THE RIMA RIVER FLOODPLAIN, KWARE LOCAL GOVERNMENT AREA OF SOKOTO STATE, NIGERIA."
264	BD	363	Kenya	-0.583333	34.2	1300	1100	22	clay loam	others	grassland	GLD	mix	1	2012	10	over	hea	363	0.207811		Ondier, Joseph	The influence of livestock grazing and changing rainfall patterns on soil respiration (Rs) in the tropical savannah in Lambwe is unclear. Measurements of Rs using chambers were conducted between June and November 2012 in a humid savannah in Western Kenya to determine how simulated rainfall amounts and cattle grazing affected soil respiration. The experimental layout was split plot comprising rain…	2019	Ondier, Joseph, Daniel O. Okach, Onyango C. John, and Dennis O. Otieno. "Influence of rainfall amount and livestock grazing on soil respiration in a moist Kenyan savannah." African Journal of Ecology.
265	BD	365	China	35.35	109.38	859	569	13.2	silty loam	others	grassland	GLD	sheep	3	2017	10	non	hea	365	0.0224729		Yu, Hanqing	Prohibition of grazing has significantly reduced soil erosion and enhanced soil organic carbon (SOC) stock on the Loess Plateau. However, this practice has reduced livestock production and consequently decreased herders’ income in the region. In this study, light grazing was therefore re-introduced to investigate effects of converting cropland to grassland on soil erosion and CO2 emission under l…	2019	Yu, Hanqing, Yong Li, Suarau Odutola Oshunsanya, Kayode Steven Are, Yan Geng, Surinder Saggar, and Wenxiang Liu. "Re-introduction of light grazing reduces soil erosion and soil respiration in a converted grassland on the Loess Plateau, China." Agriculture, Ecosystems & Environment 280 (2019): 43-52.
266	BD	368	Canada	50.2	-113.9	1350	494	5.3	clay loam	others	grassland_tree	GLT	cattle	67	2016	10	non	lig	368	-0.0370413		Zhang, Bin	Soil physical and chemical properties are critical indicators for soil health assessment. It is important to understand how these qualities respond to different grazing intensities at different landscape slope positions. This study evaluated how soil physical and chemical properties respond to cattle grazing intensity and slope position on a rough fescue grassland. Cattle have been grazing at fou…	2019	Zhang, Bin, Ryan Beck, Qingmin Pan, Mengli Zhao, Xiying Hao. 2019. Soil physical and chemical properties in response to long-term cattle grazing on sloped rough fescue grassland in the foothills of the Rocky Mountains, Alberta. Geoderma, 346: 75-63.
267	BD	368	Canada	50.2	-113.9	1350	494	5.3	clay loam	others	grassland_tree	GLT	cattle	67	2016	10	non	mod	368	0.503526		Zhang, Bin	Soil physical and chemical properties are critical indicators for soil health assessment. It is important to understand how these qualities respond to different grazing intensities at different landscape slope positions. This study evaluated how soil physical and chemical properties respond to cattle grazing intensity and slope position on a rough fescue grassland. Cattle have been grazing at fou…	2019	Zhang, Bin, Ryan Beck, Qingmin Pan, Mengli Zhao, Xiying Hao. 2019. Soil physical and chemical properties in response to long-term cattle grazing on sloped rough fescue grassland in the foothills of the Rocky Mountains, Alberta. Geoderma, 346: 75-63.
268	BD	368	Canada	50.2	-113.9	1350	494	5.3	clay loam	others	grassland_tree	GLT	cattle	67	2016	10	over	hea	368	0.567378		Zhang, Bin	Soil physical and chemical properties are critical indicators for soil health assessment. It is important to understand how these qualities respond to different grazing intensities at different landscape slope positions. This study evaluated how soil physical and chemical properties respond to cattle grazing intensity and slope position on a rough fescue grassland. Cattle have been grazing at fou…	2019	Zhang, Bin, Ryan Beck, Qingmin Pan, Mengli Zhao, Xiying Hao. 2019. Soil physical and chemical properties in response to long-term cattle grazing on sloped rough fescue grassland in the foothills of the Rocky Mountains, Alberta. Geoderma, 346: 75-63.
269	BD	22	USA	33.8667	-83.4167	229.4	1250	16.5	sandyloam	sandy	ICLS	ICL	cattle	7	2009	20	non	mod	22	0.0109171	6	Franzluebbers et al	Soil organic C and N are important indicators of agricultural sustainability, yet numerous field studies have revealed a multitude of responses in the extent and rate of change imposed by conservation management and, therefore, a lack of clarity on responses. We conducted an evaluation of total and particulate organic C and N in the surface 30 cm on a Typic Kanhapludult in northern Georgia during…	2014	Franzluebbers, Alan J.; Stuedemann, John A. "Temporal Dynamics of Total and Particulate Organic Carbon and Nitrogen in Cover Crop Grazed Cropping Systems". SOIL SCIENCE SOCIETY OF AMERICA JOURNAL Volume: 78 Issue: 4 Pages: 1404-1413 Published: JUL-AUG 2014
270	BD	32	Poland	50.0667	19.85	650	1090	6.2	sandyloam	sandy	grassland	GLD	sheep	3	2007	20	non	mod	32	0.0156253	9	Glab et al	The aim of this study is to evaluate the effects of different land management strategies, which are used in mountainous regions in the Carpathians, on the air–water properties of soil. Moreover, this study aims to achieve the morphometric characterization of soil pores over a wide range of diameters, from 0.005 to N2000 ?m, with special focus on macropores, investigated by image analysis of soil …	2009	Glab, Tomasz; Kacorzyk, Piotr; Zaleski, Tomasz. " Effect of land management in mountainous regions on physical quality of sandy loam Haplic Cambisol soil". GEODERMA Volume: 149 Issue: 3-4 Pages: 298-304 Published: MAR 15 2009
271	BD	43	Switzerland	46.6214	7.265	1380	1250	6	sandyloam	sandy	grassland_tree	GLT	cattle	20	2010	20	non	hea	43	0.0550598	18	Hiltbrunner et al	Stock farming plays an important role in the agriculture of alpine regions although deleterious effects on the soils are most pronounced here. We investigated the effects of cattle trampling on soil physical, chemical and microbial properties in a Swiss sub-alpine pasture. About 10% of the study site was bare of vegetation as a result of repeated cattle trampling and the bulk density of these bar…	2012	Hiltbrunner, David; Schulze, Sebastian; Hagedorn, Frank; Schmidt, Michael W.I.; Zimmmermann, Stephan."Cattle trampling alters soil properties and changes soil microbial communities in a Swiss sub-alpine pasture". GEODERMA Volume: 170 Pages: 369-377 Published: JAN 15 2012
272	BD	44	Nebraska	41.2	-96.5	361	782	10.4	siltyloam	others	ICLS	ICL	cattle	16	2015	20	non	mod	44	0.0448197	20	Manbir K. Rakkar	Corn (Zea mays L.) residue grazing can be an important component of crop–livestock systems, but its long-term impacts on soil properties are not well understood. Some producers are concerned that residue grazing can induce soil compaction and reduce crop yields. We assessed the 16-yr cumulative effect of cattle grazing of corn residues on soil compaction, structural quality, soil C, fertility, an…	2017	Rakkar, Manbir K., Humberto Blanco-Canqui, Rhae A. Drijber, Mary E. Drewnoski, James C. MacDonald, and Terry Klopfenstein. "Impacts of Cattle Grazing of Corn Residues on Soil Properties after 16 Years." Soil Science Society of America Journal 81, no. 2 (2017): 414-424.
273	BD	45	China	42.9167	120.7	360	360	6.4	sand	sandy	grassland	GLD	mix	25	2014	20	over	hea	45	0.00758335	25	Zhang, Jing	Understanding the responses of vegetation characteristics and soil properties to grazing disturbance is useful for grassland ecosystem restoration and management in semiarid areas. Here, we examined the effects of long-term grazing on vegetation characteristics, soil properties, and their relationships across four grassland types (meadow, Stipa steppe, scattered tree grassland, and sandy grasslan…	2017	Zhang, Jing, Xiaoan Zuo, Xin Zhou, Peng Lv, Jie Lian, and Xiyuan Yue. "Long-term grazing effects on vegetation characteristics and soil properties in a semiarid grassland, northern China." Environmental monitoring and assessment 189, no. 5 (2017): 216.
274	BD	45	China	42.9167	120.7	360	360	6.4	sand	sandy	grassland	GLD	mix	25	2014	20	over	hea	45	0.0716194	26	Zhang, Jing	Understanding the responses of vegetation characteristics and soil properties to grazing disturbance is useful for grassland ecosystem restoration and management in semiarid areas. Here, we examined the effects of long-term grazing on vegetation characteristics, soil properties, and their relationships across four grassland types (meadow, Stipa steppe, scattered tree grassland, and sandy grasslan…	2017	Zhang, Jing, Xiaoan Zuo, Xin Zhou, Peng Lv, Jie Lian, and Xiyuan Yue. "Long-term grazing effects on vegetation characteristics and soil properties in a semiarid grassland, northern China." Environmental monitoring and assessment 189, no. 5 (2017): 216.
275	BD	45	China	42.9167	120.7	360	360	6.4	sand	sandy	grassland_tree	GLT	mix	25	2014	20	over	hea	45	0.115822	27	Zhang, Jing	Understanding the responses of vegetation characteristics and soil properties to grazing disturbance is useful for grassland ecosystem restoration and management in semiarid areas. Here, we examined the effects of long-term grazing on vegetation characteristics, soil properties, and their relationships across four grassland types (meadow, Stipa steppe, scattered tree grassland, and sandy grasslan…	2017	Zhang, Jing, Xiaoan Zuo, Xin Zhou, Peng Lv, Jie Lian, and Xiyuan Yue. "Long-term grazing effects on vegetation characteristics and soil properties in a semiarid grassland, northern China." Environmental monitoring and assessment 189, no. 5 (2017): 216.
276	BD	45	China	42.9167	120.7	360	360	6.4	sand	sandy	grassland	GLD	mix	25	2014	20	over	hea	45	0.0761761	28	Zhang, Jing	Understanding the responses of vegetation characteristics and soil properties to grazing disturbance is useful for grassland ecosystem restoration and management in semiarid areas. Here, we examined the effects of long-term grazing on vegetation characteristics, soil properties, and their relationships across four grassland types (meadow, Stipa steppe, scattered tree grassland, and sandy grasslan…	2017	Zhang, Jing, Xiaoan Zuo, Xin Zhou, Peng Lv, Jie Lian, and Xiyuan Yue. "Long-term grazing effects on vegetation characteristics and soil properties in a semiarid grassland, northern China." Environmental monitoring and assessment 189, no. 5 (2017): 216.
277	BD	50	Brazil	-8.35806	-42.2467	244	651.4	30.5	clayloam	others	grassland	GLD	cattle	20	2012	20	non	mod	50	0.0557914	34	Ferreira, Ana Carolina Câmara	Land-use change is one of the most important anthropogenic environmental change drivers affecting the biodiversity and functioning of ecosystems. However, there is limited knowledge of the consequences for soil processes in many regions around the globe. The Brazilian semi-arid ecosystem known as Caatinga has experienced the transformation from native forest into agricultural land, with heretofor…	2016	Ferreira, Ana Carolina Câmara, Luiz Fernando Carvalho Leite, Ademir Sérgio Ferreira Araújo, and Nico Eisenhauer. "Land?Use Type Effects on Soil Organic Carbon and Microbial Properties in a Semi?arid Region of Northeast Brazil." Land Degradation & Development 27, no. 2 (2016): 171-178.
278	BD	52	Brazil	-28.6457	-54.5338	465	1850	19	clay	others	ICLS	ICL	cattle	11	2011	20	non	hea	52	-0.0659531	38	Cecagno, Diego	Crop-livestock integrated systems possess some uniqueness in soil and plant hydro-physical properties and processes. To obtain a better understanding of these systems, it is necessary to evaluate them with indices that take into account several attributes. Our study aimed to evaluate the efficiency of the least limiting water range in determining the influence of grazing intensities on soybean yi…	2016	Cecagno, Diego, Sérgio Ely Valadão Gigante de Andrade, Ibanor Anghinoni, Taise Robinson Kunrath, Amanda Posselt Martins, José Miguel Reichert, Paulo Ivonir Gubiani, Fabricio Balerini, Jessé Rodrigo Fink, and Paulo Cesar de Faccio Carvalho. "Least limiting water range and soybean yield in a long-term, no-till, integrated crop-livestock system under
279	BD	52	Brazil	-28.6457	-54.5338	465	1850	19	clay	others	ICLS	ICL	cattle	11	2011	20	non	mod	52	-0.0569339	41	Cecagno, Diego	Crop-livestock integrated systems possess some uniqueness in soil and plant hydro-physical properties and processes. To obtain a better understanding of these systems, it is necessary to evaluate them with indices that take into account several attributes. Our study aimed to evaluate the efficiency of the least limiting water range in determining the influence of grazing intensities on soybean yi…	2016	Cecagno, Diego, Sérgio Ely Valadão Gigante de Andrade, Ibanor Anghinoni, Taise Robinson Kunrath, Amanda Posselt Martins, José Miguel Reichert, Paulo Ivonir Gubiani, Fabricio Balerini, Jessé Rodrigo Fink, and Paulo Cesar de Faccio Carvalho. "Least limiting water range and soybean yield in a long-term, no-till, integrated crop-livestock system under
280	BD	54	China	34.4805	100.238	3700	494	-0.15	dont	others	grassland	GLD	mix	18	2013	20	non	lig	54	-0.00410678	43	Li, Hongqin	Grazing exclusion with fencing has been widely implemented to rehabilitate degraded grasslands in China. However, the response of grassland ecosystems has remained controversial among sites and vegetation types. In this study, characteristics of vegetation and soil properties under degradation gradients (light and middle) and grazing exclusion were examined in the Maqin alpine meadow in August 20…	2016	Li, Hongqin, Fawei Zhang, Shaojuan Mao, Jingbin Zhu, Yongsheng Yang, Huidan He, and Yingnian Li. "Effects of Grazing Exclusion on Soil Properties in Maqin Alpine Meadow, Tibetan Plateau, China." Polish Journal of Environmental Studies 25, no. 4 (2016).
281	BD	54	China	34.4805	100.238	3700	494	-0.15	dont	others	grassland	GLD	mix	18	2013	20	non	mod	54	0.0900804	44	Li, Hongqin	Grazing exclusion with fencing has been widely implemented to rehabilitate degraded grasslands in China. However, the response of grassland ecosystems has remained controversial among sites and vegetation types. In this study, characteristics of vegetation and soil properties under degradation gradients (light and middle) and grazing exclusion were examined in the Maqin alpine meadow in August 20…	2016	Li, Hongqin, Fawei Zhang, Shaojuan Mao, Jingbin Zhu, Yongsheng Yang, Huidan He, and Yingnian Li. "Effects of Grazing Exclusion on Soil Properties in Maqin Alpine Meadow, Tibetan Plateau, China." Polish Journal of Environmental Studies 25, no. 4 (2016).
282	BD	56	SouthAfrica	-24.75	31.3667	1900	373	14.4	sandyloam	sandy	grassland	GLD	sheep	75	2014	20	over	hea	56	-0.0559587	46	Talore, D. G.	BACKGROUND Little is known about how basic soil properties respond to contrasting grazing intensities in the Karoo biome, South Africa. The aim of this study was to investigate impacts of long-term (>75 years) grazing at 1.18 heads ha?1 (heavy; CGH), 0.78 heads ha?1 (light; CGL), and exclosure on selected soil properties. Soil samples were collected to a depth of 60 cm from the long-term experime…	2016	Talore, D. G., Tesfamariam, E. H., Hassen, A., Du Toit, J. C. O., Klampp, K., & Jean?Francois, S. (2016). Long?term impacts of grazing intensity on soil carbon sequestration and selected soil properties in the arid Eastern Cape, South Africa. Journal of the Science of Food and Agriculture, 96(6), 1945-1952.
283	BD	56	SouthAfrica	-24.75	31.3667	1900	373	14.4	sandyloam	sandy	grassland	GLD	sheep	75	2014	20	non	hea	56	-0.0410562	48	Talore, D. G.	BACKGROUND Little is known about how basic soil properties respond to contrasting grazing intensities in the Karoo biome, South Africa. The aim of this study was to investigate impacts of long-term (>75 years) grazing at 1.18 heads ha?1 (heavy; CGH), 0.78 heads ha?1 (light; CGL), and exclosure on selected soil properties. Soil samples were collected to a depth of 60 cm from the long-term experime…	2016	Talore, D. G., Tesfamariam, E. H., Hassen, A., Du Toit, J. C. O., Klampp, K., & Jean?Francois, S. (2016). Long?term impacts of grazing intensity on soil carbon sequestration and selected soil properties in the arid Eastern Cape, South Africa. Journal of the Science of Food and Agriculture, 96(6), 1945-1952.
284	BD	59	China	36.1667	106.35	1950	425.42	7.01	dont	others	grassland	GLD	sheep	33	2015	20	over	hea	59	-0.0186347	51	Cheng, Jimin	Grazing exclusion is regarded as an effective way to restore degraded grasslands. However, it remains unclear if grazing exclusion could improve soil bacterial communities and how the soil bacteria affect soil organic carbon (SOC) in semi-arid grasslands over 33 years of continuous grazing exclusion. We studied the effects of 33 years of grazing exclusion on vegetation characteristics, soil prope…	2016	Cheng, Jimin, Guanghua Jing, Lin Wei, and Zhaobin Jing. "Long-term grazing exclusion effects on vegetation characteristics, soil properties and bacterial communities in the semi-arid grasslands of China." Ecological Engineering 97 (2016): 170-178.
285	BD	67	China	38.9	100.8	1855	202.7	7	mixed	others	grassland	GLD	sheep	18	2016	20	over	hea	67	0.0414997	62	Wang, Tianwei	In recent decades, temperate steppe have become seriously degraded, and rest grazing or moderate grazing approaches have been widely adopted since 1998 to restore degraded grasslands in northern China. The importance of choosing an appropriate grazing management regime for optimizing carbon sequestration in light of climate change or promoting other multiple ecological benefits of grassland ecosy…	2017	Wang, Tianwei, Zhan Zhang, Zhanbin Li, and Peng Li. "Grazing management affects plant diversity and soil properties in a temperate steppe in northern China." CATENA 158 (2017): 141-147.
286	BD	67	China	38.9	100.8	1855	202.7	7	mixed	others	grassland	GLD	sheep	18	2016	20	non	mod	67	0.0126317	63	Wang, Tianwei	In recent decades, temperate steppe have become seriously degraded, and rest grazing or moderate grazing approaches have been widely adopted since 1998 to restore degraded grasslands in northern China. The importance of choosing an appropriate grazing management regime for optimizing carbon sequestration in light of climate change or promoting other multiple ecological benefits of grassland ecosy…	2017	Wang, Tianwei, Zhan Zhang, Zhanbin Li, and Peng Li. "Grazing management affects plant diversity and soil properties in a temperate steppe in northern China." CATENA 158 (2017): 141-147.
287	BD	69	China	33.0536	96.6827	4284	1000	7	sandyloam	sandy	grassland	GLD	mix	7	2013	20	non	mod	69	0.0631789	69	Lu	Since the 1980s, alpine grasslands have been seriously degraded on the Tibetan Plateau. Grazing exclusion by fencing has been widely adopted to restore degraded grasslands. To clarify the effect of grazing exclusion on soil quality, we investigated soil properties and nutrients by comparing free-grazing (FG) and grazing exclusion (GE) grasslands in Tibet. Soil properties – including soil bulk den…	2015	Lu, X., Y. Yan, J. Sun, X. Zhang, Y. Chen, X. Wang, and G. Cheng. "Short-term grazing exclusion has no impact on soil properties and nutrients of degraded alpine grassland in Tibet, China." Solid Earth 6, no. 4 (2015): 1195-1205.
288	BD	69	China	33.0536	96.6827	4284	1000	7	sandyloam	sandy	grassland	GLD	mix	7	2013	20	non	mod	69	-0.0447359	70	Lu	Since the 1980s, alpine grasslands have been seriously degraded on the Tibetan Plateau. Grazing exclusion by fencing has been widely adopted to restore degraded grasslands. To clarify the effect of grazing exclusion on soil quality, we investigated soil properties and nutrients by comparing free-grazing (FG) and grazing exclusion (GE) grasslands in Tibet. Soil properties – including soil bulk den…	2015	Lu, X., Y. Yan, J. Sun, X. Zhang, Y. Chen, X. Wang, and G. Cheng. "Short-term grazing exclusion has no impact on soil properties and nutrients of degraded alpine grassland in Tibet, China." Solid Earth 6, no. 4 (2015): 1195-1205.
289	BD	69	China	33.0536	96.6827	4284	1000	7	sandyloam	sandy	grassland	GLD	mix	7	2013	20	non	mod	69	0.00722025	71	Lu	Since the 1980s, alpine grasslands have been seriously degraded on the Tibetan Plateau. Grazing exclusion by fencing has been widely adopted to restore degraded grasslands. To clarify the effect of grazing exclusion on soil quality, we investigated soil properties and nutrients by comparing free-grazing (FG) and grazing exclusion (GE) grasslands in Tibet. Soil properties – including soil bulk den…	2015	Lu, X., Y. Yan, J. Sun, X. Zhang, Y. Chen, X. Wang, and G. Cheng. "Short-term grazing exclusion has no impact on soil properties and nutrients of degraded alpine grassland in Tibet, China." Solid Earth 6, no. 4 (2015): 1195-1205.
290	BD	69	China	33.0536	96.6827	4284	1000	7	sandyloam	sandy	grassland	GLD	mix	7	2013	20	non	mod	69	0.00673403	72	Lu	Since the 1980s, alpine grasslands have been seriously degraded on the Tibetan Plateau. Grazing exclusion by fencing has been widely adopted to restore degraded grasslands. To clarify the effect of grazing exclusion on soil quality, we investigated soil properties and nutrients by comparing free-grazing (FG) and grazing exclusion (GE) grasslands in Tibet. Soil properties – including soil bulk den…	2015	Lu, X., Y. Yan, J. Sun, X. Zhang, Y. Chen, X. Wang, and G. Cheng. "Short-term grazing exclusion has no impact on soil properties and nutrients of degraded alpine grassland in Tibet, China." Solid Earth 6, no. 4 (2015): 1195-1205.
291	BD	71	SouthAfrica	-27	22	1103.5	374	17.6	sand	sandy	grassland	GLD	mix	17	2011	20	over	hea	71	-0.012739	76	Sandhage-Hofmann, Alexandra	Although the savanna biome of South Africa is a major resource for rangeland management, little is known about how differences in rangeland management systems affect soil properties in such biomes. Near to Kuruman, commercial farms have practiced rotational grazing for decades. In communal areas of former homeland Bophuthatswana, similar strategies were used prior to 1994. Nowadays, a continuous …	2015	Sandhage-Hofmann, Alexandra, E. Kotzé, L. Van Delden, M. Dominiak, H. J. Fouché, H. C. Van der Westhuizen, R. J. Oomen, C. C. Du Preez, and Wulf Amelung. "Rangeland management effects on soil properties in the savanna biome, South Africa: A case study along grazing gradients in communal and commercial farms." Journal of Arid Environments 120 (2015)
292	BD	71	SouthAfrica	-27	22	1103.5	374	17.6	sand	sandy	grassland	GLD	mix	17	2011	20	over	hea	71	-0.0263173	78	Sandhage-Hofmann, Alexandra	Although the savanna biome of South Africa is a major resource for rangeland management, little is known about how differences in rangeland management systems affect soil properties in such biomes. Near to Kuruman, commercial farms have practiced rotational grazing for decades. In communal areas of former homeland Bophuthatswana, similar strategies were used prior to 1994. Nowadays, a continuous …	2015	Sandhage-Hofmann, Alexandra, E. Kotzé, L. Van Delden, M. Dominiak, H. J. Fouché, H. C. Van der Westhuizen, R. J. Oomen, C. C. Du Preez, and Wulf Amelung. "Rangeland management effects on soil properties in the savanna biome, South Africa: A case study along grazing gradients in communal and commercial farms." Journal of Arid Environments 120 (2015)
293	BD	71	SouthAfrica	-27	22	1103.5	374	17.6	sand	sandy	grassland	GLD	mix	17	2011	20	over	hea	71	-0.0130721	80	Sandhage-Hofmann, Alexandra	Although the savanna biome of South Africa is a major resource for rangeland management, little is known about how differences in rangeland management systems affect soil properties in such biomes. Near to Kuruman, commercial farms have practiced rotational grazing for decades. In communal areas of former homeland Bophuthatswana, similar strategies were used prior to 1994. Nowadays, a continuous …	2015	Sandhage-Hofmann, Alexandra, E. Kotzé, L. Van Delden, M. Dominiak, H. J. Fouché, H. C. Van der Westhuizen, R. J. Oomen, C. C. Du Preez, and Wulf Amelung. "Rangeland management effects on soil properties in the savanna biome, South Africa: A case study along grazing gradients in communal and commercial farms." Journal of Arid Environments 120 (2015)
294	BD	78	China	36.2167	106.4	2000	425	5	siltyloam	others	grassland	GLD	sheep	5	2010	20	non	mod	78	0.0899965	91	Wu, Tie-Niu	Soil–water characteristics are necessary for water quality monitoring, solute migration and plant growth. Soil–water characteristic curve (SWCC) is a relationship between suction and water content or degree of saturation. However, little information is available concerning the impacts of grazing exclusion management on soil–water characteristics. Here, the soil–water characteristics of grasslands…	2014	Wu, Tie-Niu, Gao-Lin Wu, Dong Wang, and Zhi-Hua Shi. "Soil-hydrological properties response to grazing exclusion in a steppe grassland of the Loess Plateau." Environmental earth sciences 71, no. 2 (2014): 745-752.
295	BD	88	China	2.91667	120.7	385	366	6.8	sand	sandy	grassland	GLD	sheep	12	2008	20	over	hea	88	0.0332256	105	Chen, Yinping	The Horqin sandy rangeland of northern China is a seriously desertified region with a fragile ecology. The sandy alluvial and aeolian sediments have a coarse texture and loose structure and are therefore vulnerable to damage caused by grazing animals and wind erosion. We investigated whether grazing exclusion could enhance ecosystem carbon (C) and nitrogen (N) storage and thereby improve overall …	2012	Chen, Yinping, Yuqiang Li, Xueyong Zhao, Tala Awada, Wen Shang, and Juanjuan Han. "Effects of grazing exclusion on soil properties and on ecosystem carbon and nitrogen storage in a sandy rangeland of Inner Mongolia, Northern China." Environmental management 50, no. 4 (2012): 622-632.
296	BD	89	Canada	50.75	-120.417	725	270	8.6	loam	others	grassland	GLD	cattle	30	2008	20	non	mod	89	0.0111733	111	Evans, C. R. W	Although grazing effects on soil properties have been evaluated on various temperate grasslands, no study has dealt with these effects in the southern interior of British Columbia. The objective of this study was to determine the effects of spring versus fall season grazing as well as grazing [at a moderate rate of 0.6 animal unit months (AUM) ha] versus non-grazing by beef cattle on selected soi…	2012	Evans, C. R. W., M. Krzic, K. Broersma, and D. J. Thompson. "Long-term grazing effects on grassland soil properties in southern British Columbia." Canadian Journal of Soil Science 92, no. 4 (2012): 685-693.
297	BD	94	China	33.6225	99.7939	4000	590	-1.3	dont	others	grassland	GLD	cattle	3	2000	20	non	lig	94	0.0678226	119	Dong	Grazing intensity is one of the most important factors influencing soil properties variations in rangeland ecosystem. This research aimed to study the features of soil properties under different grazing intensity in a Kobresia parva-meadow on the Qinghai-Tibetan Plateau, China. Results showed that soil organic matter (SOM), soil organic carbon (SOC), and total nitrogen (N) significantly decreased…	2012	Dong, Q. M., X. Q. Zhao, G. L. Wu, J. J. Shi, Y. L. Wang, and L. Sheng. "Response of soil properties to yak grazing intensity in a Kobresia parva-meadow on the Qinghai-Tibetan Plateau, China." Journal of soil science and plant nutrition 12, no. 3 (2012): 535-546.
298	BD	94	China	33.6225	99.7939	4000	590	-1.3	dont	others	grassland	GLD	cattle	3	2000	20	non	mod	94	0.131336	120	Dong	Grazing intensity is one of the most important factors influencing soil properties variations in rangeland ecosystem. This research aimed to study the features of soil properties under different grazing intensity in a Kobresia parva-meadow on the Qinghai-Tibetan Plateau, China. Results showed that soil organic matter (SOM), soil organic carbon (SOC), and total nitrogen (N) significantly decreased…	2012	Dong, Q. M., X. Q. Zhao, G. L. Wu, J. J. Shi, Y. L. Wang, and L. Sheng. "Response of soil properties to yak grazing intensity in a Kobresia parva-meadow on the Qinghai-Tibetan Plateau, China." Journal of soil science and plant nutrition 12, no. 3 (2012): 535-546.
299	BD	94	China	33.6225	99.7939	4000	590	-1.3	dont	others	grassland	GLD	cattle	3	2000	20	non	hea	94	0.251964	121	Dong	Grazing intensity is one of the most important factors influencing soil properties variations in rangeland ecosystem. This research aimed to study the features of soil properties under different grazing intensity in a Kobresia parva-meadow on the Qinghai-Tibetan Plateau, China. Results showed that soil organic matter (SOM), soil organic carbon (SOC), and total nitrogen (N) significantly decreased…	2012	Dong, Q. M., X. Q. Zhao, G. L. Wu, J. J. Shi, Y. L. Wang, and L. Sheng. "Response of soil properties to yak grazing intensity in a Kobresia parva-meadow on the Qinghai-Tibetan Plateau, China." Journal of soil science and plant nutrition 12, no. 3 (2012): 535-546.
300	BD	94	China	33.6225	99.7939	4000	590	-1.3	dont	others	grassland	GLD	cattle	3	2000	20	over	hea	94	0.322168	122	Dong	Grazing intensity is one of the most important factors influencing soil properties variations in rangeland ecosystem. This research aimed to study the features of soil properties under different grazing intensity in a Kobresia parva-meadow on the Qinghai-Tibetan Plateau, China. Results showed that soil organic matter (SOM), soil organic carbon (SOC), and total nitrogen (N) significantly decreased…	2012	Dong, Q. M., X. Q. Zhao, G. L. Wu, J. J. Shi, Y. L. Wang, and L. Sheng. "Response of soil properties to yak grazing intensity in a Kobresia parva-meadow on the Qinghai-Tibetan Plateau, China." Journal of soil science and plant nutrition 12, no. 3 (2012): 535-546.
301	BD	95	China	43.6306	116.705	1181	343	0.7	sandyloam	sandy	grassland	GLD	sheep	29	2008	20	non	mod	95	-0.0746615	124	Gan	The increase of grazing intensity may alter the fluxes of mass and energy in grassland ecosystem due to fast population growth and distinct land-use change. To understand effects of different grazing intensities on soil thermal properties and heat flux, 5 sites under two representative vegetation types: Leymus chinensis (LC) and Stipa grandis (SG) in Inner Mongolia, China were investigated: two u…	2012	Gan, L., X. Peng, S. Peth, and R. Horn. "Effects of grazing intensity on soil thermal properties and heat flux under Leymus chinensis and Stipa grandis vegetation in Inner Mongolia, China." Soil and Tillage Research 118 (2012): 147-158.
302	BD	95	China	43.6306	116.705	1181	343	0.7	sandyloam	sandy	grassland	GLD	sheep	29	2008	20	non	hea	95	0.0213531	127	Gan	The increase of grazing intensity may alter the fluxes of mass and energy in grassland ecosystem due to fast population growth and distinct land-use change. To understand effects of different grazing intensities on soil thermal properties and heat flux, 5 sites under two representative vegetation types: Leymus chinensis (LC) and Stipa grandis (SG) in Inner Mongolia, China were investigated: two u…	2012	Gan, L., X. Peng, S. Peth, and R. Horn. "Effects of grazing intensity on soil thermal properties and heat flux under Leymus chinensis and Stipa grandis vegetation in Inner Mongolia, China." Soil and Tillage Research 118 (2012): 147-158.
303	BD	95	China	43.6306	116.705	1181	343	0.7	sandyloam	sandy	grassland	GLD	sheep	29	2008	20	over	hea	95	0.0149257	130	Gan	The increase of grazing intensity may alter the fluxes of mass and energy in grassland ecosystem due to fast population growth and distinct land-use change. To understand effects of different grazing intensities on soil thermal properties and heat flux, 5 sites under two representative vegetation types: Leymus chinensis (LC) and Stipa grandis (SG) in Inner Mongolia, China were investigated: two u…	2012	Gan, L., X. Peng, S. Peth, and R. Horn. "Effects of grazing intensity on soil thermal properties and heat flux under Leymus chinensis and Stipa grandis vegetation in Inner Mongolia, China." Soil and Tillage Research 118 (2012): 147-158.
304	BD	95	China	43.6306	116.705	1181	343	0.7	sandyloam	sandy	grassland	GLD	sheep	29	2008	20	non	hea	95	-0.0505523	133	Gan	The increase of grazing intensity may alter the fluxes of mass and energy in grassland ecosystem due to fast population growth and distinct land-use change. To understand effects of different grazing intensities on soil thermal properties and heat flux, 5 sites under two representative vegetation types: Leymus chinensis (LC) and Stipa grandis (SG) in Inner Mongolia, China were investigated: two u…	2012	Gan, L., X. Peng, S. Peth, and R. Horn. "Effects of grazing intensity on soil thermal properties and heat flux under Leymus chinensis and Stipa grandis vegetation in Inner Mongolia, China." Soil and Tillage Research 118 (2012): 147-158.
305	BD	101	China	42.9167	120.7	385	366	6.4	sand	sandy	grassland	GLD	sheep	8	2005	20	over	hea	101	0.0309303	143	Li, Yuqiang	Heavy grazing is recognized as one of the main causes of vegetation and soil degradation and desertification in the semiarid Horqin sandy grassland of northern China. Soil physical and chemical properties were examined under continuous grazing and exclusion of livestock for 8 years in a representative desertified sandy grassland. Exclosure increased the mean soil organic C, total N, fine sand and…	2011	Li, Yuqiang, Halin Zhao, Xueyong Zhao, Tonghui Zhang, Yulin Li, and Jianyuan Cui. "Effects of grazing and livestock exclusion on soil physical and chemical properties in desertified sandy grassland, Inner Mongolia, northern China." Environmental Earth Sciences 63, no. 4 (2011): 771-783.
306	BD	110	Argentina	-35	-63	32	350	16.6	sandyclayloam	sandy	ICLS	ICL	cattle	5	2007	20	non	hea	110	0.0161294	153	Quiroga, Alberto	Diversification of production is a concern for farmers in many regions of the world, raising a renewed interest in crop-animal rotations. However little information is available on whether the introduction of grazing animals in a no-till system could be a sustainable practice. The present long-term study was carried out in the semiarid region of Argentina, on an Entic Haplustoll (A, AC, C and Ck …	2009	Quiroga, Alberto, Romina Fernández, and Elke Noellemeyer. "Grazing effect on soil properties in conventional and no-till systems." Soil and Tillage Research 105, no. 1 (2009): 164-170.
307	BD	114	China	39.1333	105.583	1360	134	9	loamysand	sandy	grassland	GLD	sheep	6	2003	20	over	hea	114	0.0400053	159	Pei	Livestock grazing is recognized as one of the main causes of vegetation and soil degradation and desertification in arid and semiarid northern China. In this paper, soil properties and plant characteristics in a typical degraded area in desert steppe of Alxa were studied. The study focused on the effects of grazing on soil properties and vegetation changes under three management regimes: continuo…	2008	Pei, Shifang, Hua Fu, and Changgui Wan. "Changes in soil properties and vegetation following exclosure and grazing in degraded Alxa desert steppe of Inner Mongolia, China." Agriculture, Ecosystems & Environment 124, no. 1 (2008): 33-39.
308	BD	118	Australia	-24.81	149.8	151	655	20.5	clay	others	ICLS	ICL	cattle	10	2006	20	non	hea	118	0.00335009	170	Radford	Two grazing trials were conducted on a Vertosol in central Queensland to assess the effects of stubble grazing by cattle on soil properties and subsequent crop performance. Two adjacent contour bays were selected for two treatments (grazed and ungrazed) in each trial. Both trials were conducted following a grain sorghum crop. In trial 1 (during 1996) the surface soil was dry throughout grazing. I…	2008	Radford, B. J., D. F. Yule, M. Braunack, and C. Playford. "Effects of grazing sorghum stubble on soil physical properties and subsequent crop performance." American Journal of Agricultural and Biological Sciences 3, no. 4 (2008): 734-742.
309	BD	135	China	39.4467	99.3767	879.5	115.9	8.5	loam	others	grassland	GLD	sheep	10	2012	20	non	mod	135	0.0603708	194	Wang	The appropriate grassland management practices play an important role for sustainable use of grassland. Rest grazing is beneficial to maintain higher grassland productivity and species diversity. However, little knowledge exists about the effects of rest grazing on soil water and carbon storages in arid regions. In the current study, we investigated the above- and below-ground community character…	2015	Dong, Wang, Liu Yu, Wu Gao-Lin, Ding Lu-Ming, Yang Zheng, and Hao Hong-Min. "Effect of rest-grazing management on soil water and carbon storage in an arid grassland (China)." Journal of Hydrology 527 (2015): 754-760.
310	BD	148	Ethiopia	4.68556	38.1947	1477	550	20	sandyloam	sandy	grassland	GLD	mix	30	2012	20	over	hea	148	0.310155	208	Yusuf	High grazing intensity and wide-spread woody encroachment may strongly alter soil carbon (C) and nitrogen (N) pools. However, the direction and quantity of these changes have rarely been quantified in East African savanna ecosystem. As shifts in soil C and N pools might further potentially influence climate change mitigation, we quantified and compared soil organic carbon (SOC) and total soil nit…	2015	Yusuf, Hasen M., Anna C. Treydte, and Jauchim Sauerborn. "Managing semi-arid rangelands for carbon storage: grazing and woody encroachment effects on soil carbon and nitrogen." PloS one 10, no. 10 (2015): e0109063.
311	BD	148	Ethiopia	4.68556	38.1947	1477	550	20	sandyloam	sandy	grassland	GLD	mix	30	2012	20	over	hea	148	-0.074108	209	Yusuf	High grazing intensity and wide-spread woody encroachment may strongly alter soil carbon (C) and nitrogen (N) pools. However, the direction and quantity of these changes have rarely been quantified in East African savanna ecosystem. As shifts in soil C and N pools might further potentially influence climate change mitigation, we quantified and compared soil organic carbon (SOC) and total soil nit…	2015	Yusuf, Hasen M., Anna C. Treydte, and Jauchim Sauerborn. "Managing semi-arid rangelands for carbon storage: grazing and woody encroachment effects on soil carbon and nitrogen." PloS one 10, no. 10 (2015): e0109063.
312	BD	148	Ethiopia	4.64944	38.0828	1285	550	20	sandyloam	sandy	grassland	GLD	mix	30	2012	20	over	hea	148	-0.182322	210	Yusuf	High grazing intensity and wide-spread woody encroachment may strongly alter soil carbon (C) and nitrogen (N) pools. However, the direction and quantity of these changes have rarely been quantified in East African savanna ecosystem. As shifts in soil C and N pools might further potentially influence climate change mitigation, we quantified and compared soil organic carbon (SOC) and total soil nit…	2015	Yusuf, Hasen M., Anna C. Treydte, and Jauchim Sauerborn. "Managing semi-arid rangelands for carbon storage: grazing and woody encroachment effects on soil carbon and nitrogen." PloS one 10, no. 10 (2015): e0109063.
313	BD	148	Ethiopia	4.64944	38.0828	1285	550	20	sandyloam	sandy	grassland	GLD	mix	30	2012	20	over	hea	148	0.241162	211	Yusuf	High grazing intensity and wide-spread woody encroachment may strongly alter soil carbon (C) and nitrogen (N) pools. However, the direction and quantity of these changes have rarely been quantified in East African savanna ecosystem. As shifts in soil C and N pools might further potentially influence climate change mitigation, we quantified and compared soil organic carbon (SOC) and total soil nit…	2015	Yusuf, Hasen M., Anna C. Treydte, and Jauchim Sauerborn. "Managing semi-arid rangelands for carbon storage: grazing and woody encroachment effects on soil carbon and nitrogen." PloS one 10, no. 10 (2015): e0109063.
314	BD	154	Brazil	-24.5328	-54.0194	400	1500	21.4	clay	others	ICLS	ICL	cattle	4	2012	20	non	mod	154	0.00772205	225	Piano	The effects of different species and grazing management of winter forage crops on the physical properties of a clayey Red Latosol of the western region of Parana State under crop-livestock integration systems were investigated in the present study. Treatments consisted of three different winter crops [white oat (Avena sativa), dual-purpose wheat (Triticum aestivum) and triticale (X Tritico secale…	2015	Piano, Jeferson Tiago, Poliana Ferreira da Costa, Jonas Francisco Egewarth, Edleusa Pereira Seidel, and Deise Dalazen Castagnara. "Soil physical attributes under different grazing management of winter forage crops in crop-livestock system at Southern Brazil." African Journal of Agricultural Research10, no. 3 (2015): 146-153.
315	BD	154	Brazil	-24.5328	-54.0194	400	1500	21.4	clay	others	ICLS	ICL	cattle	4	2012	20	non	hea	154	0.0153849	226	Piano	The effects of different species and grazing management of winter forage crops on the physical properties of a clayey Red Latosol of the western region of Parana State under crop-livestock integration systems were investigated in the present study. Treatments consisted of three different winter crops [white oat (Avena sativa), dual-purpose wheat (Triticum aestivum) and triticale (X Tritico secale…	2015	Piano, Jeferson Tiago, Poliana Ferreira da Costa, Jonas Francisco Egewarth, Edleusa Pereira Seidel, and Deise Dalazen Castagnara. "Soil physical attributes under different grazing management of winter forage crops in crop-livestock system at Southern Brazil." African Journal of Agricultural Research10, no. 3 (2015): 146-153.
316	BD	154	Brazil	-24.5328	-54.0194	400	1500	21.4	clay	others	ICLS	ICL	cattle	4	2013	20	non	mod	154	0.0310102	229	Piano	The effects of different species and grazing management of winter forage crops on the physical properties of a clayey Red Latosol of the western region of Parana State under crop-livestock integration systems were investigated in the present study. Treatments consisted of three different winter crops [white oat (Avena sativa), dual-purpose wheat (Triticum aestivum) and triticale (X Tritico secale…	2015	Piano, Jeferson Tiago, Poliana Ferreira da Costa, Jonas Francisco Egewarth, Edleusa Pereira Seidel, and Deise Dalazen Castagnara. "Soil physical attributes under different grazing management of winter forage crops in crop-livestock system at Southern Brazil." African Journal of Agricultural Research10, no. 3 (2015): 146-153.
317	BD	154	Brazil	-24.5328	-54.0194	400	1500	21.4	clay	others	ICLS	ICL	cattle	4	2013	20	non	hea	154	0.0156253	230	Piano	The effects of different species and grazing management of winter forage crops on the physical properties of a clayey Red Latosol of the western region of Parana State under crop-livestock integration systems were investigated in the present study. Treatments consisted of three different winter crops [white oat (Avena sativa), dual-purpose wheat (Triticum aestivum) and triticale (X Tritico secale…	2015	Piano, Jeferson Tiago, Poliana Ferreira da Costa, Jonas Francisco Egewarth, Edleusa Pereira Seidel, and Deise Dalazen Castagnara. "Soil physical attributes under different grazing management of winter forage crops in crop-livestock system at Southern Brazil." African Journal of Agricultural Research10, no. 3 (2015): 146-153.
318	BD	155	Ethiopia	8.34194	39.3464	1715	600	25	sandyloam	sandy	grassland	GLD	cattle	30	2013	20	over	hea	155	0.0237165	232	Yimer	Land degradation and unsustainable management practices have resulted in soil organic carbon and nutrient depletion, hydrological instability, reduced primary productivity, and low biological diversity. In response to these problems, communities in the Central Rift Valley area of Ethiopia have started to establish exclosures about three decades ago. This study has investigated the variations in s…	2015	Yimer, Fantaw, Getachew Alemu, and Abdu Abdelkadir. "Soil property variations in relation to exclosure and open grazing land use types in the Central Rift Valley area of Ethiopia." Environmental Systems Research 4, no. 1 (2015): 17.
319	BD	169	China	30.95	88.7	4675	300	0	sandyloam	sandy	grassland	GLD	sheep	2	2012	20	over	hea	169	0.173272	246	Sun	Understanding the impact of grazing intensity on grassland production and soil fertility is of fundamental importance for grassland conservation and management. We thus compared three types of alpine steppe management by studying vegetation traits and soil properties in response to three levels of grazing pressure: permanent grazing (M1), seasonal grazing (M2), and grazing exclusion (M3) in the a…	2014	Sun, J., X. Wang, G. Cheng, J. Wu, and J. Hong. "Effects of Grazing Regimes on Plant Traits and Soil Nutrients in an Alpine Steppe." Northern Tibetan (2014).
320	BD	169	China	30.95	88.7	4675	300	0	sandyloam	sandy	grassland	GLD	sheep	2	2012	20	non	mod	169	0.0653828	247	Sun	Understanding the impact of grazing intensity on grassland production and soil fertility is of fundamental importance for grassland conservation and management. We thus compared three types of alpine steppe management by studying vegetation traits and soil properties in response to three levels of grazing pressure: permanent grazing (M1), seasonal grazing (M2), and grazing exclusion (M3) in the a…	2014	Sun, J., X. Wang, G. Cheng, J. Wu, and J. Hong. "Effects of Grazing Regimes on Plant Traits and Soil Nutrients in an Alpine Steppe." Northern Tibetan (2014).
321	BD	182	China	41.7667	115.683	1375	400	1.5	sandyloam	sandy	grassland	GLD	mix	10	2012	20	non	lig	182	-0.0105821	251	Xu	Overgrazing has been the primary cause of grassland degradation in the semi-arid grasslands of the agro-pastoral transition zone in northern China. However, there has been little evidence regarding grazing intensity impacts on vegetation change and soil C and N dynamics in this region. This paper reports the effects of four grazing intensities namely un-grazed (UG), lightly grazed (LG), moderatel…	2014	My, Xu, F. Xie, and K. Wang. "Response of Vegetation and Soil Carbon and Nitrogen Storage to Grazing Intensity in Semi-Arid Grasslands in the Agro." (2014).
322	BD	182	China	41.7667	115.683	1375	400	1.5	sandyloam	sandy	grassland	GLD	mix	10	2012	20	non	mod	182	0.0140847	254	Xu	Overgrazing has been the primary cause of grassland degradation in the semi-arid grasslands of the agro-pastoral transition zone in northern China. However, there has been little evidence regarding grazing intensity impacts on vegetation change and soil C and N dynamics in this region. This paper reports the effects of four grazing intensities namely un-grazed (UG), lightly grazed (LG), moderatel…	2014	My, Xu, F. Xie, and K. Wang. "Response of Vegetation and Soil Carbon and Nitrogen Storage to Grazing Intensity in Semi-Arid Grasslands in the Agro." (2014).
323	BD	182	China	41.7667	115.683	1375	400	1.5	sandyloam	sandy	grassland	GLD	mix	10	2012	20	over	hea	182	-0.0176371	257	Xu	Overgrazing has been the primary cause of grassland degradation in the semi-arid grasslands of the agro-pastoral transition zone in northern China. However, there has been little evidence regarding grazing intensity impacts on vegetation change and soil C and N dynamics in this region. This paper reports the effects of four grazing intensities namely un-grazed (UG), lightly grazed (LG), moderatel…	2014	My, Xu, F. Xie, and K. Wang. "Response of Vegetation and Soil Carbon and Nitrogen Storage to Grazing Intensity in Semi-Arid Grasslands in the Agro." (2014).
324	BD	187	USA	35.38	-78.05	24	1220	21	loamysand	sandy	grassland	GLD	cattle	4	2007	20	non	hea	187	-0.0610877	264	Wang	Management intensity critically influences the productivity and sustainability of pasture systems through modifying soil microbes, and soil carbon (C) and nutrient dynamics; however, such effects are not well understood yet in the southeastern USA. We examined the effects of grazing intensity and grass planting system on soil C and nitrogen (N) dynamics, and microbial biomass and respiration in a…	2014	Wang y., A. N. G., D. U. A. N. Wen-Xia, C. Tu, S. Washburn, Lei CHENG, and S. Hu. "Soil carbon, nitrogen and microbial dynamics of pasturelands: impacts of grazing intensity and planting systems." Pedosphere 24, no. 3 (2014): 408-416.
325	BD	190	Brazil	-27.3836	-51.225	935	989.725	18.1	clay	others	grassland	GLD	cattle	4	2012	20	non	lig	190	0	274	da Veiga	The sowing of winter pastures in areas used for summer grain production and their management under direct cattle grazing can cause changes in soil physical attributes, whose intensity depends on the degree of soil mobilization, grazing interval, stocking rate and weather. To study these aspects it was conducted over four years an experiment in a randomized block with split plots design and four r…	2014	de Veiga, Milton, Alvadi Antonio Balbinot Junior, and Daniela Aparecida de Oliveira. "Soil physical attributes in forms of sowing the annual winter pasture and intervals between grazing." Revista Ciência Agronômica 45, no. 5SPE (2014): 896-905.
326	BD	190	Brazil	-27.3836	-51.225	935	989.725	18.1	clay	others	grassland	GLD	cattle	4	2012	20	non	mod	190	0	275	da Veiga	The sowing of winter pastures in areas used for summer grain production and their management under direct cattle grazing can cause changes in soil physical attributes, whose intensity depends on the degree of soil mobilization, grazing interval, stocking rate and weather. To study these aspects it was conducted over four years an experiment in a randomized block with split plots design and four r…	2014	de Veiga, Milton, Alvadi Antonio Balbinot Junior, and Daniela Aparecida de Oliveira. "Soil physical attributes in forms of sowing the annual winter pasture and intervals between grazing." Revista Ciência Agronômica 45, no. 5SPE (2014): 896-905.
327	BD	190	Brazil	-27.3836	-51.225	935	989.725	18.1	clay	others	grassland	GLD	cattle	4	2012	20	non	hea	190	0.00397615	276	da Veiga	The sowing of winter pastures in areas used for summer grain production and their management under direct cattle grazing can cause changes in soil physical attributes, whose intensity depends on the degree of soil mobilization, grazing interval, stocking rate and weather. To study these aspects it was conducted over four years an experiment in a randomized block with split plots design and four r…	2014	de Veiga, Milton, Alvadi Antonio Balbinot Junior, and Daniela Aparecida de Oliveira. "Soil physical attributes in forms of sowing the annual winter pasture and intervals between grazing." Revista Ciência Agronômica 45, no. 5SPE (2014): 896-905.
328	BD	203	China	35.95	104.15	1966	382	6.7	sandyloam	sandy	grassland	GLD	sheep	3	2008	20	non	mod	203	-0.0168071	291	Li	Grassland ecosystems are a significant component of the global carbon cycle. To better understand how grazing affects the carbon cycle of grasslands, soil microbial respiration (Rm) and root respiration (Rr), which are the main soil respiration components, we investigated with a trenching method in grazed grasslands (GG) and fenced (FG) grasslands on the Loess Plateau, northern China in 2008. The…	2013	Li, Xudong, Chunping Zhang, Hua Fu, Ding Guo, Xiongru Song, Changgui Wan, and Jizhou Ren. "Grazing exclusion alters soil microbial respiration, root respiration and the soil carbon balance in grasslands of the Loess Plateau, northern China." Soil science and plant nutrition 59, no. 6 (2013): 877-887.
329	BD	205	USA	30.8736	-85.1822	35	1267	18.8	sandyloam	sandy	ICLS	ICL	cattle	4	2010	20	non	mod	205	0.00765449	294	George et al	The impact of integrating cattle into a sod-based crop rotation was evaluated to understand the short and long-term effects of winter grazing on soil properties and productivity in terms of cotton yield. The rotation consisted of two years of bahiagrass followed by a year each of peanut and cotton. Cattle grazed on oats/rye during the winter. The influence of grazing and irrigation on soil proper…	2013	George, Sheeja; Wright, David L.; Marois, James J. "Impact of grazing on soil properties and cotton yield in an integrated crop-livestock system". SOIL & TILLAGE RESEARCH Volume: 132 Pages: 47-55 Published: AUG 2013
330	BD	217	Canada	50.1917	-113.892	1350	502	5.5	loam	others	grassland	GLD	cattle	58	2007	20	non	mod	217	0	306	Li	We investigated soil response to long-term cattle grazing at stocking rates 0 (CK), 2.4 (MG), and 4.8 (HG) animal unit months ha–1 on a Rough Fescue (Festuca campestris Rydb.) grassland. Soil organic C and N stocks and available nutrients were not affected by grazing while soil bulk densities (0–30 cm) were higher and P stocks (15–30 cm) were lower under grazing than CK. The slow rate change of s…	2012	Li, Chunli, Xiying Hao, Benjamin H. Ellert, Walter D. Willms, Mengli Zhao, and Guodong Han. "Changes in soil C, N, and P with long?term (58 years) cattle grazing on rough fescue grassland." Journal of Plant Nutrition and Soil Science 175, no. 3 (2012): 339-344.
331	BD	223	China	42.9667	120.717	385	366	6.8	sand	sandy	grassland	GLD	sheep	26	2010	20	over	hea	223	0.0374982	317	Li	China's Horqin Sandy Land is a region vulnerable to disturbance that has been subjected to serious desertification, mainly because of overgrazing. We investigated whether the establishment of grazing exclosures in areas with active sand dunes would benefit vegetation recovery and improve soil quality. The results showed that along the age sequence of grazing exclosure for 8, 13, and 26 yr, plant …	2012	Li, Yuqiang, Xueyong Zhao, Yinping Chen, Yongqing Luo, and Shaokun Wang. "Effects of grazing exclusion on carbon sequestration and the associated vegetation and soil characteristics at a semi-arid desertified sandy site in Inner Mongolia, northern China." Canadian Journal of Soil Science 92, no. 6 (2012): 807-819.
332	BD	229	Canada	50.75	-120.417	725	270	8.9	loam	others	grassland	GLD	cattle	30	2008	20	non	mod	229	0.0111733	323	Evans	Although grazing effects on soil properties have been evaluated on various temperate grasslands, no study has dealt with these effects in the southern interior of British Columbia. The objective of this study was to determine the effects of spring versus fall season grazing as well as grazing [at a moderate rate of 0.6 animal unit months (AUM) ha?1] versus non-grazing by beef cattle on selected s…	2012	Evans, C. R. W., M. Krzic, K. Broersma, and D. J. Thompson. "Long-term grazing effects on grassland soil properties in southern British Columbia." Canadian Journal of Soil Science 92, no. 4 (2012): 685-693.
333	BD	245	China	43.55	116.667	1262	334	1	sandyloam	sandy	grassland	GLD	sheep	5	2009	20	non	mod	245	-6.35e-05	330	He	Recent studies have underscored the importance of grasslands as potential carbon (C) sinks. We performed a grazing experiment with seven stocking rates (SR0, SR1.5, SR3.0, SR4.5, SR6.0, SR7.5, and SR9.0 for 0, 1.5, 3.0, 4.5, 6.0, 7.5, and 9.0 sheep ha?1, respectively) to investigate the effect of increasing grazing pressure on soil C and nitrogen (N) storage in the temperate grasslands of norther…	2011	He, N. P., Y. H. Zhang, Q. Yu, Q. S. Chen, Q. M. Pan, G. M. Zhang, and X. G. Han. "Grazing intensity impacts soil carbon and nitrogen storage of continental steppe." Ecosphere 2, no. 1 (2011): 1-10.
334	BD	245	China	43.55	116.667	1262	334	1	sandyloam	sandy	grassland	GLD	sheep	5	2009	20	over	hea	245	0.00564451	331	He	Recent studies have underscored the importance of grasslands as potential carbon (C) sinks. We performed a grazing experiment with seven stocking rates (SR0, SR1.5, SR3.0, SR4.5, SR6.0, SR7.5, and SR9.0 for 0, 1.5, 3.0, 4.5, 6.0, 7.5, and 9.0 sheep ha?1, respectively) to investigate the effect of increasing grazing pressure on soil C and nitrogen (N) storage in the temperate grasslands of norther…	2011	He, N. P., Y. H. Zhang, Q. Yu, Q. S. Chen, Q. M. Pan, G. M. Zhang, and X. G. Han. "Grazing intensity impacts soil carbon and nitrogen storage of continental steppe." Ecosphere 2, no. 1 (2011): 1-10.
335	BD	276	USA	35.5581	-98.0306	415.6	837	16.3	loam	others	ICLS	ICL	cattle	3	1999	20	over	hea	276	0.0364697	349	Northup	Agriculture in the Southern Great Plains (SGP) relies on production systems that combine yearling cattle and grazing of winter wheat. Incorporating summer legumes into the fallow period of wheat would allow longer grazing seasons and potential improvements in livestock gain, but may adversely affect soil conditions. This study examined the impacts of additional grazing during summer on soil compa…	2010	Northup, B. K., J. A. Daniel, and W. A. Phillips. "Influences of agricultural practice and summer grazing on soil compaction in wheat paddocks." Transactions of the ASABE 53, no. 2 (2010): 405-411.
336	BD	305	USA	39.0333	-92.7667	195	967	25.6	siltyloam	others	grassland	GLD	cattle	2	2006	20	over	hea	305	0.105972	360	Kumar	Agroforestry buffers have been introduced in temperate areas to improve water quality and diversify farm income. The objective of this study was to evaluate saturated hydraulic conductivity and water retention for soils managed under rotationally grazed (RG) pasture, continuously grazed (CG) pasture, grass buffers (GB), and agroforestry buffers (AgB). Pasture and GB areas included red clover (Tri…	2008	Kumar, Sandeep, Stephen H. Anderson, Laura G. Bricknell, Ranjith P. Udawatta, and Clark J. Gantzer. "Soil hydraulic properties influenced by agroforestry and grass buffers for grazed pasture systems." Journal of soil and water conservation 63, no. 4 (2008): 224-232.
337	BD	305	USA	39.0333	-92.7667	195	967	25.6	siltyloam	others	grassland	GLD	cattle	2	2006	20	non	mod	305	0.124649	363	Kumar	Agroforestry buffers have been introduced in temperate areas to improve water quality and diversify farm income. The objective of this study was to evaluate saturated hydraulic conductivity and water retention for soils managed under rotationally grazed (RG) pasture, continuously grazed (CG) pasture, grass buffers (GB), and agroforestry buffers (AgB). Pasture and GB areas included red clover (Tri…	2008	Kumar, Sandeep, Stephen H. Anderson, Laura G. Bricknell, Ranjith P. Udawatta, and Clark J. Gantzer. "Soil hydraulic properties influenced by agroforestry and grass buffers for grazed pasture systems." Journal of soil and water conservation 63, no. 4 (2008): 224-232.
338	BD	306	USA	33.8667	-83.4167	229.4	1250	16.5	sandyloam	sandy	ICLS	ICL	cattle	4.5	2007	20	non	hea	306	-0.00318472	368	Franzluebbers	Grazing of cover crops in grain cropping systems can increase economic return and diversify agricultural production systems, but the environmental consequences of this intensified management have not been well documented, especially under different tillage systems. We conducted a multiple-year investigation of how cover crop management (grazed and ungrazed) and tillage system [conventional (CT; i…	2008	Franzluebbers, Alan J., and John A. Stuedemann. "Soil physical responses to cattle grazing cover crops under conventional and no tillage in the Southern Piedmont USA." Soil and Tillage Research 100, no. 1 (2008): 141-153.
339	BD	307	USA	46.7764	-100.906	591	410	4	siltyloam	others	ICLS	ICL	cattle	7	2004	20	non	mod	307	-0.0383609	370	Liebig	Intermediate wheatgrass [Thinopyrum intermedium (Host) Barkw. & D.R. Dewey subsp. intermedium] is a productive, high-quality perennial forage that lacks persistence under grazing. A study was conducted to evaluate the effects of three grazing times on soil bulk density, soil pH, and soil organic C under intermediate wheatgrass. Treatment effects on the three soil attributes were negligible, imply…	2008	Liebig, M. A., J. R. Hendrickson, J. D. Berdahl, and J. F. Karn. "Soil resistance under grazed intermediate wheatgrass." Canadian journal of soil science 88, no. 5 (2008): 833-836.
340	BD	329	China	37.1833	102.783	2960	416	-0.1	sandyloam	sandy	grassland	GLD	mix	5	2015	20	non	lig	329	0.00623055	393	Li	Grazing regime has an important effect on grassland ecosystem. however, the mechanisms how alpine meadow vegetation, soil quality responds to this management regime remain unclear. A short term field experiment (4–5 years) was conducted to quantify the impact of different grazing management regimes (fencing (NG), grazing rest in growing stage (RG), traditional grazing (TG) and continued grazing (…	2017	Li, Wen, Wenxia Cao, Jinlan Wang, Xiaolong Li, Changlin Xu, and Shangli Shi. "Effects of grazing regime on vegetation structure, productivity, soil quality, carbon and nitrogen storage of alpine meadow on the Qinghai-Tibetan Plateau." Ecological Engineering 98 (2017): 123-133.
341	BD	329	China	37.1833	102.783	2960	416	-0.1	sandyloam	sandy	grassland	GLD	mix	5	2015	20	non	mod	329	0.0246926	394	Li	Grazing regime has an important effect on grassland ecosystem. however, the mechanisms how alpine meadow vegetation, soil quality responds to this management regime remain unclear. A short term field experiment (4–5 years) was conducted to quantify the impact of different grazing management regimes (fencing (NG), grazing rest in growing stage (RG), traditional grazing (TG) and continued grazing (…	2017	Li, Wen, Wenxia Cao, Jinlan Wang, Xiaolong Li, Changlin Xu, and Shangli Shi. "Effects of grazing regime on vegetation structure, productivity, soil quality, carbon and nitrogen storage of alpine meadow on the Qinghai-Tibetan Plateau." Ecological Engineering 98 (2017): 123-133.
342	BD	329	China	37.1833	102.783	2960	416	-0.1	sandyloam	sandy	grassland	GLD	mix	5	2015	20	over	hea	329	0.0953102	395	Li	Grazing regime has an important effect on grassland ecosystem. however, the mechanisms how alpine meadow vegetation, soil quality responds to this management regime remain unclear. A short term field experiment (4–5 years) was conducted to quantify the impact of different grazing management regimes (fencing (NG), grazing rest in growing stage (RG), traditional grazing (TG) and continued grazing (…	2017	Li, Wen, Wenxia Cao, Jinlan Wang, Xiaolong Li, Changlin Xu, and Shangli Shi. "Effects of grazing regime on vegetation structure, productivity, soil quality, carbon and nitrogen storage of alpine meadow on the Qinghai-Tibetan Plateau." Ecological Engineering 98 (2017): 123-133.
343	BD	331	Brazil	-30.2072	-57.5547	96	1400	19.4	loam	others	grassland	GLD	mix	5	2015	20	non	mod	331	0.197359	397	Redin	Despite being prominent in flora, the region of the Parque Estadual do Espinilho located in the Pampas of southern Brazil, where dense herbaceous stratum and isolated trees make this region suitable for livestock farming, has received little attention. The objective of the study was to analyze floristic and edaphic changes imposed by livestock farming in two areas of the park, the first under liv…	2017	Redin, Cristina Gouvêa, Solon Jonas Longhi, José Miguel Reichert, Kelen Pureza Soares, Miriam Fernanda Rodrigues, and Luciano Farinha Watzlawick. "GRAZING CHANGES THE SOIL-PLANT RELATIONSHIP IN THE TREE-REGENERATION STRATUM IN THE PAMPA OF SOUHTERN BRAZIL." CERNE 23, no. 2 (2017): 193-200.
344	BD	345	Brazil	-24.8636	-49.9475	1020	1600	18.1	clay	others	ICLS	ICL	cattle	4	2012	20	non	lig	345	-0.0639487	404	Auler	The intensification of soil use, as in integrated croplivestock system (ICLS), might promote soil structural degradation. A field method to evaluate the soil structural quality is the Visual Evaluation of Soil Structure (VESS). Studies on the application of this method to ICLS are few. This work aimed to evaluate the structural quality of a Dystrudept under ICLS and different grazing intensities …	2017	Auler, André Carlos, Shivelly Los Galetto, Fabrício Siqueira Hennipman, Eduardo Daniel Guntzel, Neyde Fabíola Giarola, and Adriel Ferreira da Fonseca. "Soil structural quality degradation by the increase in grazing intensity in integrated crop-livestock system." Bragantia AHEAD (2017): 0-0.
345	BD	345	Brazil	-24.8636	-49.9475	1020	1600	18.1	clay	others	ICLS	ICL	cattle	4	2012	20	over	hea	345	-0.0178576	405	Auler	The intensification of soil use, as in integrated croplivestock system (ICLS), might promote soil structural degradation. A field method to evaluate the soil structural quality is the Visual Evaluation of Soil Structure (VESS). Studies on the application of this method to ICLS are few. This work aimed to evaluate the structural quality of a Dystrudept under ICLS and different grazing intensities …	2017	Auler, André Carlos, Shivelly Los Galetto, Fabrício Siqueira Hennipman, Eduardo Daniel Guntzel, Neyde Fabíola Giarola, and Adriel Ferreira da Fonseca. "Soil structural quality degradation by the increase in grazing intensity in integrated crop-livestock system." Bragantia AHEAD (2017): 0-0.
346	BD	350	China	39.9833	112.317	1350	430	2	sandy loam	sand	grassland	GLD	sheep	7	2015	20	non	mod	350	0.0100168		Ren, Guohua	Grazing exclusion (GE) is regarded as an effective practice to restore degraded grasslands. However, the patterns of vegetation recovery and related regulating factors in response to fencing have not been fully recognized. Hence, quantitative analysis of vegetation–soil relationships in response to GE was conducted in a semiarid grassland located on the Loess Plateau, North China. The results rev…	2018	Ren, Guohua, Caixia Wang, Kuanhu Dong, Huisen Zhu, Yongcui Wang, and Xiang Zhao. "Effects of grazing exclusion on soil–vegetation relationships in a semiarid grassland on the Loess Plateau, China." Land degradation & development 29, no. 11 (2018): 4071-4079.
347	BD	351	Kenya	-1.58333	37.1667	1300	500	19.01	sandy	sand	grassland	GLD	cattle	11	2016	20	non	mod	351	0.16508		Rotich, Hillary	Rangelands cover approximately 85% of Kenya’s land mass and is a major resource for livestock farming with a considerable potential to mitigate climate change, yet these lands are stressed differently by various management. Our study aimed at determining the influence of grazing management systems (rotational, continuous and ungrazed) on soil organic carbon stocks in Yoani ranch located in the so…	2018	Rotich, Hillary, Richard Onwonga, Judith Mbau, and Oscar Koech. "Soil Organic Carbon Content and Stocks in Relation to Grazing Management in Semi-Arid Grasslands of Kenya." (2018).
348	BD	351	Kenya	-1.58333	37.1667	1300	500	19.01	sandy	sand	grassland	GLD	cattle	30	2016	20	over	hea	351	0.221433		Rotich, Hillary	Rangelands cover approximately 85% of Kenya’s land mass and is a major resource for livestock farming with a considerable potential to mitigate climate change, yet these lands are stressed differently by various management. Our study aimed at determining the influence of grazing management systems (rotational, continuous and ungrazed) on soil organic carbon stocks in Yoani ranch located in the so…	2018	Rotich, Hillary, Richard Onwonga, Judith Mbau, and Oscar Koech. "Soil Organic Carbon Content and Stocks in Relation to Grazing Management in Semi-Arid Grasslands of Kenya." (2018).
349	BD	355	Brazil	-3.74611	-39.7833	150	320.2	27	sandy loam	sand	grassland	GLD	sheep	17	2017	20	over	hea	355	0.0953102		de Souza Oliveira Filho, José	Grazing exclusion (GE) has been used as a strategy to restore degraded pastures worldwide. In this study, the effects of 17 years of GE on a) soil fertility, b) stoichiometric ratios between soil nutrients and c) carbon (C) and nitrogen (N) storage in particulate and mineral-associated organic matter soil fractions were assessed in an area degraded by overgrazing (OG) in a semi-arid region in Bra…	2019	de Souza Oliveira Filho, José, Jonas Nunes Vieira, Eliane Maria Ribeiro da Silva, José Gerardo Beserra de Oliveira, Marcos Gervasio Pereira, and Felipe Gomes Brasileiro. "Assessing the effects of 17 years of grazing exclusion in degraded semi-arid soils: Evaluation of soil fertility, nutrients pools and stoichiometry." Journal of Arid Environments 166 (2019): 1-10.
350	BD	355	Brazil	-3.74611	-39.7833	150	320.2	27	sandy loam	sand	grassland	GLD	cattle	17	2017	20	over	hea	355	0.127059		de Souza Oliveira Filho, José	Grazing exclusion (GE) has been used as a strategy to restore degraded pastures worldwide. In this study, the effects of 17 years of GE on a) soil fertility, b) stoichiometric ratios between soil nutrients and c) carbon (C) and nitrogen (N) storage in particulate and mineral-associated organic matter soil fractions were assessed in an area degraded by overgrazing (OG) in a semi-arid region in Bra…	2019	de Souza Oliveira Filho, José, Jonas Nunes Vieira, Eliane Maria Ribeiro da Silva, José Gerardo Beserra de Oliveira, Marcos Gervasio Pereira, and Felipe Gomes Brasileiro. "Assessing the effects of 17 years of grazing exclusion in degraded semi-arid soils: Evaluation of soil fertility, nutrients pools and stoichiometry." Journal of Arid Environments 166 (2019): 1-10.
351	BD	364	Kenya	-0.591033	34.3088	1400	1100	25	clay	others	grassland	GLD	mix	3	2016	20	over	hea	364	0.0359169		Okach, Daniel O.	The effect of uncontrolled grazing and unpredictable rainfall pattern on future changes in soil properties and processes of savanna ecosystems is poorly understood. This study investigated how rainfall amount at a gradient of 50%, 100%, and 150% would influence soil bulk density (ρ), volumetric water content (θv), carbon (C), and nitrogen (N) contents in grazed (G) and ungrazed (U) areas. Rainfal…	2019	Okach, Daniel O., Joseph O. Ondier, Amit Kumar, Gerhard Rambold, John Tenhunen, Bernd Huwe, and Dennis Otieno. "Interactive influence of livestock grazing and manipulated rainfall on soil properties in a humid tropical savanna." Journal of Soils and Sediments 19, no. 3 (2019): 1088-1098.
352	C:N	13	Canada	49.64	-114.572	1408.8	394	4.4	dont	others	grassland	GLD	cattle	30	2013	10	non	mod	13	-0.0579439	1	Hewins et al	Grasslands cover more than 25% of the terrestrial surface of the Earth and hold 30% of the world’s terrestrial carbon (C) pool. While nearly all native grassland ecosystems are used for livestock production, sustainably managed grasslands also provide many ecosystem goods and services such as C storage. Despite the importance of grasslands to the global C cycle, little is known about how long-ter…	2015	Hewins, Daniel B., et al. "Grazing, regional climate and soil biophysical impacts on microbial enzyme activity in grassland soil of western Canada." Pedobiologia 58.5 (2015): 201-209.
353	C:N	13	Canada	52.3822	-111.724	703.8	441	2.3	dont	others	grassland	GLD	cattle	30	2013	10	non	mod	13	0.179709	3	Hewins et al	Grasslands cover more than 25% of the terrestrial surface of the Earth and hold 30% of the world’s terrestrial carbon (C) pool. While nearly all native grassland ecosystems are used for livestock production, sustainably managed grasslands also provide many ecosystem goods and services such as C storage. Despite the importance of grasslands to the global C cycle, little is known about how long-ter…	2015	Hewins, Daniel B., et al. "Grazing, regional climate and soil biophysical impacts on microbial enzyme activity in grassland soil of western Canada." Pedobiologia 58.5 (2015): 201-209.
354	C:N	13	Canada	49.3899	-110.14	1131.1	470	3.9	dont	others	grassland	GLD	cattle	30	2013	10	non	mod	13	-0.322293	5	Hewins et al	Grasslands cover more than 25% of the terrestrial surface of the Earth and hold 30% of the world’s terrestrial carbon (C) pool. While nearly all native grassland ecosystems are used for livestock production, sustainably managed grasslands also provide many ecosystem goods and services such as C storage. Despite the importance of grasslands to the global C cycle, little is known about how long-ter…	2015	Hewins, Daniel B., et al. "Grazing, regional climate and soil biophysical impacts on microbial enzyme activity in grassland soil of western Canada." Pedobiologia 58.5 (2015): 201-209.
355	C:N	22	USA	33.8667	-83.4167	229.4	1250	16.5	sandyloam	sandy	ICLS	ICL	cattle	7	2009	10	non	mod	22	0.00158613	7	Franzluebbers et al	Soil organic C and N are important indicators of agricultural sustainability, yet numerous field studies have revealed a multitude of responses in the extent and rate of change imposed by conservation management and, therefore, a lack of clarity on responses. We conducted an evaluation of total and particulate organic C and N in the surface 30 cm on a Typic Kanhapludult in northern Georgia during…	2014	Franzluebbers, Alan J.; Stuedemann, John A. "Temporal Dynamics of Total and Particulate Organic Carbon and Nitrogen in Cover Crop Grazed Cropping Systems". SOIL SCIENCE SOCIETY OF AMERICA JOURNAL Volume: 78 Issue: 4 Pages: 1404-1413 Published: JUL-AUG 2014
356	C:N	35	Mexico	26.9975	-108.888	300	712	24.3	sandyclayloam	sandy	forest	GLT	cattle	20	2004	10	non	mod	35	0.203151	9	Alvarez-Yepiz et al	The objective of this study was to compare the floristic composition, vegetation structure, above-ground biomass (AGB) and soil properties of primary and secondary tropical dry forests sites with similar topographic and geomorphic conditions, but differing in their history of land use.	2008	Carlos Alvarez-Yepiz, Juan; Martinez-Yrizar, Angelina; Burquez, Alberto; Lindquist, Cynthia. "Variation in vegetation structure and soil properties related to land use history of old-growth and secondary tropical dry forests in northwestern Mexico". FOREST ECOLOGY AND MANAGEMENT Volume: 256 Issue: 3 Pages: 355-366 Published: JUL 30 2008
357	C:N	35	Mexico	26.9975	-108.888	300	712	24.3	sandyclayloam	sandy	forest	GLT	cattle	20	2004	10	over	hea	35	0.251314	10	Alvarez-Yepiz et al	The objective of this study was to compare the floristic composition, vegetation structure, above-ground biomass (AGB) and soil properties of primary and secondary tropical dry forests sites with similar topographic and geomorphic conditions, but differing in their history of land use.	2008	Carlos Alvarez-Yepiz, Juan; Martinez-Yrizar, Angelina; Burquez, Alberto; Lindquist, Cynthia. "Variation in vegetation structure and soil properties related to land use history of old-growth and secondary tropical dry forests in northwestern Mexico". FOREST ECOLOGY AND MANAGEMENT Volume: 256 Issue: 3 Pages: 355-366 Published: JUL 30 2008
358	C:N	37	BurkinaFaso	12.2167	-2.7	259	841	28.5	siltyclay	others	grassland_tree	GLT	mix	11	2003	10	non	lig	37	0.0969923	11	Savadogo et al	The objectives of this study were to quantitatively describe the influence of prescribed fire, selected grazing intensities including grazing exclusion on soil characteristics, infiltration rate, forage production and vegetation cover after a short duration grazing experiment.	2007	Savadogo, Patrice; Sawadogo, Louis; Tiveau, Daniel. "Effects of grazing intensity and prescribed fire on soil physical and hydrological properties and pasture yield in the savanna woodlands of Burkina Faso". AGRICULTURE ECOSYSTEMS & ENVIRONMENT Volume: 118 Issue: 1-4 Pages: 80-92 Published: JAN 2007
359	C:N	37	BurkinaFaso	12.2167	-2.7	259	841	28.5	siltyclay	others	grassland_tree	GLT	mix	11	2003	10	non	mod	37	0.0363676	12	Savadogo et al	The objectives of this study were to quantitatively describe the influence of prescribed fire, selected grazing intensities including grazing exclusion on soil characteristics, infiltration rate, forage production and vegetation cover after a short duration grazing experiment.	2007	Savadogo, Patrice; Sawadogo, Louis; Tiveau, Daniel. "Effects of grazing intensity and prescribed fire on soil physical and hydrological properties and pasture yield in the savanna woodlands of Burkina Faso". AGRICULTURE ECOSYSTEMS & ENVIRONMENT Volume: 118 Issue: 1-4 Pages: 80-92 Published: JAN 2007
360	C:N	37	BurkinaFaso	12.2167	-2.7	259	841	28.5	siltyclay	others	grassland_tree	GLT	mix	11	2003	10	non	hea	37	0.0363676	13	Savadogo et al	The objectives of this study were to quantitatively describe the influence of prescribed fire, selected grazing intensities including grazing exclusion on soil characteristics, infiltration rate, forage production and vegetation cover after a short duration grazing experiment.	2007	Savadogo, Patrice; Sawadogo, Louis; Tiveau, Daniel. "Effects of grazing intensity and prescribed fire on soil physical and hydrological properties and pasture yield in the savanna woodlands of Burkina Faso". AGRICULTURE ECOSYSTEMS & ENVIRONMENT Volume: 118 Issue: 1-4 Pages: 80-92 Published: JAN 2007
361	C:N	37	BurkinaFaso	12.2167	-2.7	259	841	28.5	siltyclay	others	grassland_tree	GLT	mix	11	2003	10	over	hea	37	-0.0689929	14	Savadogo et al	The objectives of this study were to quantitatively describe the influence of prescribed fire, selected grazing intensities including grazing exclusion on soil characteristics, infiltration rate, forage production and vegetation cover after a short duration grazing experiment.	2007	Savadogo, Patrice; Sawadogo, Louis; Tiveau, Daniel. "Effects of grazing intensity and prescribed fire on soil physical and hydrological properties and pasture yield in the savanna woodlands of Burkina Faso". AGRICULTURE ECOSYSTEMS & ENVIRONMENT Volume: 118 Issue: 1-4 Pages: 80-92 Published: JAN 2007
362	C:N	43	Switzerland	46.6214	7.265	1380	1250	6	sandyloam	sandy	grassland_tree	GLT	cattle	20	2010	10	non	hea	43	-0.172371	15	Hiltbrunner et al	Stock farming plays an important role in the agriculture of alpine regions although deleterious effects on the soils are most pronounced here. We investigated the effects of cattle trampling on soil physical, chemical and microbial properties in a Swiss sub-alpine pasture. About 10% of the study site was bare of vegetation as a result of repeated cattle trampling and the bulk density of these bar…	2012	Hiltbrunner, David; Schulze, Sebastian; Hagedorn, Frank; Schmidt, Michael W.I.; Zimmmermann, Stephan."Cattle trampling alters soil properties and changes soil microbial communities in a Swiss sub-alpine pasture". GEODERMA Volume: 170 Pages: 369-377 Published: JAN 15 2012
363	C:N	48	Ethiopia	9.75	37	2228.5	1875	25	loam	others	forest	GLT	cattle	40	2013	10	over	hea	48	-0.0166671	17	Adugna, Alemayehu	Land use change can have negative or positive effects on soil quality. Our objective was to assess the effects of land uses changes on the dynamics of selected soil physical and chemical properties. Soil samples were collected from three adjacent soil plots under different land uses, namely forestland, grazing land, and cultivated land at 0–15?cm depth. Changes in soil properties on cultivated an…	2016	Adugna, Alemayehu, and Assefa Abegaz. "Effects of land use changes on the dynamics of selected soil properties in northeast Wellega, Ethiopia." Soil2, no. 1 (2016): 63-70.
364	C:N	50	Brazil	-8.35806	-42.2467	244	651.4	30.5	clayloam	others	grassland	GLD	cattle	20	2012	10	non	mod	50	-0.127329	18	Ferreira, Ana Carolina Câmara	Land-use change is one of the most important anthropogenic environmental change drivers affecting the biodiversity and functioning of ecosystems. However, there is limited knowledge of the consequences for soil processes in many regions around the globe. The Brazilian semi-arid ecosystem known as Caatinga has experienced the transformation from native forest into agricultural land, with heretofor…	2016	Ferreira, Ana Carolina Câmara, Luiz Fernando Carvalho Leite, Ademir Sérgio Ferreira Araújo, and Nico Eisenhauer. "Land?Use Type Effects on Soil Organic Carbon and Microbial Properties in a Semi?arid Region of Northeast Brazil." Land Degradation & Development 27, no. 2 (2016): 171-178.
365	C:N	51	Argentina	-42.65	-65.3833	115	231	13.8	mixed	others	grassland	GLD	sheep	18	2007	10	non	mod	51	0.0911078	20	Prieto	Grazers exert important effects on the plant–soil system influencing the structure and functioning of the ecosystems. The effect of grazing on soil enzyme and microbial activities in arid ecosystems of the Patagonian Monte (Argentina) was studied by assessing the cover of plant life forms (grasses, shrubs and dwarf shrubs) at five modal plant-covered patches at three sites across a grazing gradie…	2011	Prieto, Luciano H., Mónica B. Bertiller, Analía L. Carrera, and Nelda L. Olivera. "Soil enzyme and microbial activities in a grazing ecosystem of Patagonian Monte, Argentina." Geoderma 162, no. 3 (2011): 281-287.
366	C:N	51	Argentina	-42.65	-65.3833	115	231	13.8	mixed	others	grassland	GLD	sheep	18	2007	10	non	hea	51	0.131424	21	Prieto	Grazers exert important effects on the plant–soil system influencing the structure and functioning of the ecosystems. The effect of grazing on soil enzyme and microbial activities in arid ecosystems of the Patagonian Monte (Argentina) was studied by assessing the cover of plant life forms (grasses, shrubs and dwarf shrubs) at five modal plant-covered patches at three sites across a grazing gradie…	2011	Prieto, Luciano H., Mónica B. Bertiller, Analía L. Carrera, and Nelda L. Olivera. "Soil enzyme and microbial activities in a grazing ecosystem of Patagonian Monte, Argentina." Geoderma 162, no. 3 (2011): 281-287.
367	C:N	56	SouthAfrica	-24.75	31.3667	1900	373	14.4	sandyloam	sandy	grassland	GLD	sheep	75	2014	10	over	hea	56	-0.0543765	26	Talore, D. G.	BACKGROUND Little is known about how basic soil properties respond to contrasting grazing intensities in the Karoo biome, South Africa. The aim of this study was to investigate impacts of long-term (>75 years) grazing at 1.18 heads ha?1 (heavy; CGH), 0.78 heads ha?1 (light; CGL), and exclosure on selected soil properties. Soil samples were collected to a depth of 60 cm from the long-term experime…	2016	Talore, D. G., Tesfamariam, E. H., Hassen, A., Du Toit, J. C. O., Klampp, K., & Jean?Francois, S. (2016). Long?term impacts of grazing intensity on soil carbon sequestration and selected soil properties in the arid Eastern Cape, South Africa. Journal of the Science of Food and Agriculture, 96(6), 1945-1952.
368	C:N	57	Iran	28.5114	60.8597	2712	160	19.35	siltyloam	others	grassland	GLD	sheep	2	2014	10	over	hea	57	-0.468887	31	Ebrahimi, Mahdieh	Grazing exclusion is an effective rangeland management practice used to achieve sustainability of natural ecosystems worldwide. To clarify the effects of short-term grazing exclusion on the plant community and soil characteristics, we investigated the plant and soil properties by comparing overgrazing and short-term grazing exclusion (underwent exclusion for 2, 4, 6 years) sites in an arid rangel…	2016	Ebrahimi, Mahdieh, Hamideh Khosravi, and Masood Rigi. "Short-term grazing exclusion from heavy livestock rangelands affects vegetation cover and soil properties in natural ecosystems of southeastern Iran." Ecological Engineering 95 (2016): 10-18.
369	C:N	58	China	36.14	106.84	1650	359	9.2	sand	sandy	grassland	GLD	mix	12	2013	10	over	hea	58	-0.00435572	32	Zhu, Guang-yu	Although fencing is an effective restoration strategy used to achieve the global sustainability of grassland ecosystem, it is unclear from the literature whether fencing results in positive effects on soil physicochemical properties, plant diversity and the relationship between soil particle and soil chemical properties in a desert steppe on the Loess Plateau. Therefore, we selected fenced commun…	2016	Zhu, Guang-yu, Lei Deng, Xi-biao Zhang, and Zhou-ping Shangguan. "Effects of grazing exclusion on plant community and soil physicochemical properties in a desert steppe on the Loess Plateau, China." Ecological Engineering 90 (2016): 372-381.
370	C:N	59	China	36.1667	106.35	1950	425.42	7.01	dont	others	grassland	GLD	sheep	33	2015	10	over	hea	59	0.213988	35	Cheng, Jimin	Grazing exclusion is regarded as an effective way to restore degraded grasslands. However, it remains unclear if grazing exclusion could improve soil bacterial communities and how the soil bacteria affect soil organic carbon (SOC) in semi-arid grasslands over 33 years of continuous grazing exclusion. We studied the effects of 33 years of grazing exclusion on vegetation characteristics, soil prope…	2016	Cheng, Jimin, Guanghua Jing, Lin Wei, and Zhaobin Jing. "Long-term grazing exclusion effects on vegetation characteristics, soil properties and bacterial communities in the semi-arid grasslands of China." Ecological Engineering 97 (2016): 170-178.
371	C:N	60	Kenya	0.45924	36.9326	1684	371	19	sandyloam	sandy	grassland_tree	GLT	cattle	3	2013	10	non	mod	60	-0.63676	38	Alphayo, Lutta	Livestock grazing can affect soil structure, function and productivity, with the strength of its effects hinging heavily on the type of grazing management system adopted. Planned grazing management, involving short-duration, high-intensity, rotational grazing has been proposed as a tool for improving rangeland soils, but its efficacy in this regard has never been evaluated in communal pastoral la…	2016	Alphayo, Lutta, Oliver V. Wasonga, Wilfred O. Odadi, and Robinson K. Ngugi. "Differences of Soil Properties between Planned and Unplanned Grazing Sites in Semi-Arid Pastoral Rangelands of Northern Kenya." International Journal of Innovative Research and Development|| ISSN 2278–0211 5, no. 13 (2016).
372	C:N	60	Kenya	0.45924	36.9326	1684	371	19	sandyloam	sandy	grassland_tree	GLT	cattle	3	2013	10	over	hea	60	-0.578145	39	Alphayo, Lutta	Livestock grazing can affect soil structure, function and productivity, with the strength of its effects hinging heavily on the type of grazing management system adopted. Planned grazing management, involving short-duration, high-intensity, rotational grazing has been proposed as a tool for improving rangeland soils, but its efficacy in this regard has never been evaluated in communal pastoral la…	2016	Alphayo, Lutta, Oliver V. Wasonga, Wilfred O. Odadi, and Robinson K. Ngugi. "Differences of Soil Properties between Planned and Unplanned Grazing Sites in Semi-Arid Pastoral Rangelands of Northern Kenya." International Journal of Innovative Research and Development|| ISSN 2278–0211 5, no. 13 (2016).
373	C:N	63	ETHIOPIA	8.9441	40.2087	1036	650	21	sandyloam	sandy	grassland_tree	GLT	mix	20	2014	10	non	mod	63	0.257377	40	Mussa, Mohammed	In the lowlands of arid and semiarid rangelands woody plants plays an important role in soil fertility maintenance, providing food, medicine, cosmetics, fodder, fuel wood and pesticides. A better understanding of the interaction of woody plants on their immediate environment is needed to guide optimum management of native vegetation in the production landscapes. However, the impact of woody plant…	2016	Mussa, Mohammed, Abule Ebro, and Lisanework Nigatu. "IMPACT OF WOODY PLANTS SPECIES ON SOIL PHYSIO-CHEMICAL PROPERTIES ALONG GRAZING GRADIENTS IN RANGELANDS OF EASTERN ETHIOPIA." Tropical and Subtropical Agroecosystems 19, no. 3 (2016).
374	C:N	63	ETHIOPIA	8.9441	40.2087	1036	650	21	sandyloam	sandy	grassland_tree	GLT	mix	20	2014	10	over	mod	63	0.206713	41	Mussa, Mohammed	In the lowlands of arid and semiarid rangelands woody plants plays an important role in soil fertility maintenance, providing food, medicine, cosmetics, fodder, fuel wood and pesticides. A better understanding of the interaction of woody plants on their immediate environment is needed to guide optimum management of native vegetation in the production landscapes. However, the impact of woody plant…	2016	Mussa, Mohammed, Abule Ebro, and Lisanework Nigatu. "IMPACT OF WOODY PLANTS SPECIES ON SOIL PHYSIO-CHEMICAL PROPERTIES ALONG GRAZING GRADIENTS IN RANGELANDS OF EASTERN ETHIOPIA." Tropical and Subtropical Agroecosystems 19, no. 3 (2016).
375	C:N	66	Poland	50.5528	22.9822	268	469.9	14.1	sandyloam	sandy	grassland	GLD	sheep	2	2014	10	non	hea	66	0.0194181	42	Futa, Barbara	This paper looks into the impact of free grazing by sheep and horses on the chemical and biological properties of soils in the partial protection zone of the Roztocze National Park. The study sampled three different types of pastureland in the area: pastures for sheep, horses and for combined grazing by sheep and horses. Compared to an ungrazed reference pasture, free grazing significantly stimul…	2017	Futa, Barbara, Krzysztof Patkowski, El?bieta J. Bieli?ska, Tomasz M. Gruszecki, Micha? Pluta, Mariusz Kulik, and Szymon Chmielewski. "Sheep and Horse Grazing in a Large-Scale Protection Area and its Positive Impact on Chemical and Biological Soil Properties." Polish Journal of Soil Science49, no. 2 (2017): 111.
376	C:N	67	China	38.9	100.8	1855	202.7	7	mixed	others	grassland	GLD	sheep	18	2016	10	over	hea	67	0.051672	43	Wang, Tianwei	In recent decades, temperate steppe have become seriously degraded, and rest grazing or moderate grazing approaches have been widely adopted since 1998 to restore degraded grasslands in northern China. The importance of choosing an appropriate grazing management regime for optimizing carbon sequestration in light of climate change or promoting other multiple ecological benefits of grassland ecosy…	2017	Wang, Tianwei, Zhan Zhang, Zhanbin Li, and Peng Li. "Grazing management affects plant diversity and soil properties in a temperate steppe in northern China." CATENA 158 (2017): 141-147.
377	C:N	67	China	38.9	100.8	1855	202.7	7	mixed	others	grassland	GLD	sheep	18	2016	10	non	mod	67	0	44	Wang, Tianwei	In recent decades, temperate steppe have become seriously degraded, and rest grazing or moderate grazing approaches have been widely adopted since 1998 to restore degraded grasslands in northern China. The importance of choosing an appropriate grazing management regime for optimizing carbon sequestration in light of climate change or promoting other multiple ecological benefits of grassland ecosy…	2017	Wang, Tianwei, Zhan Zhang, Zhanbin Li, and Peng Li. "Grazing management affects plant diversity and soil properties in a temperate steppe in northern China." CATENA 158 (2017): 141-147.
378	C:N	68	Canada	49.8167	-104.767	1600	320	8.6	clayloam	others	grassland	GLD	mix	18	2014	10	non	mod	68	-0.0190482	47	Andrés, Pilar	Global circulation models predict shifts in precipitation patterns in arid and semiarid ecosystems worldwide. Independently of changes in total precipitation, rainfall is expected to concentrate in less frequent but larger events, and this redistribution will increase drought severity in biomes naturally controlled by precipitation pulses and water availability. This study focuses on effects of a…	2017	Andrés, Pilar, John C. Moore, Francesca Cotrufo, Karolien Denef, Michelle L. Haddix, Roberto Molowny-Horas, Miquel Riba, and Diana H. Wall. "Grazing and edaphic properties mediate soil biotic response to altered precipitation patterns in a semiarid prairie." Soil Biology and Biochemistry 113 (2017): 263-274.
379	C:N	69	China	33.0536	96.6827	4284	1000	7	sandyloam	sandy	grassland	GLD	mix	7	2013	10	non	mod	69	-0.0490692	48	Lu	Since the 1980s, alpine grasslands have been seriously degraded on the Tibetan Plateau. Grazing exclusion by fencing has been widely adopted to restore degraded grasslands. To clarify the effect of grazing exclusion on soil quality, we investigated soil properties and nutrients by comparing free-grazing (FG) and grazing exclusion (GE) grasslands in Tibet. Soil properties – including soil bulk den…	2015	Lu, X., Y. Yan, J. Sun, X. Zhang, Y. Chen, X. Wang, and G. Cheng. "Short-term grazing exclusion has no impact on soil properties and nutrients of degraded alpine grassland in Tibet, China." Solid Earth 6, no. 4 (2015): 1195-1205.
380	C:N	69	China	33.0536	96.6827	4284	1000	7	sandyloam	sandy	grassland	GLD	mix	7	2013	10	non	mod	69	-0.107967	49	Lu	Since the 1980s, alpine grasslands have been seriously degraded on the Tibetan Plateau. Grazing exclusion by fencing has been widely adopted to restore degraded grasslands. To clarify the effect of grazing exclusion on soil quality, we investigated soil properties and nutrients by comparing free-grazing (FG) and grazing exclusion (GE) grasslands in Tibet. Soil properties – including soil bulk den…	2015	Lu, X., Y. Yan, J. Sun, X. Zhang, Y. Chen, X. Wang, and G. Cheng. "Short-term grazing exclusion has no impact on soil properties and nutrients of degraded alpine grassland in Tibet, China." Solid Earth 6, no. 4 (2015): 1195-1205.
381	C:N	69	China	33.0536	96.6827	4284	1000	7	sandyloam	sandy	grassland	GLD	mix	7	2013	10	non	mod	69	-0.00963998	50	Lu	Since the 1980s, alpine grasslands have been seriously degraded on the Tibetan Plateau. Grazing exclusion by fencing has been widely adopted to restore degraded grasslands. To clarify the effect of grazing exclusion on soil quality, we investigated soil properties and nutrients by comparing free-grazing (FG) and grazing exclusion (GE) grasslands in Tibet. Soil properties – including soil bulk den…	2015	Lu, X., Y. Yan, J. Sun, X. Zhang, Y. Chen, X. Wang, and G. Cheng. "Short-term grazing exclusion has no impact on soil properties and nutrients of degraded alpine grassland in Tibet, China." Solid Earth 6, no. 4 (2015): 1195-1205.
382	C:N	69	China	33.0536	96.6827	4284	1000	7	sandyloam	sandy	grassland	GLD	mix	7	2013	10	non	mod	69	-0.0348681	51	Lu	Since the 1980s, alpine grasslands have been seriously degraded on the Tibetan Plateau. Grazing exclusion by fencing has been widely adopted to restore degraded grasslands. To clarify the effect of grazing exclusion on soil quality, we investigated soil properties and nutrients by comparing free-grazing (FG) and grazing exclusion (GE) grasslands in Tibet. Soil properties – including soil bulk den…	2015	Lu, X., Y. Yan, J. Sun, X. Zhang, Y. Chen, X. Wang, and G. Cheng. "Short-term grazing exclusion has no impact on soil properties and nutrients of degraded alpine grassland in Tibet, China." Solid Earth 6, no. 4 (2015): 1195-1205.
383	C:N	73	SouthAfrica	-27.5	31.3333	1446	763	15.5	sandyloam	sandy	grassland	GLD	mix	39	2011	10	over	hea	73	-0.167054	56	Fox, Hugo Valls	Pastoralism and agriculture have affected rangeland ecosystems over the past millennia, including many ecosystems that are currently protected as reserves. However, the legacy of these land-use practices on current ecosystem functioning remains unclear. We studied legacy effects of former human land use on soil physical and chemical properties in a South African savanna. We did this by comparing …	2015	Fox, Hugo Valls, Olivier Bonnet, Joris PGM Cromsigt, Hervé Fritz, and Adrian M. Shrader. "Legacy effects of different land-use histories interact with current grazing patterns to determine grazing lawn soil properties." Ecosystems 18, no. 4 (2015): 720-733.
384	C:N	73	SouthAfrica	-27.5	31.3333	1446	763	15.5	sandyloam	sandy	grassland	GLD	mix	39	2011	10	non	lig	73	-0.0210811	57	Fox, Hugo Valls	Pastoralism and agriculture have affected rangeland ecosystems over the past millennia, including many ecosystems that are currently protected as reserves. However, the legacy of these land-use practices on current ecosystem functioning remains unclear. We studied legacy effects of former human land use on soil physical and chemical properties in a South African savanna. We did this by comparing …	2015	Fox, Hugo Valls, Olivier Bonnet, Joris PGM Cromsigt, Hervé Fritz, and Adrian M. Shrader. "Legacy effects of different land-use histories interact with current grazing patterns to determine grazing lawn soil properties." Ecosystems 18, no. 4 (2015): 720-733.
385	C:N	76	China	36.1667	106.35	1950	425.42	7.01	mixed	others	grassland	GLD	sheep	30	2011	10	non	mod	76	-1.14677	73	Jing, Zhaobin	Grazing exclusion is an effective way to restore the degraded grassland, and significantly influences the vegetation compositions and soil properties. Plant–soil interaction plays an important role in the maintenance of both plant community composition and soil properties. However, there is littler information on the changes and feedback plant community and soil properties in the semiarid grassla…	2014	Jing, Zhaobin, Jimin Cheng, Jishuai Su, Yu Bai, and Jingwei Jin. "Changes in plant community composition and soil properties under 3-decade grazing exclusion in semiarid grassland." Ecological Engineering 64 (2014): 171-178.
386	C:N	79	China	41.7833	111.883	1450	213	4.8	sandyloam	sandy	grassland	GLD	sheep	5	2008	10	non	hea	79	0.129678	80	Zhen, W	Grazing can dramatically affect arid grassland communities that are very vulnerable to environmental changes due to its relatively short and sparse ground coverage, low biomass, sandy soil and inter-annual precipitation found in the desert steppe. The study investigates the effects of different grazing durations on vegetation and soil properties of a desert steppe community. The experiment was co…	2014	Zhen, W. A. N. G., Xiang-jun YUN, Zhi-jun WEI, Michael P. Schellenberg, Yun-feng WANG, Y. A. N. G. Xia, and Xiang-yang HOU. "Responses of plant community and soil properties to inter-annual precipitation variability and grazing durations in a desert steppe in Inner Mongolia." Journal of Integrative Agriculture 13, no. 6 (2014): 1171-1182.
387	C:N	79	China	41.7833	111.883	1450	213	4.8	sandyloam	sandy	grassland	GLD	sheep	5	2008	10	non	mod	79	0.038328	81	Zhen, W	Grazing can dramatically affect arid grassland communities that are very vulnerable to environmental changes due to its relatively short and sparse ground coverage, low biomass, sandy soil and inter-annual precipitation found in the desert steppe. The study investigates the effects of different grazing durations on vegetation and soil properties of a desert steppe community. The experiment was co…	2014	Zhen, W. A. N. G., Xiang-jun YUN, Zhi-jun WEI, Michael P. Schellenberg, Yun-feng WANG, Y. A. N. G. Xia, and Xiang-yang HOU. "Responses of plant community and soil properties to inter-annual precipitation variability and grazing durations in a desert steppe in Inner Mongolia." Journal of Integrative Agriculture 13, no. 6 (2014): 1171-1182.
388	C:N	82	Ethiopia	12.6667	39.75	1535	562	22.5	mixed	others	grassland	GLD	cattle	15	2008	10	over	hea	82	0.0324563	86	Mekuria, Wolde	In the semi-arid tropics, communal grazing lands provide a livelihood for millions of people. However, it is highly threatened by overgrazing and continuous land degradation and, as a result, proper management is important to improve the livelihood of the people. This study investigated the effectiveness of exclosures established on communal grazing lands to restore soil properties and identified…	2013	Mekuria, Wolde. "Conversion of communal grazing lands into exclosures restored soil properties in the semi-arid lowlands of Northern Ethiopia." Arid Land Research and Management 27, no. 2 (2013): 153-166.
389	C:N	85	Iran	37.5077	45.0182	1539	386	11.3	sandyloam	sandy	grassland	GLD	sheep	14	2010	10	over	hea	85	0.719123	87	Mofidi, Morteza	Most of the rangeland of Urmia in Iran is degraded and will require considerable reclamation to achieve a desirable state. The aim of this study was to evaluate the effects of 14 years of grazing exclusion on vegetation and soil properties in Imam Kandi rangelands. Sampling in both grazing exclosure and grazed areas were conducted using a systematic randomized sampling method. Six 100-m long tran…	2013	Mofidi, Morteza, Mohammad Jafari, Ali Tavili, Mehdi Rashtbari, and Ahmad Alijanpour. "Grazing exclusion effect on soil and vegetation properties in Imam Kandi Rangelands, Iran." Arid land research and management 27, no. 1 (2013): 32-40.
390	C:N	87	Greece	41.6446	26.182	266	539.5	11.75	dont	others	forest	GLT	sheep	20	2011	10	over	hea	87	-0.90292	89	Lempesi, Aimilia	Understanding how the management practices of silvopastoral systems affect the long-term sustainability of oak ecosystems and what their influence is on nutrient cycling and plant community, is of great interest. The aim of this study was to examine the effects of relative grazing intensity on soil properties and on vegetation characteristics in an open canopy oak forest dominated by Quercus frai…	2013	Lempesi, Aimilia, Apostolos P. Kyriazopoulos, Michail Orfanoudakis, and Georgios Korakis. "Soil properties and plant community changes along a goat grazing intensity gradient in an open canopy oak forest." Notulae Botanicae Horti Agrobotanici Cluj-Napoca 41, no. 2 (2013): 567.
391	C:N	87	Greece	41.6446	26.182	266	539.5	11.75	dont	others	forest	GLT	sheep	20	2011	10	over	mod	87	0.0831258	90	Lempesi, Aimilia	Understanding how the management practices of silvopastoral systems affect the long-term sustainability of oak ecosystems and what their influence is on nutrient cycling and plant community, is of great interest. The aim of this study was to examine the effects of relative grazing intensity on soil properties and on vegetation characteristics in an open canopy oak forest dominated by Quercus frai…	2013	Lempesi, Aimilia, Apostolos P. Kyriazopoulos, Michail Orfanoudakis, and Georgios Korakis. "Soil properties and plant community changes along a goat grazing intensity gradient in an open canopy oak forest." Notulae Botanicae Horti Agrobotanici Cluj-Napoca 41, no. 2 (2013): 567.
392	C:N	87	Greece	41.6446	26.182	266	539.5	11.75	dont	others	forest	GLT	sheep	20	2011	10	over	lig	87	0.240339	91	Lempesi, Aimilia	Understanding how the management practices of silvopastoral systems affect the long-term sustainability of oak ecosystems and what their influence is on nutrient cycling and plant community, is of great interest. The aim of this study was to examine the effects of relative grazing intensity on soil properties and on vegetation characteristics in an open canopy oak forest dominated by Quercus frai…	2013	Lempesi, Aimilia, Apostolos P. Kyriazopoulos, Michail Orfanoudakis, and Georgios Korakis. "Soil properties and plant community changes along a goat grazing intensity gradient in an open canopy oak forest." Notulae Botanicae Horti Agrobotanici Cluj-Napoca 41, no. 2 (2013): 567.
393	C:N	88	China	2.91667	120.7	385	366	6.8	sand	sandy	grassland	GLD	sheep	12	2008	10	over	hea	88	-0.242312	92	Chen, Yinping	The Horqin sandy rangeland of northern China is a seriously desertified region with a fragile ecology. The sandy alluvial and aeolian sediments have a coarse texture and loose structure and are therefore vulnerable to damage caused by grazing animals and wind erosion. We investigated whether grazing exclusion could enhance ecosystem carbon (C) and nitrogen (N) storage and thereby improve overall …	2012	Chen, Yinping, Yuqiang Li, Xueyong Zhao, Tala Awada, Wen Shang, and Juanjuan Han. "Effects of grazing exclusion on soil properties and on ecosystem carbon and nitrogen storage in a sandy rangeland of Inner Mongolia, Northern China." Environmental management 50, no. 4 (2012): 622-632.
394	C:N	89	Canada	50.75	-120.417	725	270	8.6	loam	others	grassland	GLD	cattle	30	2008	10	non	mod	89	0.0360022	97	Evans, C. R. W	Although grazing effects on soil properties have been evaluated on various temperate grasslands, no study has dealt with these effects in the southern interior of British Columbia. The objective of this study was to determine the effects of spring versus fall season grazing as well as grazing [at a moderate rate of 0.6 animal unit months (AUM) ha] versus non-grazing by beef cattle on selected soi…	2012	Evans, C. R. W., M. Krzic, K. Broersma, and D. J. Thompson. "Long-term grazing effects on grassland soil properties in southern British Columbia." Canadian Journal of Soil Science 92, no. 4 (2012): 685-693.
395	C:N	92	Algeria	34.2667	1.96667	765	256.8	17.95	mixed	others	grassland	GLD	sheep	4	2008	10	over	hea	92	0.147489	99	Amghar, F., E.	Steppes of arid Mediterranean zones are deeply threatened by desertification. To stop or alleviate ecological and economic problems associated with this desertification, management actions have been implemented since the last three decades. The struggle against desertification has become a national priority in some of these countries. In Algeria, several management techniques have been used to co…	2012	Amghar, F., E. Forey, P. Margerie, E. Langlois, L. Brouri, and H. Kadi-Hanifi. "Grazing exclosure and plantation: a synchronic study of two restoration techniques improving plant community and soil properties in arid degraded steppes (Algeria)." (2012).
396	C:N	94	China	33.6225	99.7939	4000	590	-1.3	dont	others	grassland	GLD	cattle	3	2000	10	non	lig	94	-0.0184243	100	Dong	Grazing intensity is one of the most important factors influencing soil properties variations in rangeland ecosystem. This research aimed to study the features of soil properties under different grazing intensity in a Kobresia parva-meadow on the Qinghai-Tibetan Plateau, China. Results showed that soil organic matter (SOM), soil organic carbon (SOC), and total nitrogen (N) significantly decreased…	2012	Dong, Q. M., X. Q. Zhao, G. L. Wu, J. J. Shi, Y. L. Wang, and L. Sheng. "Response of soil properties to yak grazing intensity in a Kobresia parva-meadow on the Qinghai-Tibetan Plateau, China." Journal of soil science and plant nutrition 12, no. 3 (2012): 535-546.
397	C:N	94	China	33.6225	99.7939	4000	590	-1.3	dont	others	grassland	GLD	cattle	3	2000	10	non	mod	94	0.0244452	101	Dong	Grazing intensity is one of the most important factors influencing soil properties variations in rangeland ecosystem. This research aimed to study the features of soil properties under different grazing intensity in a Kobresia parva-meadow on the Qinghai-Tibetan Plateau, China. Results showed that soil organic matter (SOM), soil organic carbon (SOC), and total nitrogen (N) significantly decreased…	2012	Dong, Q. M., X. Q. Zhao, G. L. Wu, J. J. Shi, Y. L. Wang, and L. Sheng. "Response of soil properties to yak grazing intensity in a Kobresia parva-meadow on the Qinghai-Tibetan Plateau, China." Journal of soil science and plant nutrition 12, no. 3 (2012): 535-546.
398	C:N	94	China	33.6225	99.7939	4000	590	-1.3	dont	others	grassland	GLD	cattle	3	2000	10	non	hea	94	-0.111918	102	Dong	Grazing intensity is one of the most important factors influencing soil properties variations in rangeland ecosystem. This research aimed to study the features of soil properties under different grazing intensity in a Kobresia parva-meadow on the Qinghai-Tibetan Plateau, China. Results showed that soil organic matter (SOM), soil organic carbon (SOC), and total nitrogen (N) significantly decreased…	2012	Dong, Q. M., X. Q. Zhao, G. L. Wu, J. J. Shi, Y. L. Wang, and L. Sheng. "Response of soil properties to yak grazing intensity in a Kobresia parva-meadow on the Qinghai-Tibetan Plateau, China." Journal of soil science and plant nutrition 12, no. 3 (2012): 535-546.
399	C:N	94	China	33.6225	99.7939	4000	590	-1.3	dont	others	grassland	GLD	cattle	3	2000	10	over	hea	94	-0.176577	103	Dong	Grazing intensity is one of the most important factors influencing soil properties variations in rangeland ecosystem. This research aimed to study the features of soil properties under different grazing intensity in a Kobresia parva-meadow on the Qinghai-Tibetan Plateau, China. Results showed that soil organic matter (SOM), soil organic carbon (SOC), and total nitrogen (N) significantly decreased…	2012	Dong, Q. M., X. Q. Zhao, G. L. Wu, J. J. Shi, Y. L. Wang, and L. Sheng. "Response of soil properties to yak grazing intensity in a Kobresia parva-meadow on the Qinghai-Tibetan Plateau, China." Journal of soil science and plant nutrition 12, no. 3 (2012): 535-546.
400	C:N	98	Canada	50.6913	-119.119	1865	259	8.5	dont	others	forest	GLT	cattle	12	2006	10	non	mod	98	0.0400053	108	Tucker, Rick	no	2012	Tucker, Rick, Matt Fairbarns, and Francis M. Njenga. Effects of Livestock Grazing on Forage Production, Forage Quality and Soil Properties at Six Sites in the Southern Interior. Ministry of Forests, Lands and Natural Resource Operations, 2012.
401	C:N	99	China	33.7058	102.117	3500	620	1.2	dont	others	grassland	GLD	sheep	10	2010	10	non	mod	99	0.13585	110	Wei	Livestock grazing is one of the most important factors influencing the above-ground community composition and structure in a natural grassland ecosystem. Different grazing intensities also have the potential to alter soil C and N storage substantially in grasslands. We conducted a field community study and soil analyses to determine the effects of different grazing intensities on the above-ground…	2011	Wei, Li, Huang Hai-Zhou, Zhang Zhi-Nan, and Wu Gao-Lin. "Effects of grazing on the soil properties and C and N storage in relation to biomass allocation in an alpine meadow." Journal of soil science and plant nutrition 11, no. 4 (2011): 27-39.
402	C:N	99	China	33.7058	102.117	3500	620	1.2	dont	others	grassland	GLD	sheep	10	2010	10	over	hea	99	0.0380648	111	Wei	Livestock grazing is one of the most important factors influencing the above-ground community composition and structure in a natural grassland ecosystem. Different grazing intensities also have the potential to alter soil C and N storage substantially in grasslands. We conducted a field community study and soil analyses to determine the effects of different grazing intensities on the above-ground…	2011	Wei, Li, Huang Hai-Zhou, Zhang Zhi-Nan, and Wu Gao-Lin. "Effects of grazing on the soil properties and C and N storage in relation to biomass allocation in an alpine meadow." Journal of soil science and plant nutrition 11, no. 4 (2011): 27-39.
403	C:N	100	USA	33.2667	-98.1333	315	820	18.1	clayloam	others	grassland	GLD	cattle	7	2008	10	over	hea	100	0.454863	112	Teague, W. R.	To assess whether adaptive management using multi-paddock grazing is superior to continuous grazing regarding conservation and restoration of resources we evaluated the impact of multi-paddock (MP) grazing at a high stocking rate compared to light continuous (LC) and heavy continuous (HC) grazing on neighboring commercial ranches in each of three proximate counties in north Texas tall grass prair…	2011	Teague, W. R., S. L. Dowhower, S. A. Baker, N. Haile, P. B. DeLaune, and D. M. Conover. "Grazing management impacts on vegetation, soil biota and soil chemical, physical and hydrological properties in tall grass prairie." Agriculture, Ecosystems & Environment 141, no. 3 (2011): 310-322.
404	C:N	100	USA	33.2667	-98.1333	315	820	18.1	clayloam	others	grassland	GLD	cattle	7	2008	10	non	mod	100	0.882833	113	Teague, W. R.	To assess whether adaptive management using multi-paddock grazing is superior to continuous grazing regarding conservation and restoration of resources we evaluated the impact of multi-paddock (MP) grazing at a high stocking rate compared to light continuous (LC) and heavy continuous (HC) grazing on neighboring commercial ranches in each of three proximate counties in north Texas tall grass prair…	2011	Teague, W. R., S. L. Dowhower, S. A. Baker, N. Haile, P. B. DeLaune, and D. M. Conover. "Grazing management impacts on vegetation, soil biota and soil chemical, physical and hydrological properties in tall grass prairie." Agriculture, Ecosystems & Environment 141, no. 3 (2011): 310-322.
405	C:N	100	USA	33.2667	-98.1333	315	820	18.1	clayloam	others	grassland	GLD	cattle	7	2008	10	non	lig	100	0.892536	114	Teague, W. R.	To assess whether adaptive management using multi-paddock grazing is superior to continuous grazing regarding conservation and restoration of resources we evaluated the impact of multi-paddock (MP) grazing at a high stocking rate compared to light continuous (LC) and heavy continuous (HC) grazing on neighboring commercial ranches in each of three proximate counties in north Texas tall grass prair…	2011	Teague, W. R., S. L. Dowhower, S. A. Baker, N. Haile, P. B. DeLaune, and D. M. Conover. "Grazing management impacts on vegetation, soil biota and soil chemical, physical and hydrological properties in tall grass prairie." Agriculture, Ecosystems & Environment 141, no. 3 (2011): 310-322.
406	C:N	101	China	42.9167	120.7	385	366	6.4	sand	sandy	grassland	GLD	sheep	8	2005	10	over	hea	101	-0.290216	115	Li, Yuqiang	Heavy grazing is recognized as one of the main causes of vegetation and soil degradation and desertification in the semiarid Horqin sandy grassland of northern China. Soil physical and chemical properties were examined under continuous grazing and exclusion of livestock for 8 years in a representative desertified sandy grassland. Exclosure increased the mean soil organic C, total N, fine sand and…	2011	Li, Yuqiang, Halin Zhao, Xueyong Zhao, Tonghui Zhang, Yulin Li, and Jianyuan Cui. "Effects of grazing and livestock exclusion on soil physical and chemical properties in desertified sandy grassland, Inner Mongolia, northern China." Environmental Earth Sciences 63, no. 4 (2011): 771-783.
407	C:N	105	Tunisia	34.6989	10.5061	124	196	18.6	dont	others	grassland	GLD	mix	12	2007	10	over	hea	105	-0.330891	119	Jeddi	In this study, characteristics of vegetation and soil properties under continued grazing and exclusion of livestock for 6 and 12 years were examined in a degraded Stipa tenacissima steppe in South Tunisia. Exclosures enhance the total plant cover, the dry matter yield, the number of species per unit area and the Shannon–Wiener diversity. Some palatable species were frequently found inside the pro…	2010	Jeddi, Kaouthar, and Mohamed Chaieb. "Changes in soil properties and vegetation following livestock grazing exclusion in degraded arid environments of South Tunisia." Flora-Morphology, Distribution, Functional Ecology of Plants 205, no. 3 (2010): 184-189.
408	C:N	110	Argentina	-35	-63	32	350	16.6	sandyclayloam	sandy	ICLS	ICL	cattle	5	2007	10	non	hea	110	-0.0215821	121	Quiroga, Alberto	Diversification of production is a concern for farmers in many regions of the world, raising a renewed interest in crop-animal rotations. However little information is available on whether the introduction of grazing animals in a no-till system could be a sustainable practice. The present long-term study was carried out in the semiarid region of Argentina, on an Entic Haplustoll (A, AC, C and Ck …	2009	Quiroga, Alberto, Romina Fernández, and Elke Noellemeyer. "Grazing effect on soil properties in conventional and no-till systems." Soil and Tillage Research 105, no. 1 (2009): 164-170.
409	C:N	114	China	39.1333	105.583	1360	134	9	loamysand	sandy	grassland	GLD	sheep	6	2003	10	over	hea	114	-0.0718414	123	Pei	Livestock grazing is recognized as one of the main causes of vegetation and soil degradation and desertification in arid and semiarid northern China. In this paper, soil properties and plant characteristics in a typical degraded area in desert steppe of Alxa were studied. The study focused on the effects of grazing on soil properties and vegetation changes under three management regimes: continuo…	2008	Pei, Shifang, Hua Fu, and Changgui Wan. "Changes in soil properties and vegetation following exclosure and grazing in degraded Alxa desert steppe of Inner Mongolia, China." Agriculture, Ecosystems & Environment 124, no. 1 (2008): 33-39.
410	C:N	115	China	41.8333	111.917	1450	280	7.5	sandyloam	sandy	grassland	GLD	sheep	5	2005	10	non	lig	115	-0.015735	127	Li	Grazing intensity and grassland degradation in China has increased with a growing livestock population. The Desert Steppe is vulnerable to the impacts of livestock because of relatively short and sparse ground cover and sandy soil. This study investigates the effects of historic sheep grazing on the vegetation and soil properties of a Desert Steppe community. The experiment was conducted at three…	2008	Li, Chunli, Xiying Hao, Mengli Zhao, Guodong Han, and Walter D. Willms. "Influence of historic sheep grazing on vegetation and soil properties of a Desert Steppe in Inner Mongolia." Agriculture, Ecosystems & Environment128, no. 1 (2008): 109-116.
411	C:N	115	China	41.8333	111.917	1450	280	7.5	sandyloam	sandy	grassland	GLD	sheep	5	2005	10	over	mod	115	-0.036152	128	Li	Grazing intensity and grassland degradation in China has increased with a growing livestock population. The Desert Steppe is vulnerable to the impacts of livestock because of relatively short and sparse ground cover and sandy soil. This study investigates the effects of historic sheep grazing on the vegetation and soil properties of a Desert Steppe community. The experiment was conducted at three…	2008	Li, Chunli, Xiying Hao, Mengli Zhao, Guodong Han, and Walter D. Willms. "Influence of historic sheep grazing on vegetation and soil properties of a Desert Steppe in Inner Mongolia." Agriculture, Ecosystems & Environment128, no. 1 (2008): 109-116.
412	C:N	115	China	41.8333	111.917	1450	280	7.5	sandyloam	sandy	grassland	GLD	sheep	5	2005	10	over	hea	115	-0.0583627	129	Li	Grazing intensity and grassland degradation in China has increased with a growing livestock population. The Desert Steppe is vulnerable to the impacts of livestock because of relatively short and sparse ground cover and sandy soil. This study investigates the effects of historic sheep grazing on the vegetation and soil properties of a Desert Steppe community. The experiment was conducted at three…	2008	Li, Chunli, Xiying Hao, Mengli Zhao, Guodong Han, and Walter D. Willms. "Influence of historic sheep grazing on vegetation and soil properties of a Desert Steppe in Inner Mongolia." Agriculture, Ecosystems & Environment128, no. 1 (2008): 109-116.
413	C:N	116	China	42.9167	120.7	360	360	6.4	sand	sandy	grassland	GLD	mix	5	2006	10	over	hea	116	0	130	Zuo	Applying a combination of classical and geostatistical methods, we identified soil properties and their spatial variation in a 5-year grazed sand dune (GSD5) and a 20-year recovered sand dune (RSD20) in Horqin Sandy Land, northern China. The paper assesses the effect of grazing, topography and vegetation restoration on spatial heterogeneity of soil properties. The results showed that soil organic…	2008	Zuo, Xiaoan, Halin Zhao, Xueyong Zhao, Tonghui Zhang, Yirui Guo, Shaokun Wang, and Sam Drake. "Spatial pattern and heterogeneity of soil properties in sand dunes under grazing and restoration in Horqin Sandy Land, Northern China." Soil and Tillage Research 99, no. 2 (2008): 202-212.
414	C:N	117	China	43.6333	116.7	1270	343	0.7	sandyloam	sandy	grassland	GLD	sheep	25	2004	10	over	hea	117	0	131	Steffens	It is not clear from the literature whether heavy grazing leads to a deterioration of physical and chemical parameters of topsoils in steppe ecosystems. We sampled five sites in northern China with different grazing intensities, ranging from ungrazed since 1979 to heavily grazed, at 540 sampling points to a depth of 0–4 cm. Each sample was analysed for bulk density, organic carbon (OC), total nit…	2008	Steffens, Markus, Angelika Kölbl, Kai Uwe Totsche, and Ingrid Kögel-Knabner. "Grazing effects on soil chemical and physical properties in a semiarid steppe of Inner Mongolia (PR China)." Geoderma 143, no. 1 (2008): 63-72.
415	C:N	117	China	43.6333	116.7	1270	343	0.7	loam	others	grassland	GLD	sheep	25	2004	10	over	hea	117	-0.0103628	132	Steffens	It is not clear from the literature whether heavy grazing leads to a deterioration of physical and chemical parameters of topsoils in steppe ecosystems. We sampled five sites in northern China with different grazing intensities, ranging from ungrazed since 1979 to heavily grazed, at 540 sampling points to a depth of 0–4 cm. Each sample was analysed for bulk density, organic carbon (OC), total nit…	2008	Steffens, Markus, Angelika Kölbl, Kai Uwe Totsche, and Ingrid Kögel-Knabner. "Grazing effects on soil chemical and physical properties in a semiarid steppe of Inner Mongolia (PR China)." Geoderma 143, no. 1 (2008): 63-72.
416	C:N	117	China	43.6333	116.7	1270	343	0.7	loam	others	grassland	GLD	sheep	25	2004	10	non	mod	117	-0.0208341	133	Steffens	It is not clear from the literature whether heavy grazing leads to a deterioration of physical and chemical parameters of topsoils in steppe ecosystems. We sampled five sites in northern China with different grazing intensities, ranging from ungrazed since 1979 to heavily grazed, at 540 sampling points to a depth of 0–4 cm. Each sample was analysed for bulk density, organic carbon (OC), total nit…	2008	Steffens, Markus, Angelika Kölbl, Kai Uwe Totsche, and Ingrid Kögel-Knabner. "Grazing effects on soil chemical and physical properties in a semiarid steppe of Inner Mongolia (PR China)." Geoderma 143, no. 1 (2008): 63-72.
417	C:N	120	China	41.7667	115.667	1460	400	1	sandyloam	sandy	grassland	GLD	sheep	16	2002	10	over	mod	120	-0.123166	145	Huang	A number of field experiments were conducted from 1986 to 2003 to investigate the dynamics of soil physical and chemical properties as well as vegetation succession characteristics during the grassland desertification process under sheep grazing. Results indicate that fine silt (0.01–0.001 mm) removal and medium sand (0.5–0.25 mm) increase occurred early in the desertification process resulting i…	2007	Huang, D., K. Wang, and W. L. Wu. "Dynamics of soil physical and chemical properties and vegetation succession characteristics during grassland desertification under sheep grazing in an agro-pastoral transition zone in Northern China." Journal of Arid Environments 70, no. 1 (2007): 120-136.
418	C:N	121	China	37.1	103.517	2310.5	185	8.3	loamysand	sandy	grassland	GLD	mix	7	2010	10	non	lig	121	0.0739247	155	Jiao, Ting	A field grazing experiment was conducted in Jingtai County, Gansu Province, China, from 2003 to 2010. The grazing intensity treatments included light grazing (LG, 0.45 sheep unit/ha), moderate grazing (MG, 0.75 sheep unit/ha), heavy grazing (HG, 1.50 sheep unit/ha), and no grazing (NG). Soil physical, chemical, and biological properties were measured. The results showed that, with increasing graz…	2016	Jiao, Ting, Zhongnan Nie, Guiqin Zhao, and Wenxia Cao. "Changes in Soil Physical, Chemical, and Biological Characteristics of a Temperate Desert Steppe under Different Grazing Regimes in Northern China." Communications in Soil Science and Plant Analysis 47, no. 3 (2016): 338-347.
419	C:N	121	China	37.1	103.517	2310.5	185	8.3	loamysand	sandy	grassland	GLD	mix	7	2010	10	non	mod	121	0.000877578	156	Jiao, Ting	A field grazing experiment was conducted in Jingtai County, Gansu Province, China, from 2003 to 2010. The grazing intensity treatments included light grazing (LG, 0.45 sheep unit/ha), moderate grazing (MG, 0.75 sheep unit/ha), heavy grazing (HG, 1.50 sheep unit/ha), and no grazing (NG). Soil physical, chemical, and biological properties were measured. The results showed that, with increasing graz…	2016	Jiao, Ting, Zhongnan Nie, Guiqin Zhao, and Wenxia Cao. "Changes in Soil Physical, Chemical, and Biological Characteristics of a Temperate Desert Steppe under Different Grazing Regimes in Northern China." Communications in Soil Science and Plant Analysis 47, no. 3 (2016): 338-347.
420	C:N	121	China	37.1	103.517	2310.5	185	8.3	loamysand	sandy	grassland	GLD	mix	7	2010	10	over	hea	121	-0.0448084	157	Jiao, Ting	A field grazing experiment was conducted in Jingtai County, Gansu Province, China, from 2003 to 2010. The grazing intensity treatments included light grazing (LG, 0.45 sheep unit/ha), moderate grazing (MG, 0.75 sheep unit/ha), heavy grazing (HG, 1.50 sheep unit/ha), and no grazing (NG). Soil physical, chemical, and biological properties were measured. The results showed that, with increasing graz…	2016	Jiao, Ting, Zhongnan Nie, Guiqin Zhao, and Wenxia Cao. "Changes in Soil Physical, Chemical, and Biological Characteristics of a Temperate Desert Steppe under Different Grazing Regimes in Northern China." Communications in Soil Science and Plant Analysis 47, no. 3 (2016): 338-347.
421	C:N	122	China	32.8272	102.573	3485	749	1.4	siltyloam	others	grassland	GLD	cattle	5	2014	10	non	mod	122	-0.0796399	158	Ma	The effects of yak grazing on C and N below-ground pools were evaluated by comparing five grazing-excluded sample site pairs (5 years of grazing exclusion) at the Eastern edge of the Qinghai–Tibetan Plateau. Soil organic carbon (SOC), total nitrogen (TN), total phosphorus (TP), total potassium (TK), bulk density, pH and soil particle size fractions were analyzed in these samples taken at a depth …	2016	Ma, Wenming, Keyi Ding, and Zhongwu Li. "Comparison of soil carbon and nitrogen stocks at grazing-excluded and yak grazed alpine meadow sites in Qinghai–Tibetan Plateau, China." Ecological Engineering 87 (2016): 203-211.
422	C:N	123	China	43.55	116.667	1262	345	1.1	sandyloam	sandy	grassland	GLD	sheep	31	2011	10	non	mod	123	-0.294415	162	Wen	Grazing exclusion (GE) has been deemed as an important approach to enhance the soil carbon storage of semiarid grasslands in China; however, it remains unclear how different organic carbon (OC) components in soils vary with the duration of GE. Here, we observed the changing trends of different OC components in soils with increased GE duration in five grassland succession series plots, ranging fro…	2016	Wen, Ding, Nianpeng He, and Jinjing Zhang. "Dynamics of Soil Organic Carbon and Aggregate Stability with Grazing Exclusion in the Inner Mongolian Grasslands." PloS one 11, no. 1 (2016): e0146757.
423	C:N	126	China	41.6667	115.767	1380	400	1	sandyloam	sandy	grassland	GLD	mix	5	2014	10	non	mod	126	0.0187925	163	Wang	Large areas of grassland in the agro-pastoral region of northern China were converted into cropland for grain production, and the remaining grasslands are being overgrazed and seriously degraded. The objective of this study was to evaluate how reductions in grazing intensity affect the soil and vegetation characteristics in grasslands of northern China. Soil heterogeneity and vegetation character…	2016	Wang, Zhongmei, D. A. Johnson, Yuping Rong, and K. Wang. "Grazing effects on soil characteristics and vegetation of grassland in northern China." Solid Earth 7, no. 1 (2016): 55.
424	C:N	126	China	41.6667	115.767	1380	400	1	sandyloam	sandy	grassland	GLD	mix	5	2014	10	over	hea	126	-0.225363	164	Wang	Large areas of grassland in the agro-pastoral region of northern China were converted into cropland for grain production, and the remaining grasslands are being overgrazed and seriously degraded. The objective of this study was to evaluate how reductions in grazing intensity affect the soil and vegetation characteristics in grasslands of northern China. Soil heterogeneity and vegetation character…	2016	Wang, Zhongmei, D. A. Johnson, Yuping Rong, and K. Wang. "Grazing effects on soil characteristics and vegetation of grassland in northern China." Solid Earth 7, no. 1 (2016): 55.
425	C:N	129	USA	45.6661	-110.973	1505.7	377.2	5.5	siltyloam	others	ICLS	ICL	sheep	4	2008	10	non	hea	129	0.0959623	165	Lenssen, Andrew W	Weed control by sheep grazing during fallow periods in the dryland wheat-fallow system may influence soil C and N levels. The effects of fallow management for weed control and soil water conservation [sheep grazing (grazing), herbicide application (chemical), and tillage (mechanical)] and cropping sequence [continuous spring wheat (CSW), spring wheat-fallow (SW-F), and winter wheatfallow (WW-F)] …	2016	Lenssen, Andrew W., Upendra M. Sainju, Hayes B. Goosey, Erin Snyder, and Patrick G. Hatfield. "Sheep Grazing Effect on Dryland Soil Carbon and Nitrogen in the Wheat-Fallow System."
426	C:N	130	China	43.341	122.211	190	375	3	loamysand	sandy	grassland	GLD	sheep	20	2013	10	over	hea	130	-0.224871	168	Yang	Grassland degradation in the Inner Mongolia grassland became seriously since the end of 20th century, because of the rapid expansion of livestock numbers and the development of economy. Overgrazing in this region is one of the main causes of grassland degradation. In this paper, soil microbial biomass carbon (Cmic) and nitrogen (Nmic) under continuous free-grazing and exclusion of livestock were …	2016	Yang, J., Y. Kang, K. Sakurai, and K. Ohnishi. "Siriguleng (2016) Change of Soil Microbial Biomass C, N between Longtime Free Grazing and Exclosure Pasture in Semiarid Grassland Ecosystem in Tongliao and Chifeng of Inner Mongolia." J Bioremediat Biodegrad 7, no. 347: 2.
427	C:N	130	China	43.9067	118.837	853	380	5	sandyloam	sandy	grassland	GLD	sheep	20	2014	10	over	hea	130	0.00808267	169	Yang	Grassland degradation in the Inner Mongolia grassland became seriously since the end of 20th century, because of the rapid expansion of livestock numbers and the development of economy. Overgrazing in this region is one of the main causes of grassland degradation. In this paper, soil microbial biomass carbon (Cmic) and nitrogen (Nmic) under continuous free-grazing and exclusion of livestock were …	2016	Yang, J., Y. Kang, K. Sakurai, and K. Ohnishi. "Siriguleng (2016) Change of Soil Microbial Biomass C, N between Longtime Free Grazing and Exclosure Pasture in Semiarid Grassland Ecosystem in Tongliao and Chifeng of Inner Mongolia." J Bioremediat Biodegrad 7, no. 347: 2.
428	C:N	131	China	44.03	116.15	1090	350	1.7	sandyclayloam	sandy	grassland	GLD	sheep	12	2014	10	over	hea	131	0	170	Guo	Grazing exclusion is one of the common grassland management strategies to restore degraded grasslands. The effectiveness of grazing exclusion on sequestering soil organic carbon, increasing total nitrogen and improving soil biological activity has been documented in literature. Few studies, however, have examined the responses of phosphorus (P) fractions and arbuscular mycorrhizal fungi (AMF) div…	2016	Yanjun Guo a,?, Qingfeng Du a, Guangdi Li b, Yu Ni a, Zhen Zhang a, Weibo Ren c, Xiangyang Hou, 2016. Soil phosphorus fractions and arbuscular mycorrhizal fungi diversity following long-term grazing exclusion on semi-arid steppes in Inner Mongolia. Geoderma, 269 (2016) 79–90
429	C:N	131	China	43.27	116.38	1090	350	1.7	sandyclayloam	sandy	grassland	GLD	sheep	10	2014	10	over	hea	131	0	171	Guo	Grazing exclusion is one of the common grassland management strategies to restore degraded grasslands. The effectiveness of grazing exclusion on sequestering soil organic carbon, increasing total nitrogen and improving soil biological activity has been documented in literature. Few studies, however, have examined the responses of phosphorus (P) fractions and arbuscular mycorrhizal fungi (AMF) div…	2016	Yanjun Guo a,?, Qingfeng Du a, Guangdi Li b, Yu Ni a, Zhen Zhang a, Weibo Ren c, Xiangyang Hou, 2016. Soil phosphorus fractions and arbuscular mycorrhizal fungi diversity following long-term grazing exclusion on semi-arid steppes in Inner Mongolia. Geoderma, 269 (2016) 79–90
430	C:N	136	Bolivia	-14.6416	-69.2184	4600	505	4.5	sandyloam	sandy	grassland	GLD	sheep	15	2010	10	non	mod	136	0.0140167	172	Muñoz, Maria Angeles	The high grasslands at Bolivian Andes provide a natural habitat for a high number of wild and domestic South American camelids such as vicuna (Vicugna vicugna) and alpaca (Lama pacos). Because of the importance of the camelid raising for the Andean inhabitants economy and the sustainable biodiversity, it is fundamental to determine the natural resources condition and their availability to camelid…	2015	Muñoz, Maria Angeles, Angel Faz, Jose Alberto Acosta, Silvia Martínez-Martínez, and Raul Zornoza. "Effect of South American grazing camelids on soil fertility and vegetation at the Bolivian Andean grasslands." Agriculture, Ecosystems & Environment 207 (2015): 203-210.
431	C:N	136	Bolivia	-14.6416	-69.2184	4600	505	4.5	sandyloam	sandy	grassland	GLD	sheep	15	2010	10	non	hea	136	0.0643075	173	Muñoz, Maria Angeles	The high grasslands at Bolivian Andes provide a natural habitat for a high number of wild and domestic South American camelids such as vicuna (Vicugna vicugna) and alpaca (Lama pacos). Because of the importance of the camelid raising for the Andean inhabitants economy and the sustainable biodiversity, it is fundamental to determine the natural resources condition and their availability to camelid…	2015	Muñoz, Maria Angeles, Angel Faz, Jose Alberto Acosta, Silvia Martínez-Martínez, and Raul Zornoza. "Effect of South American grazing camelids on soil fertility and vegetation at the Bolivian Andean grasslands." Agriculture, Ecosystems & Environment 207 (2015): 203-210.
432	C:N	137	Iran	36.7789	56.9639	1050	280	12.5	loamysand	sandy	grassland	GLD	sheep	30	2013	10	non	mod	137	-0.151806	174	Ahmadpour	In this study we developed and compared allometric relationships at the branch and at the whole plant levels of Artemisia sieberi in three grazing rate treatments in Miandasht Protected area, Iran. Three 100 m2 plots in nograzed, mildly-grazed and over-razed sites were selected. In each plot four soil samples and five A. sieberi were randomly selected for laboratory analyses. For the soil samples…	2015	Ahmadpour, A., R. Yari, and H. Shakib. "Effects of Herbivory on Plant and Soil Characteristics; Allometric Relationships Change among Different Grazing Sites." Environmental Resources Research 3, no. 2 (2015): 163-178.
433	C:N	137	Iran	36.7789	56.9639	1050	280	12.5	loamysand	sandy	grassland	GLD	sheep	30	2013	10	over	hea	137	-0.489919	175	Ahmadpour	In this study we developed and compared allometric relationships at the branch and at the whole plant levels of Artemisia sieberi in three grazing rate treatments in Miandasht Protected area, Iran. Three 100 m2 plots in nograzed, mildly-grazed and over-razed sites were selected. In each plot four soil samples and five A. sieberi were randomly selected for laboratory analyses. For the soil samples…	2015	Ahmadpour, A., R. Yari, and H. Shakib. "Effects of Herbivory on Plant and Soil Characteristics; Allometric Relationships Change among Different Grazing Sites." Environmental Resources Research 3, no. 2 (2015): 163-178.
434	C:N	138	Ireland	53.1575	-6.89789	97	875	9.85	mixed	others	grassland	GLD	mix	25	2011	10	non	mod	138	0.0352289	176	Cui	Sustainable grassland management is critical to many agricultural economies because of the significant proportion of agricultural commodities derived from grass-fed livestock (milk and meat). Mismanagement will result in a cycle of soil quality deterioration and reduced productivity. This study estimated carbon (C) and nitrogen (N) stocks in relation to grazing management in Ireland, with a focus…	2015	Cui, Junfang, Mohammad Sadegh Askari, and Nicholas M. Holden. "Grassland soil carbon and nitrogen stocks under temperate livestock grazing." Soil Research 53, no. 5 (2015): 485-493.
435	C:N	138	Ireland	53.1575	-6.89789	97	875	9.85	mixed	others	grassland	GLD	mix	25	2011	10	over	hea	138	0.0605957	177	Cui	Sustainable grassland management is critical to many agricultural economies because of the significant proportion of agricultural commodities derived from grass-fed livestock (milk and meat). Mismanagement will result in a cycle of soil quality deterioration and reduced productivity. This study estimated carbon (C) and nitrogen (N) stocks in relation to grazing management in Ireland, with a focus…	2015	Cui, Junfang, Mohammad Sadegh Askari, and Nicholas M. Holden. "Grassland soil carbon and nitrogen stocks under temperate livestock grazing." Soil Research 53, no. 5 (2015): 485-493.
436	C:N	139	China	38.8	99.6	2800	260	3.6	loam	others	grassland	GLD	sheep	45	2012	10	over	hea	139	-0.687201	183	Yuan	In the mountainous rangeland of inland arid regions of Eurasia, seasonal grazing has been important to local communities for production of food, fiber, and for income, for the past thousand years. Recent population increases and other changes have put traditional grazing systems under pressure. However, empirical data describing soil properties or the impact of traditional grazing practice on the…	2015	Yuan, Hang, and Fujiang Hou. "Grazing intensity and soil depth effects on soil properties in alpine meadow pastures of Qilian Mountain in northwest China." Acta Agriculturae Scandinavica, Section B—Soil & Plant Science 65, no. 3 (2015): 222-232.
437	C:N	139	China	38.8	99.6	2800	260	3.6	loam	others	grassland	GLD	sheep	45	2012	10	non	mod	139	-0.896047	184	Yuan	In the mountainous rangeland of inland arid regions of Eurasia, seasonal grazing has been important to local communities for production of food, fiber, and for income, for the past thousand years. Recent population increases and other changes have put traditional grazing systems under pressure. However, empirical data describing soil properties or the impact of traditional grazing practice on the…	2015	Yuan, Hang, and Fujiang Hou. "Grazing intensity and soil depth effects on soil properties in alpine meadow pastures of Qilian Mountain in northwest China." Acta Agriculturae Scandinavica, Section B—Soil & Plant Science 65, no. 3 (2015): 222-232.
438	C:N	139	China	38.8	99.6	2800	260	3.6	loam	others	grassland	GLD	sheep	45	2012	10	non	lig	139	-0.866037	185	Yuan	In the mountainous rangeland of inland arid regions of Eurasia, seasonal grazing has been important to local communities for production of food, fiber, and for income, for the past thousand years. Recent population increases and other changes have put traditional grazing systems under pressure. However, empirical data describing soil properties or the impact of traditional grazing practice on the…	2015	Yuan, Hang, and Fujiang Hou. "Grazing intensity and soil depth effects on soil properties in alpine meadow pastures of Qilian Mountain in northwest China." Acta Agriculturae Scandinavica, Section B—Soil & Plant Science 65, no. 3 (2015): 222-232.
439	C:N	141	France	45.7167	3.01667	880	780	8.7	sandyloam	sandy	grassland	GLD	cattle	8	2012	10	non	lig	141	0.00194553	186	Damien	Modification in grazing intensity causes functional changes in permanent grasslands, e.g. in carbon (C) cycling. However, we still know little about how the soil organic C of permanent grasslands responds to grazing intensity. In a grassland experiment with three levels of grazing intensity, we monitored root and rhizome C stocks, particulate organic C stocks, total soil C stocks, above-ground ne…	2015	Damien, Herfurth, Vassal Nathalie, Louault Frédérique, Alvarez Gael, Pottier Julien, Picon-Cochard Catherine, Bosio Isabelle, and Carrère Pascal. "How does soil particulate organic carbon respond to grazing intensity in permanent grasslands?." Plant and soil 394, no. 1-2 (2015): 239-255.
440	C:N	141	France	45.7167	3.01667	880	780	8.7	sandyloam	sandy	grassland	GLD	cattle	8	2012	10	non	hea	141	-0.00880201	187	Damien	Modification in grazing intensity causes functional changes in permanent grasslands, e.g. in carbon (C) cycling. However, we still know little about how the soil organic C of permanent grasslands responds to grazing intensity. In a grassland experiment with three levels of grazing intensity, we monitored root and rhizome C stocks, particulate organic C stocks, total soil C stocks, above-ground ne…	2015	Damien, Herfurth, Vassal Nathalie, Louault Frédérique, Alvarez Gael, Pottier Julien, Picon-Cochard Catherine, Bosio Isabelle, and Carrère Pascal. "How does soil particulate organic carbon respond to grazing intensity in permanent grasslands?." Plant and soil 394, no. 1-2 (2015): 239-255.
441	C:N	143	Australia	-33.7458	138.366	126.5	440	16.2	dont	others	grassland	GLD	mix	7	2013	10	non	mod	143	-0.208901	188	Sanderman	Rotational grazing management strategies have been promoted as a way to improve the sustainability of native grass-based pasture systems. From disturbance ecology theory, rotational grazing relative to continuous grazing can increase pasture productivity by allowing vegetation to recover after short intense grazing periods. This project sought to assess whether soil organic carbon (SOC) stocks wo…	2015	Sanderman, Jonathan, Jodie Reseigh, Michael Wurst, Mary-Anne Young, and Jenet Austin. "Impacts of rotational grazing on soil carbon in native grass-based pastures in southern Australia." PloS one 10, no. 8 (2015): e0136157.
442	C:N	143	Australia	-33.7458	138.366	126.5	440	16.2	dont	others	grassland	GLD	mix	7	2013	10	non	hea	143	-0.169292	189	Sanderman	Rotational grazing management strategies have been promoted as a way to improve the sustainability of native grass-based pasture systems. From disturbance ecology theory, rotational grazing relative to continuous grazing can increase pasture productivity by allowing vegetation to recover after short intense grazing periods. This project sought to assess whether soil organic carbon (SOC) stocks wo…	2015	Sanderman, Jonathan, Jodie Reseigh, Michael Wurst, Mary-Anne Young, and Jenet Austin. "Impacts of rotational grazing on soil carbon in native grass-based pastures in southern Australia." PloS one 10, no. 8 (2015): e0136157.
443	C:N	146	China	43.55	116.667	1262	345	1.1	sand	sandy	grassland	GLD	sheep	31	2011	10	non	mod	146	-0.321715	193	Wang	Alteration of the composition of soil organic matter (SOM) in Inner Mongolian grassland soils associated with the duration of grazing exclusion (GE) has been considered an important index for evaluating the restoring effects of GE practice. By using five plots from a grassland succession series from free grazing to 31-year GE, we measured the content of soil organic carbon (SOC), humic acid carbo…	2015	Wang, Chunyan, Nianpeng He, Jinjing Zhang, Yuliang Lv, and Li Wang. "Long-term grazing exclusion improves the composition and stability of soil organic matter in Inner Mongolian grasslands." PloS one 10, no. 6 (2015): e0128837.
444	C:N	148	Ethiopia	4.9425	38.17	1542	550	20	sandyclay	sandy	grassland	GLD	mix	30	2012	10	over	hea	148	-0.254234	194	Yusuf	High grazing intensity and wide-spread woody encroachment may strongly alter soil carbon (C) and nitrogen (N) pools. However, the direction and quantity of these changes have rarely been quantified in East African savanna ecosystem. As shifts in soil C and N pools might further potentially influence climate change mitigation, we quantified and compared soil organic carbon (SOC) and total soil nit…	2015	Yusuf, Hasen M., Anna C. Treydte, and Jauchim Sauerborn. "Managing semi-arid rangelands for carbon storage: grazing and woody encroachment effects on soil carbon and nitrogen." PloS one 10, no. 10 (2015): e0109063.
445	C:N	148	Ethiopia	4.9425	38.17	1542	550	20	sandyclay	sandy	grassland	GLD	mix	30	2012	10	over	hea	148	0.347196	195	Yusuf	High grazing intensity and wide-spread woody encroachment may strongly alter soil carbon (C) and nitrogen (N) pools. However, the direction and quantity of these changes have rarely been quantified in East African savanna ecosystem. As shifts in soil C and N pools might further potentially influence climate change mitigation, we quantified and compared soil organic carbon (SOC) and total soil nit…	2015	Yusuf, Hasen M., Anna C. Treydte, and Jauchim Sauerborn. "Managing semi-arid rangelands for carbon storage: grazing and woody encroachment effects on soil carbon and nitrogen." PloS one 10, no. 10 (2015): e0109063.
446	C:N	148	Ethiopia	4.40056	38.2842	1476.5	550	20	sandyloam	sandy	grassland	GLD	mix	30	2012	10	over	hea	148	-0.0800427	196	Yusuf	High grazing intensity and wide-spread woody encroachment may strongly alter soil carbon (C) and nitrogen (N) pools. However, the direction and quantity of these changes have rarely been quantified in East African savanna ecosystem. As shifts in soil C and N pools might further potentially influence climate change mitigation, we quantified and compared soil organic carbon (SOC) and total soil nit…	2015	Yusuf, Hasen M., Anna C. Treydte, and Jauchim Sauerborn. "Managing semi-arid rangelands for carbon storage: grazing and woody encroachment effects on soil carbon and nitrogen." PloS one 10, no. 10 (2015): e0109063.
447	C:N	148	Ethiopia	4.40056	38.2842	1476.5	550	20	sandyloam	sandy	grassland	GLD	mix	30	2012	10	over	hea	148	-0.076961	197	Yusuf	High grazing intensity and wide-spread woody encroachment may strongly alter soil carbon (C) and nitrogen (N) pools. However, the direction and quantity of these changes have rarely been quantified in East African savanna ecosystem. As shifts in soil C and N pools might further potentially influence climate change mitigation, we quantified and compared soil organic carbon (SOC) and total soil nit…	2015	Yusuf, Hasen M., Anna C. Treydte, and Jauchim Sauerborn. "Managing semi-arid rangelands for carbon storage: grazing and woody encroachment effects on soil carbon and nitrogen." PloS one 10, no. 10 (2015): e0109063.
448	C:N	153	France	46.7686	1.27306	120	700	11	mixed	others	grassland_tree	GLT	cattle	6	2006	10	non	mod	153	0.215818	202	Ponge	Moderate grazing by cattle increases the heterogeneity of soil and vegetation. This has been suggested as an ecologically sustainable mean of managing natural environments endangered by tree encroachment, such as heathlands. Our study was performed to test the impact of grazing intensity on soil macroinvertebrate communities in heterogeneous landscapes in a private property eligible to the Natura…	2015	Ponge, Jean-François, Sandrine Salmon, Amélie Benoist, and Jean-Jacques Geoffroy. "Soil macrofaunal communities are heterogeneous in heathlands with different grazing intensity." Pedosphere 25, no. 4 (2015): 524-533.
449	C:N	153	France	46.7686	1.27306	120	700	11	mixed	others	grassland_tree	GLT	cattle	6	2006	10	non	lig	153	0.431877	203	Ponge	Moderate grazing by cattle increases the heterogeneity of soil and vegetation. This has been suggested as an ecologically sustainable mean of managing natural environments endangered by tree encroachment, such as heathlands. Our study was performed to test the impact of grazing intensity on soil macroinvertebrate communities in heterogeneous landscapes in a private property eligible to the Natura…	2015	Ponge, Jean-François, Sandrine Salmon, Amélie Benoist, and Jean-Jacques Geoffroy. "Soil macrofaunal communities are heterogeneous in heathlands with different grazing intensity." Pedosphere 25, no. 4 (2015): 524-533.
450	C:N	153	France	46.7686	1.27306	120	700	11	mixed	others	grassland_tree	GLT	cattle	6	2006	10	non	mod	153	0.278516	204	Ponge	Moderate grazing by cattle increases the heterogeneity of soil and vegetation. This has been suggested as an ecologically sustainable mean of managing natural environments endangered by tree encroachment, such as heathlands. Our study was performed to test the impact of grazing intensity on soil macroinvertebrate communities in heterogeneous landscapes in a private property eligible to the Natura…	2015	Ponge, Jean-François, Sandrine Salmon, Amélie Benoist, and Jean-Jacques Geoffroy. "Soil macrofaunal communities are heterogeneous in heathlands with different grazing intensity." Pedosphere 25, no. 4 (2015): 524-533.
451	C:N	155	Ethiopia	8.34194	39.3464	1715	600	25	sandyloam	sandy	grassland	GLD	cattle	30	2013	10	over	hea	155	-0.0800427	205	Yimer	Land degradation and unsustainable management practices have resulted in soil organic carbon and nutrient depletion, hydrological instability, reduced primary productivity, and low biological diversity. In response to these problems, communities in the Central Rift Valley area of Ethiopia have started to establish exclosures about three decades ago. This study has investigated the variations in s…	2015	Yimer, Fantaw, Getachew Alemu, and Abdu Abdelkadir. "Soil property variations in relation to exclosure and open grazing land use types in the Central Rift Valley area of Ethiopia." Environmental Systems Research 4, no. 1 (2015): 17.
452	C:N	158	Tanzania	-2.75	37	2150	1750	13.95	mixed	others	grassland	GLD	mix	20	2013	10	non	lig	158	0.0358772	207	Mligo	Livestock grazing is an anthropogenic disturbance on the soil properties in montane forests of the northern slopes of Mount Kilimanjaro. It was determined the effect of livestock grazing on SOC, N, CEC, SAS, SFD and P in the montane forest. Forty plots were randomly established for collection of soil samples. Data showed livestock grazing decreased the accumulation of SOC and consequently negativ…	2015	Mligo, Cosmas. "The Impact of Livestock Grazing on Soil Characteristics in Mount Kilimanjaro, Tanzania." Journal of Geoscience and Environment Protection 3, no. 09 (2015): 24.
453	C:N	158	Tanzania	-2.75	37	2150	1750	13.95	mixed	others	grassland	GLD	mix	20	2013	10	non	mod	158	0.0933314	208	Mligo	Livestock grazing is an anthropogenic disturbance on the soil properties in montane forests of the northern slopes of Mount Kilimanjaro. It was determined the effect of livestock grazing on SOC, N, CEC, SAS, SFD and P in the montane forest. Forty plots were randomly established for collection of soil samples. Data showed livestock grazing decreased the accumulation of SOC and consequently negativ…	2015	Mligo, Cosmas. "The Impact of Livestock Grazing on Soil Characteristics in Mount Kilimanjaro, Tanzania." Journal of Geoscience and Environment Protection 3, no. 09 (2015): 24.
454	C:N	158	Tanzania	-2.75	37	2150	1750	13.95	mixed	others	grassland	GLD	mix	20	2013	10	over	hea	158	0.0634535	209	Mligo	Livestock grazing is an anthropogenic disturbance on the soil properties in montane forests of the northern slopes of Mount Kilimanjaro. It was determined the effect of livestock grazing on SOC, N, CEC, SAS, SFD and P in the montane forest. Forty plots were randomly established for collection of soil samples. Data showed livestock grazing decreased the accumulation of SOC and consequently negativ…	2015	Mligo, Cosmas. "The Impact of Livestock Grazing on Soil Characteristics in Mount Kilimanjaro, Tanzania." Journal of Geoscience and Environment Protection 3, no. 09 (2015): 24.
455	C:N	159	Finland	69.05	20.8333	870	420	-2.3	mixed	others	grassland	GLD	sheep	6	2010	10	non	mod	159	-0.0110752	213	Stark, Sari	It is generally predicted that grazers enhance soil microbial activity and nutrient availability and promote soil bacteria in fertile ecosystems, but retard microbial activity and nutrient availability and promote soil fungi in infertile ecosystems. We tested these predictions in tundra by comparing grazing effects between fertile and infertile habitats and with/without nutrient manipulation by f…	2015	Stark, Sari, Minna K. Männistö, and Anu Eskelinen. "When do grazers accelerate or decelerate soil carbon and nitrogen cycling in tundra? A test of theory on grazing effects in fertile and infertile habitats." Oikos 124, no. 5 (2015): 593-602.
456	C:N	162	India	24.7176	93.8381	777	1522	16.2	clayloam	others	grassland	GLD	cattle	1	2007	10	non	mod	162	-0.058182	214	Devi	We assessed the effects of grazing on the soil microbial biomass C, N and P in the soils of non-grazed (NG), moderately grazed (MG) and heavily grazed (HG) sub-tropical grasslands in the Imphal valley of Manipur, northeast India, from January to December 2007. Mean soil microbial C (µg C g-1 soil) ranged from 258.5 to 347.8 in 0 - 10 cm soil depth and 87.6 to 146.1 in 10 - 20 cm soil depth across…	2014	Devi, T. Indira, P. S. Yadava, and S. C. Garkoti. "Cattle grazing influences soil microbial biomass in sub-tropical grassland ecosystems at Nambol, Manipur, northeast India." Tropical Ecology 55, no. 2 (2014): 195-206.
457	C:N	162	India	24.7176	93.8381	777	1522	16.2	clayloam	others	grassland	GLD	cattle	1	2007	10	over	hea	162	-0.216643	215	Devi	We assessed the effects of grazing on the soil microbial biomass C, N and P in the soils of non-grazed (NG), moderately grazed (MG) and heavily grazed (HG) sub-tropical grasslands in the Imphal valley of Manipur, northeast India, from January to December 2007. Mean soil microbial C (µg C g-1 soil) ranged from 258.5 to 347.8 in 0 - 10 cm soil depth and 87.6 to 146.1 in 10 - 20 cm soil depth across…	2014	Devi, T. Indira, P. S. Yadava, and S. C. Garkoti. "Cattle grazing influences soil microbial biomass in sub-tropical grassland ecosystems at Nambol, Manipur, northeast India." Tropical Ecology 55, no. 2 (2014): 195-206.
458	C:N	165	China	33.9296	102.871	3434	656.8	0.9	dont	others	grassland_wate	GLD	mix	5	2010	10	non	mod	165	0.0397882	216	Luan	Qinghai–Tibet Plateau, and whether different ecosystems response equally to exclosure. In this study, we evaluated the effects of grazing removal exclosure on SOC and total nitrogen (TN) as well as SOC quality for the top soil layer (0–10 cm) through comparing three grazing-removal exclosure pairs of ecosystems (i.e., marsh, wet meadow, and meadow) in Zoige, east Qinghai–Tibet Plateau. Both SOC a…	2014	Luan, Junwei, Lijuan Cui, Chenghua Xiang, Jianghua Wu, Hongtao Song, Qiongfang Ma, and Zongda Hu. "Different grazing removal exclosures effects on soil C stocks among alpine ecosystems in east Qinghai–Tibet Plateau." Ecological engineering 64 (2014): 262-268.
459	C:N	165	China	33.9191	102.819	3433	656.8	0.9	dont	others	grassland	GLD	mix	5	2010	10	non	mod	165	-0.0389154	217	Luan	Qinghai–Tibet Plateau, and whether different ecosystems response equally to exclosure. In this study, we evaluated the effects of grazing removal exclosure on SOC and total nitrogen (TN) as well as SOC quality for the top soil layer (0–10 cm) through comparing three grazing-removal exclosure pairs of ecosystems (i.e., marsh, wet meadow, and meadow) in Zoige, east Qinghai–Tibet Plateau. Both SOC a…	2014	Luan, Junwei, Lijuan Cui, Chenghua Xiang, Jianghua Wu, Hongtao Song, Qiongfang Ma, and Zongda Hu. "Different grazing removal exclosures effects on soil C stocks among alpine ecosystems in east Qinghai–Tibet Plateau." Ecological engineering 64 (2014): 262-268.
460	C:N	166	Argentina	-42.65	-65.3833	115	154.5	13.5	sandyloam	sandy	grassland	GLD	sheep	23	2009	10	non	mod	166	-0.0672308	218	Olivera	Our objective was to assess the effects of long-term continuous grazing on soil enzyme activities in relation to shifts in plant litter attributes and soil resources in an arid ecosystem, considering both spatial and temporal variations. We randomly extracted soil samples with the respective litter cover at 5 modal size plant-covered patches (PCP) and the nearest inter-canopy areas (IC) at Patago…	2014	Olivera, Nelda L., Luciano Prieto, Analía L. Carrera, Hebe Saraví Cisneros, and Mónica B. Bertiller. "Do soil enzymes respond to long-term grazing in an arid ecosystem?." Plant and soil 378, no. 1-2 (2014): 35-48.
461	C:N	166	Argentina	-42.65	-65.3833	115	154.5	13.5	sandyloam	sandy	grassland	GLD	sheep	23	2009	10	over	hea	166	-0.0846643	219	Olivera	Our objective was to assess the effects of long-term continuous grazing on soil enzyme activities in relation to shifts in plant litter attributes and soil resources in an arid ecosystem, considering both spatial and temporal variations. We randomly extracted soil samples with the respective litter cover at 5 modal size plant-covered patches (PCP) and the nearest inter-canopy areas (IC) at Patago…	2014	Olivera, Nelda L., Luciano Prieto, Analía L. Carrera, Hebe Saraví Cisneros, and Mónica B. Bertiller. "Do soil enzymes respond to long-term grazing in an arid ecosystem?." Plant and soil 378, no. 1-2 (2014): 35-48.
462	C:N	167	China	31.9931	92.4028	4680	480.5	-1.2	dont	others	grassland	GLD	mix	6	2012	10	over	hea	167	-0.188484	220	Xiong, Dingpeng	Grazing exclusion is widely adopted in restoring degraded alpine grasslands on the Qinghai-Tibetan Plateau. However, its effectiveness remains poorly understood. In this study, we investigated the effects of grazing exclusion on plant productivity, species diversity and soil organic carbon (SOC) and soil total nitrogen (STN) storage along a transect spanning from east to west of alpine meadows in…	2014	Xiong, Dingpeng, Peili Shi, Yinliang Sun, Jianshuang Wu, and Xianzhou Zhang. "Effects of grazing exclusion on plant productivity and soil carbon, nitrogen storage in alpine meadows in northern Tibet, China." Chinese geographical science 24, no. 4 (2014): 488-498.
463	C:N	167	China	31.9519	92.1622	4575	470.2	-1	dont	others	grassland	GLD	mix	6	2012	10	over	hea	167	-0.216817	223	Xiong, Dingpeng	Grazing exclusion is widely adopted in restoring degraded alpine grasslands on the Qinghai-Tibetan Plateau. However, its effectiveness remains poorly understood. In this study, we investigated the effects of grazing exclusion on plant productivity, species diversity and soil organic carbon (SOC) and soil total nitrogen (STN) storage along a transect spanning from east to west of alpine meadows in…	2014	Xiong, Dingpeng, Peili Shi, Yinliang Sun, Jianshuang Wu, and Xianzhou Zhang. "Effects of grazing exclusion on plant productivity and soil carbon, nitrogen storage in alpine meadows in northern Tibet, China." Chinese geographical science 24, no. 4 (2014): 488-498.
464	C:N	167	China	31.9589	91.7206	4645	435	-0.9	dont	others	grassland	GLD	mix	6	2012	10	over	hea	167	-0.0897145	226	Xiong, Dingpeng	Grazing exclusion is widely adopted in restoring degraded alpine grasslands on the Qinghai-Tibetan Plateau. However, its effectiveness remains poorly understood. In this study, we investigated the effects of grazing exclusion on plant productivity, species diversity and soil organic carbon (SOC) and soil total nitrogen (STN) storage along a transect spanning from east to west of alpine meadows in…	2014	Xiong, Dingpeng, Peili Shi, Yinliang Sun, Jianshuang Wu, and Xianzhou Zhang. "Effects of grazing exclusion on plant productivity and soil carbon, nitrogen storage in alpine meadows in northern Tibet, China." Chinese geographical science 24, no. 4 (2014): 488-498.
465	C:N	167	China	31.6033	91.4378	4650	410	-0.6	dont	others	grassland	GLD	mix	6	2012	10	over	hea	167	-0.0605941	229	Xiong, Dingpeng	Grazing exclusion is widely adopted in restoring degraded alpine grasslands on the Qinghai-Tibetan Plateau. However, its effectiveness remains poorly understood. In this study, we investigated the effects of grazing exclusion on plant productivity, species diversity and soil organic carbon (SOC) and soil total nitrogen (STN) storage along a transect spanning from east to west of alpine meadows in…	2014	Xiong, Dingpeng, Peili Shi, Yinliang Sun, Jianshuang Wu, and Xianzhou Zhang. "Effects of grazing exclusion on plant productivity and soil carbon, nitrogen storage in alpine meadows in northern Tibet, China." Chinese geographical science 24, no. 4 (2014): 488-498.
466	C:N	168	China	50.1999	119.573	675	339	-2.2	sandyloam	sandy	grassland	GLD	mix	5	2010	10	over	hea	168	0.0212476	232	Wu	The semi-arid grasslands in Inner Mongolia, China have been degraded by long-term grazing. A series of ecological restoration strategies have been implemented to improve grassland service. However, little is known about the effect of these ecological restoration practices on soil carbon and nitrogen storage. In this study, characteristics of vegetation and soil properties under continued grazing …	2014	Wu, Xing, Zongshan Li, Bojie Fu, Fei Lu, Dongbo Wang, Huifeng Liu, and Guohua Liu. "Effects of grazing exclusion on soil carbon and nitrogen storage in semi-arid grassland in Inner Mongolia, China." Chinese geographical science 24, no. 4 (2014): 479-487.
467	C:N	168	China	50.2108	119.545	675	339	-2.2	sandyloam	sandy	grassland	GLD	mix	5	2010	10	over	hea	168	0.0267026	235	Wu	The semi-arid grasslands in Inner Mongolia, China have been degraded by long-term grazing. A series of ecological restoration strategies have been implemented to improve grassland service. However, little is known about the effect of these ecological restoration practices on soil carbon and nitrogen storage. In this study, characteristics of vegetation and soil properties under continued grazing …	2014	Wu, Xing, Zongshan Li, Bojie Fu, Fei Lu, Dongbo Wang, Huifeng Liu, and Guohua Liu. "Effects of grazing exclusion on soil carbon and nitrogen storage in semi-arid grassland in Inner Mongolia, China." Chinese geographical science 24, no. 4 (2014): 479-487.
468	C:N	168	China	50.233	119.567	675	339	-2.2	sandyloam	sandy	grassland	GLD	mix	5	2010	10	over	hea	168	0.0222084	238	Wu	The semi-arid grasslands in Inner Mongolia, China have been degraded by long-term grazing. A series of ecological restoration strategies have been implemented to improve grassland service. However, little is known about the effect of these ecological restoration practices on soil carbon and nitrogen storage. In this study, characteristics of vegetation and soil properties under continued grazing …	2014	Wu, Xing, Zongshan Li, Bojie Fu, Fei Lu, Dongbo Wang, Huifeng Liu, and Guohua Liu. "Effects of grazing exclusion on soil carbon and nitrogen storage in semi-arid grassland in Inner Mongolia, China." Chinese geographical science 24, no. 4 (2014): 479-487.
469	C:N	169	China	30.95	88.7	4675	300	0	sandyloam	sandy	grassland	GLD	sheep	2	2012	10	over	hea	169	-0.0275423	241	Sun	Understanding the impact of grazing intensity on grassland production and soil fertility is of fundamental importance for grassland conservation and management. We thus compared three types of alpine steppe management by studying vegetation traits and soil properties in response to three levels of grazing pressure: permanent grazing (M1), seasonal grazing (M2), and grazing exclusion (M3) in the a…	2014	Sun, J., X. Wang, G. Cheng, J. Wu, and J. Hong. "Effects of Grazing Regimes on Plant Traits and Soil Nutrients in an Alpine Steppe." Northern Tibetan (2014).
470	C:N	169	China	30.95	88.7	4675	300	0	sandyloam	sandy	grassland	GLD	sheep	2	2012	10	non	mod	169	-0.114365	242	Sun	Understanding the impact of grazing intensity on grassland production and soil fertility is of fundamental importance for grassland conservation and management. We thus compared three types of alpine steppe management by studying vegetation traits and soil properties in response to three levels of grazing pressure: permanent grazing (M1), seasonal grazing (M2), and grazing exclusion (M3) in the a…	2014	Sun, J., X. Wang, G. Cheng, J. Wu, and J. Hong. "Effects of Grazing Regimes on Plant Traits and Soil Nutrients in an Alpine Steppe." Northern Tibetan (2014).
471	C:N	174	China	33.65	101.883	3650	672	1.2	dont	others	grassland	GLD	mix	6	2011	10	non	mod	174	-0.0726046	245	Xie	Defining response groups within N-related microbial communities is needed to predict land management effect on soil N dynamics, but information on such response groups and associated environmental drivers is scarce. We investigated the abundance and major populations of ammonia-oxidizing archaea (AOA) and bacteria (AOB), and nirS- and nirK-harboring denitrifiers under different grazing management…	2014	Xie, Zhen, Xavier Le Roux, Chuanpei Wang, Zhenkuan Gu, Miao An, Huaiyan Nan, Binze Chen et al. "Identifying response groups of soil nitrifiers and denitrifiers to grazing and associated soil environmental drivers in Tibetan alpine meadows." Soil Biology and Biochemistry 77 (2014): 89-99.
472	C:N	174	China	33.65	101.883	3650	672	1.2	dont	others	grassland	GLD	mix	6	2011	10	over	hea	174	-0.512931	246	Xie	Defining response groups within N-related microbial communities is needed to predict land management effect on soil N dynamics, but information on such response groups and associated environmental drivers is scarce. We investigated the abundance and major populations of ammonia-oxidizing archaea (AOA) and bacteria (AOB), and nirS- and nirK-harboring denitrifiers under different grazing management…	2014	Xie, Zhen, Xavier Le Roux, Chuanpei Wang, Zhenkuan Gu, Miao An, Huaiyan Nan, Binze Chen et al. "Identifying response groups of soil nitrifiers and denitrifiers to grazing and associated soil environmental drivers in Tibetan alpine meadows." Soil Biology and Biochemistry 77 (2014): 89-99.
473	C:N	175	USA	27.5833	-81.9167	28	1650	22.5	sandyloam	sandy	grassland	GLD	cattle	31	2012	10	non	mod	175	-0.125163	247	Silveira	Impacts of land intensification on soil organic carbon (SOC) responses are important components of sustainable management evaluation. Because of poor aggregation often associated with coarse-textured soils and the limited potential for chemical and physical protection of SOC, we hypothesized that the fine aggregate fraction (< 53 ?m) represents an important sink for SOC stabilization in sandy soi…	2014	Silveira, Maria L., Sutie Xu, Julius Adewopo, Alan J. Franzluebbers, and Guilherme Buonadio. "Grazing land intensification effects on soil C dynamics in aggregate size fractions of a Spodosol." Geoderma 230 (2014): 185-193.
474	C:N	175	USA	27.5833	-81.9167	28	1650	22.5	sandyloam	sandy	grassland	GLD	cattle	31	2012	10	non	mod	175	-0.194156	248	Silveira	Impacts of land intensification on soil organic carbon (SOC) responses are important components of sustainable management evaluation. Because of poor aggregation often associated with coarse-textured soils and the limited potential for chemical and physical protection of SOC, we hypothesized that the fine aggregate fraction (< 53 ?m) represents an important sink for SOC stabilization in sandy soi…	2014	Silveira, Maria L., Sutie Xu, Julius Adewopo, Alan J. Franzluebbers, and Guilherme Buonadio. "Grazing land intensification effects on soil C dynamics in aggregate size fractions of a Spodosol." Geoderma 230 (2014): 185-193.
475	C:N	176	Algerian	34.7122	-0.568339	1121	300	17	siltyloam	others	grassland	GLD	cattle	20	2011	10	over	hea	176	-0.377711	251	Habib, Borsali Amine	The ground at a fundamental regulatory environmental function of water flows or on biological activity. Under anthropogenic influence and change of use changes, mineralogical, physico-chemical and biological soil constituents are processed on the basis of own sensitivity an each type of pedogenesis, altering sometimes sustainably agronomic and environmental functions and in particular the resourc…	2014	Habib, Borsali Amine, Gros Raphaël, and Hasnaoui Okkacha. "Impact of over-grazing on vegetation and physico-chemical characters of soil steppiques in western Algerian." International Journal of Basic and Applied Sciences 3, no. 3 (2014): 328.
476	C:N	177	Greece	40.3833	23.4667	800	767	11.1	sandyloam	sandy	forest	GLT	sheep	5	2011	10	non	mod	177	0.0346018	252	Parissi, Zoi M	Limited information is available about the impact of grazing on soil and plant nutrient contents in Mediterranean deciduous oak forests grazed by both livestock and wild life. Thus, the main objective of this study was to investigate the effect of wild boar and small ruminants grazing in a coppice oak forest in N Greece. Eight even-aged stands of similar canopy cover and site quality were selecte…	2014	Parissi, Zoi M., Athanassios Papaioannou, Eleni M. Abraham, Apostolos P. Kyriazopoulos, Paraskevi Sklavou, and Constantinos N. Tsiouvaras. "Influence of combined grazing by wild boar and small ruminant on soil and plant nutrient contents in a coppice oak forest." Journal of Plant Nutrition and Soil Science 177, no. 5 (2014): 783-791.
477	C:N	178	USA	27.5833	-81.9167	28	1650	22.5	sandyloam	sandy	grassland_tree	GLT	cattle	31	2012	10	non	mod	178	-0.194156	253	Silveira	no	2014	Silveira, Maria L., Sutie Xu, Julius Adewopo, and Kanika S. Inglett. "Land use intensification effects on soil C dynamics in subtropical grazing land ecosystems." Tropical Grasslands-Forrajes Tropicales 2, no. 1 (2014): 142-144.
478	C:N	178	USA	27.5833	-81.9167	28	1650	22.5	sandyloam	sandy	grassland	GLD	cattle	31	2012	10	non	mod	178	-0.268264	254	Silveira	no	2014	Silveira, Maria L., Sutie Xu, Julius Adewopo, and Kanika S. Inglett. "Land use intensification effects on soil C dynamics in subtropical grazing land ecosystems." Tropical Grasslands-Forrajes Tropicales 2, no. 1 (2014): 142-144.
479	C:N	179	Australia	-30.5227	151.384	975	975	18.5	sandyloam	sandy	grassland	GLD	mix	7	2011	10	non	hea	179	-0.169053	257	Wilson	We examined soil organic carbon (SOC) concentration (mg?g–1) and total organic carbon (TOC) stock (Mg?ha–1 to 30?cm soil depth) in three pasture systems in northern New South Wales: improved pasture, native pasture, and lightly wooded pasture, at two sampling times (2009 and 2011). No significant difference was found in SOC or TOC between sample times, suggesting that under the conditions we exam…	2014	Wilson, Brian R., and Vanessa E. Lonergan. "Land-use and historical management effects on soil organic carbon in grazing systems on the Northern Tablelands of New South Wales." Soil Research 51, no. 8 (2014): 668-679.
480	C:N	179	Australia	-30.5227	151.384	975	975	18.5	sandyloam	sandy	grassland	GLD	mix	7	2011	10	non	mod	179	-0.163501	259	Wilson	We examined soil organic carbon (SOC) concentration (mg?g–1) and total organic carbon (TOC) stock (Mg?ha–1 to 30?cm soil depth) in three pasture systems in northern New South Wales: improved pasture, native pasture, and lightly wooded pasture, at two sampling times (2009 and 2011). No significant difference was found in SOC or TOC between sample times, suggesting that under the conditions we exam…	2014	Wilson, Brian R., and Vanessa E. Lonergan. "Land-use and historical management effects on soil organic carbon in grazing systems on the Northern Tablelands of New South Wales." Soil Research 51, no. 8 (2014): 668-679.
481	C:N	182	China	41.7667	115.683	1375	400	1.5	sandyloam	sandy	grassland	GLD	mix	10	2012	10	non	lig	182	0.0670943	261	Xu	Overgrazing has been the primary cause of grassland degradation in the semi-arid grasslands of the agro-pastoral transition zone in northern China. However, there has been little evidence regarding grazing intensity impacts on vegetation change and soil C and N dynamics in this region. This paper reports the effects of four grazing intensities namely un-grazed (UG), lightly grazed (LG), moderatel…	2014	My, Xu, F. Xie, and K. Wang. "Response of Vegetation and Soil Carbon and Nitrogen Storage to Grazing Intensity in Semi-Arid Grasslands in the Agro." (2014).
482	C:N	182	China	41.7667	115.683	1375	400	1.5	sandyloam	sandy	grassland	GLD	mix	10	2012	10	non	mod	182	0.0755415	262	Xu	Overgrazing has been the primary cause of grassland degradation in the semi-arid grasslands of the agro-pastoral transition zone in northern China. However, there has been little evidence regarding grazing intensity impacts on vegetation change and soil C and N dynamics in this region. This paper reports the effects of four grazing intensities namely un-grazed (UG), lightly grazed (LG), moderatel…	2014	My, Xu, F. Xie, and K. Wang. "Response of Vegetation and Soil Carbon and Nitrogen Storage to Grazing Intensity in Semi-Arid Grasslands in the Agro." (2014).
483	C:N	182	China	41.7667	115.683	1375	400	1.5	sandyloam	sandy	grassland	GLD	mix	10	2012	10	over	hea	182	0.00423581	263	Xu	Overgrazing has been the primary cause of grassland degradation in the semi-arid grasslands of the agro-pastoral transition zone in northern China. However, there has been little evidence regarding grazing intensity impacts on vegetation change and soil C and N dynamics in this region. This paper reports the effects of four grazing intensities namely un-grazed (UG), lightly grazed (LG), moderatel…	2014	My, Xu, F. Xie, and K. Wang. "Response of Vegetation and Soil Carbon and Nitrogen Storage to Grazing Intensity in Semi-Arid Grasslands in the Agro." (2014).
484	C:N	188	China	43.6178	116.686	1177	345	1.1	loam	others	grassland	GLD	sheep	20	2010	10	over	hea	188	0.226118	270	Wang	In recent decades, degradation of ecosystem in the steppe region of the Inner Mongolia Plateau, especially in riparian floodplain wetlands, has become a significant ecological crisis. Not uncommonly, with the increasing of livestock in the Inner Mongolian steppe region, a riparian floodplain wetland is becoming a hotspot area of grazing for local herdsmen. Hence, it is essential to understand deg…	2014	Wang, Lixin, Huamin Liu, Yuhong Liu, Jianwei Li, Hongbo Shao, Wei Wang, and Cunzhu Liang. "Soil characteristic comparison of fenced and grazed riparian floodplain wetlands in the typical steppe region of the inner Mongolian plateau, China." The Scientific World Journal 2014 (2014).
485	C:N	189	Ethiopia	11.8343	38.0688	2009.5	1148	19.4	sandyclayloam	sandy	grassland_tree	GLT	cattle	7	2013	10	over	hea	189	-0.576107	278	Mekuria	Land degradation through extensification of agriculture and overgrazing is an increasing problem across large expanses of the Ethiopian highlands that give rise to a loss in a range of ecosystem services. Ecological restoration through exclosure establishment has become increasingly important approach to reversing degraded ecosystems in Ethiopia and particularly in the Amhara regional state, nort…	2014	Mekuria, W., Langan, S., Noble, A., & Johnston, R. (2014). Soil Organic Carbon and Nutrient Contents are not influenced by Exclosures established in communal grazing land in Nile basin, Northern Ethiopia. In International Conference on Advances in Agricultural, Biological & Environmental Sciences (AABES-2014) Oct (pp. 15-16).
486	C:N	192	Iran	31.6667	50.85	2500	638	6.8	clayloam	others	grassland_tree	GLT	sheep	22	2008	10	non	hea	192	0.0237983	279	Raiesi	Soil carbon (C) storage and quality in rangeland ecosystems may change as a result of long-term heavy grazing, especially in upland arid and semi-arid rangelands characterized by low soil organic C contents. The impact of grazing exclosure on soil C stock and mineralization, microbial biomass C and the activities of invertase and alkaline phosphatase involved in C and P cycling as soil ecological…	2014	Raiesi, Fayez, and Maryam Riahi. "The influence of grazing exclosure on soil C stocks and dynamics, and ecological indicators in upland arid and semi-arid rangelands." Ecological Indicators 41 (2014): 145-154.
487	C:N	192	Iran	31.8333	51.2333	2200	255	10.7	siltyclay	others	grassland	GLD	sheep	23	2008	10	non	hea	192	0.00330579	280	Raiesi	Soil carbon (C) storage and quality in rangeland ecosystems may change as a result of long-term heavy grazing, especially in upland arid and semi-arid rangelands characterized by low soil organic C contents. The impact of grazing exclosure on soil C stock and mineralization, microbial biomass C and the activities of invertase and alkaline phosphatase involved in C and P cycling as soil ecological…	2014	Raiesi, Fayez, and Maryam Riahi. "The influence of grazing exclosure on soil C stocks and dynamics, and ecological indicators in upland arid and semi-arid rangelands." Ecological Indicators 41 (2014): 145-154.
488	C:N	193	China	42.2792	112.796	1184	213	4.9	sandyloam	sandy	grassland	GLD	sheep	13	2012	10	over	hea	193	-0.0225589	281	Hou	Soil respiration is a major process for organic carbon losses from arid ecosystems. A field experiment was conducted in 2010 and 2012 on the responses to continuous grazing, rotational grazing and no grazing on desert steppe vegetation in northern China. The growing season in 2010 was relatively dry and in 2012 was relatively wet. The results showed that mean soil respiration was the highest with…	2014	Hou, Xiangyang, Zhen Wang, Schellenberg P. Michael, Lei Ji, and Xiangjun Yun. "The response of grassland productivity, soil carbon content and soil respiration rates to different grazing regimes in a desert steppe in northern China." The Rangeland Journal 36, no. 6 (2014): 573-582.
489	C:N	193	China	42.2792	112.796	1184	213	4.9	sandyloam	sandy	grassland	GLD	sheep	13	2012	10	non	mod	193	-0.0335098	282	Hou	Soil respiration is a major process for organic carbon losses from arid ecosystems. A field experiment was conducted in 2010 and 2012 on the responses to continuous grazing, rotational grazing and no grazing on desert steppe vegetation in northern China. The growing season in 2010 was relatively dry and in 2012 was relatively wet. The results showed that mean soil respiration was the highest with…	2014	Hou, Xiangyang, Zhen Wang, Schellenberg P. Michael, Lei Ji, and Xiangjun Yun. "The response of grassland productivity, soil carbon content and soil respiration rates to different grazing regimes in a desert steppe in northern China." The Rangeland Journal 36, no. 6 (2014): 573-582.
490	C:N	194	China	42.2739	112.788	1100	209.12	6.1	sandyloam	sandy	grassland	GLD	sheep	5	2009	10	non	mod	194	0.0707942	283	Bai	The impact of rest grazing on arbuscular mycorrhizal fungi (AMF) and the interactions of AMF with vegetation and soil parameters under rest grazing condition were investigated between spring and late summer in a desert steppe ecosystem with different grazing managements (rest grazing with different lengths of resting period, banned or continuous grazing) in Inner Mongolia, China. AMF diversity an…	2013	Bai, Gegenbaoleer, Yuying Bao, Guoxin Du, and Yunlong Qi. "Arbuscular mycorrhizal fungi associated with vegetation and soil parameters under rest grazing management in a desert steppe ecosystem." Mycorrhiza 23, no. 4 (2013): 289-301.
491	C:N	194	China	42.2739	112.788	1100	209.12	6.1	sandyloam	sandy	grassland	GLD	sheep	5	2009	10	over	hea	194	0.0206448	284	Bai	The impact of rest grazing on arbuscular mycorrhizal fungi (AMF) and the interactions of AMF with vegetation and soil parameters under rest grazing condition were investigated between spring and late summer in a desert steppe ecosystem with different grazing managements (rest grazing with different lengths of resting period, banned or continuous grazing) in Inner Mongolia, China. AMF diversity an…	2013	Bai, Gegenbaoleer, Yuying Bao, Guoxin Du, and Yunlong Qi. "Arbuscular mycorrhizal fungi associated with vegetation and soil parameters under rest grazing management in a desert steppe ecosystem." Mycorrhiza 23, no. 4 (2013): 289-301.
492	C:N	195	China	37.5	107.333	1250	350	6.5	sand	sandy	grassland	GLD	sheep	2	2011	10	non	lig	195	-0.0886968	287	ZHANG	This study investigated the distribution pattern of biological soil crust (BSC) in Artemisia ordosica communities in Mu Us Sandy Land. Three experimental sites were selected according to grazing pressure gradient. In each experimental site, the total vegetation cover, A. ordosicacover, BSC cover, litter-fall cover, BSC degree of fragmentation, BSC thickness and soil properties were investigated i…	2013	Zhang, JunHong, Bo Wu, YongHua Li, WenBin Yang, YaKai Lei, HaiYan Han, and Ji He. "Biological soil crust distribution in Artemisia ordosica communities along a grazing pressure gradient in Mu Us Sandy Land, Northern China." Journal of Arid Land 5, no. 2 (2013): 172-179.
493	C:N	195	China	37.5	107.333	1250	350	6.5	sand	sandy	grassland	GLD	sheep	2	2011	10	non	mod	195	-0.130201	288	ZHANG	This study investigated the distribution pattern of biological soil crust (BSC) in Artemisia ordosica communities in Mu Us Sandy Land. Three experimental sites were selected according to grazing pressure gradient. In each experimental site, the total vegetation cover, A. ordosicacover, BSC cover, litter-fall cover, BSC degree of fragmentation, BSC thickness and soil properties were investigated i…	2013	Zhang, JunHong, Bo Wu, YongHua Li, WenBin Yang, YaKai Lei, HaiYan Han, and Ji He. "Biological soil crust distribution in Artemisia ordosica communities along a grazing pressure gradient in Mu Us Sandy Land, Northern China." Journal of Arid Land 5, no. 2 (2013): 172-179.
494	C:N	196	Mexico	21.8167	-101.617	2200	450	17.5	loam	others	grassland	GLD	cattle	27	2009	10	non	lig	196	-0.0173001	289	Concostrina-Zubiri	This study investigated the distribution pattern of biological soil crust (BSC) in Artemisia ordosica communities in Mu Us Sandy Land. Three experimental sites were selected according to grazing pressure gradient. In each experimental site, the total vegetation cover, A. ordosicacover, BSC cover, litter-fall cover, BSC degree of fragmentation, BSC thickness and soil properties were investigated i…	2013	Concostrina-Zubiri, L., E. Huber-Sannwald, I. Martínez, JL Flores Flores, and A. Escudero. "Biological soil crusts greatly contribute to small-scale soil heterogeneity along a grazing gradient." Soil Biology and Biochemistry 64 (2013): 28-36.
495	C:N	196	Mexico	21.8167	-101.617	2200	450	17.5	loam	others	grassland	GLD	cattle	27	2009	10	non	mod	196	0.000922576	290	Concostrina-Zubiri	This study investigated the distribution pattern of biological soil crust (BSC) in Artemisia ordosica communities in Mu Us Sandy Land. Three experimental sites were selected according to grazing pressure gradient. In each experimental site, the total vegetation cover, A. ordosicacover, BSC cover, litter-fall cover, BSC degree of fragmentation, BSC thickness and soil properties were investigated i…	2013	Concostrina-Zubiri, L., E. Huber-Sannwald, I. Martínez, JL Flores Flores, and A. Escudero. "Biological soil crusts greatly contribute to small-scale soil heterogeneity along a grazing gradient." Soil Biology and Biochemistry 64 (2013): 28-36.
496	C:N	196	Mexico	21.8167	-101.617	2200	450	17.5	clayloam	others	grassland	GLD	cattle	27	2009	10	over	hea	196	0.0318483	291	Concostrina-Zubiri	This study investigated the distribution pattern of biological soil crust (BSC) in Artemisia ordosica communities in Mu Us Sandy Land. Three experimental sites were selected according to grazing pressure gradient. In each experimental site, the total vegetation cover, A. ordosicacover, BSC cover, litter-fall cover, BSC degree of fragmentation, BSC thickness and soil properties were investigated i…	2013	Concostrina-Zubiri, L., E. Huber-Sannwald, I. Martínez, JL Flores Flores, and A. Escudero. "Biological soil crusts greatly contribute to small-scale soil heterogeneity along a grazing gradient." Soil Biology and Biochemistry 64 (2013): 28-36.
497	C:N	198	China	41.7881	111.896	1450	280	0.8	loamysand	sandy	grassland	GLD	cattle	25	2010	10	non	lig	198	0.00180832	292	Tang	Degradation of steppes induced by overgrazing may affect the uptake of atmospheric methane (CH4) by soil sinks. However, uncertainty is associated with the very limited knowledge of gas fluxes in rapidly degrading steppe. In this study, we investigated the effects of grazing on CH4 uptake during the growing season in three types of steppe (meadow steppe, typical steppe and desert steppe and) in I…	2013	Tang, Shiming, Chengjie Wang, Andreas Wilkes, Pei Zhou, Yuanyuan Jiang, Guodong Han, Mengli Zhao, Ding Huang, and Philipp Schönbach. "Contribution of grazing to soil atmosphere CH 4 exchange during the growing season in a continental steppe." Atmospheric environment 67 (2013): 170-176.
498	C:N	198	China	41.7881	111.896	1450	280	0.8	loamysand	sandy	grassland	GLD	cattle	25	2010	10	non	mod	198	0.0990055	293	Tang	Degradation of steppes induced by overgrazing may affect the uptake of atmospheric methane (CH4) by soil sinks. However, uncertainty is associated with the very limited knowledge of gas fluxes in rapidly degrading steppe. In this study, we investigated the effects of grazing on CH4 uptake during the growing season in three types of steppe (meadow steppe, typical steppe and desert steppe and) in I…	2013	Tang, Shiming, Chengjie Wang, Andreas Wilkes, Pei Zhou, Yuanyuan Jiang, Guodong Han, Mengli Zhao, Ding Huang, and Philipp Schönbach. "Contribution of grazing to soil atmosphere CH 4 exchange during the growing season in a continental steppe." Atmospheric environment 67 (2013): 170-176.
499	C:N	198	China	41.7881	111.896	1450	280	0.8	loamysand	sandy	grassland	GLD	cattle	25	2010	10	over	hea	198	0.103096	294	Tang	Degradation of steppes induced by overgrazing may affect the uptake of atmospheric methane (CH4) by soil sinks. However, uncertainty is associated with the very limited knowledge of gas fluxes in rapidly degrading steppe. In this study, we investigated the effects of grazing on CH4 uptake during the growing season in three types of steppe (meadow steppe, typical steppe and desert steppe and) in I…	2013	Tang, Shiming, Chengjie Wang, Andreas Wilkes, Pei Zhou, Yuanyuan Jiang, Guodong Han, Mengli Zhao, Ding Huang, and Philipp Schönbach. "Contribution of grazing to soil atmosphere CH 4 exchange during the growing season in a continental steppe." Atmospheric environment 67 (2013): 170-176.
500	C:N	198	China	43.1833	116.367	1000	330	0.7	sandyloam	sandy	grassland	GLD	cattle	25	2010	10	non	lig	198	0.0843798	295	Tang	Degradation of steppes induced by overgrazing may affect the uptake of atmospheric methane (CH4) by soil sinks. However, uncertainty is associated with the very limited knowledge of gas fluxes in rapidly degrading steppe. In this study, we investigated the effects of grazing on CH4 uptake during the growing season in three types of steppe (meadow steppe, typical steppe and desert steppe and) in I…	2013	Tang, Shiming, Chengjie Wang, Andreas Wilkes, Pei Zhou, Yuanyuan Jiang, Guodong Han, Mengli Zhao, Ding Huang, and Philipp Schönbach. "Contribution of grazing to soil atmosphere CH 4 exchange during the growing season in a continental steppe." Atmospheric environment 67 (2013): 170-176.
501	C:N	198	China	43.1833	116.367	1000	330	0.7	sandyloam	sandy	grassland	GLD	cattle	25	2010	10	non	mod	198	0.198398	296	Tang	Degradation of steppes induced by overgrazing may affect the uptake of atmospheric methane (CH4) by soil sinks. However, uncertainty is associated with the very limited knowledge of gas fluxes in rapidly degrading steppe. In this study, we investigated the effects of grazing on CH4 uptake during the growing season in three types of steppe (meadow steppe, typical steppe and desert steppe and) in I…	2013	Tang, Shiming, Chengjie Wang, Andreas Wilkes, Pei Zhou, Yuanyuan Jiang, Guodong Han, Mengli Zhao, Ding Huang, and Philipp Schönbach. "Contribution of grazing to soil atmosphere CH 4 exchange during the growing season in a continental steppe." Atmospheric environment 67 (2013): 170-176.
502	C:N	198	China	43.1833	116.367	1000	330	0.7	sandyloam	sandy	grassland	GLD	cattle	25	2010	10	over	hea	198	0.390016	297	Tang	Degradation of steppes induced by overgrazing may affect the uptake of atmospheric methane (CH4) by soil sinks. However, uncertainty is associated with the very limited knowledge of gas fluxes in rapidly degrading steppe. In this study, we investigated the effects of grazing on CH4 uptake during the growing season in three types of steppe (meadow steppe, typical steppe and desert steppe and) in I…	2013	Tang, Shiming, Chengjie Wang, Andreas Wilkes, Pei Zhou, Yuanyuan Jiang, Guodong Han, Mengli Zhao, Ding Huang, and Philipp Schönbach. "Contribution of grazing to soil atmosphere CH 4 exchange during the growing season in a continental steppe." Atmospheric environment 67 (2013): 170-176.
503	C:N	198	China	43.95	116.35	1000	370	1.2	sandyloam	sandy	grassland	GLD	cattle	25	2010	10	non	lig	198	0.0115608	298	Tang	Degradation of steppes induced by overgrazing may affect the uptake of atmospheric methane (CH4) by soil sinks. However, uncertainty is associated with the very limited knowledge of gas fluxes in rapidly degrading steppe. In this study, we investigated the effects of grazing on CH4 uptake during the growing season in three types of steppe (meadow steppe, typical steppe and desert steppe and) in I…	2013	Tang, Shiming, Chengjie Wang, Andreas Wilkes, Pei Zhou, Yuanyuan Jiang, Guodong Han, Mengli Zhao, Ding Huang, and Philipp Schönbach. "Contribution of grazing to soil atmosphere CH 4 exchange during the growing season in a continental steppe." Atmospheric environment 67 (2013): 170-176.
504	C:N	198	China	43.95	116.35	1000	370	1.2	sandyloam	sandy	grassland	GLD	cattle	25	2010	10	non	mod	198	0.00129116	299	Tang	Degradation of steppes induced by overgrazing may affect the uptake of atmospheric methane (CH4) by soil sinks. However, uncertainty is associated with the very limited knowledge of gas fluxes in rapidly degrading steppe. In this study, we investigated the effects of grazing on CH4 uptake during the growing season in three types of steppe (meadow steppe, typical steppe and desert steppe and) in I…	2013	Tang, Shiming, Chengjie Wang, Andreas Wilkes, Pei Zhou, Yuanyuan Jiang, Guodong Han, Mengli Zhao, Ding Huang, and Philipp Schönbach. "Contribution of grazing to soil atmosphere CH 4 exchange during the growing season in a continental steppe." Atmospheric environment 67 (2013): 170-176.
505	C:N	198	China	43.95	116.35	1000	370	1.2	sandyloam	sandy	grassland	GLD	cattle	25	2010	10	over	hea	198	-0.0169385	300	Tang	Degradation of steppes induced by overgrazing may affect the uptake of atmospheric methane (CH4) by soil sinks. However, uncertainty is associated with the very limited knowledge of gas fluxes in rapidly degrading steppe. In this study, we investigated the effects of grazing on CH4 uptake during the growing season in three types of steppe (meadow steppe, typical steppe and desert steppe and) in I…	2013	Tang, Shiming, Chengjie Wang, Andreas Wilkes, Pei Zhou, Yuanyuan Jiang, Guodong Han, Mengli Zhao, Ding Huang, and Philipp Schönbach. "Contribution of grazing to soil atmosphere CH 4 exchange during the growing season in a continental steppe." Atmospheric environment 67 (2013): 170-176.
506	C:N	199	USA	45.6667	-111.033	1468	465	6.7	siltyloam	others	ICLS	ICL	sheep	3	2011	10	over	hea	199	0.0396898	301	Barsotti	Changes in land use profoundly affect climate through variations in soil Greenhouse Gas (GHG) exchange. The need for alternative energies is accelerating land use change as marginal land or managed ecosystems are being converted to highly productive second-generation bioenergy crops such as energy cane (Saccharum spp. L). Although the deployment of energy cane is a promising strategy to meet glob…	2013	Barsotti, Joy L., Upendra M. Sainju, Andrew W. Lenssen, Cliff Montagne, and Patrick G. Hatfield. "Crop yields and soil organic matter responses to sheep grazing in US northern Great Plains." Soil and Tillage Research 134 (2013): 133-141.
507	C:N	200	China	42.9167	120.7	360	366	6.8	loamysand	sandy	grassland	GLD	sheep	12	2008	10	over	hea	200	-0.165232	304	Liu	Primary productivity and nutrient cycling in grasslands can be accelerated or decelerated by grazing by large mammals, and climate is one of the most important factors to determine the direction of the ecosystem response to grazing. In Mongolian grasslands, livestock grazing is common, and there is a latitudinal gradient in the degree of aridity. The degree of aridity increases from north to sout…	2013	Liu, Ren-tao, Ha-lin Zhao, Xue-yong Zhao, and Fan Zhu. "Effects of cultivation and grazing exclusion on the soil macro-faunal community of semiarid sandy grasslands in northern China." Arid land research and management 27, no. 4 (2013): 377-393.
508	C:N	201	Australia	-31.9	147.333	186	447	19	clayloam	others	grassland_tree	GLT	mix	3	2011	10	non	mod	201	0.0939318	305	Smith	This study investigated three possible reasons for low ground cover in an inter-patch in woody encroachment in semi-arid south-eastern Australia: (1) grazing by large herbivores, (2) competition with woody plants for resources, and (3) the smooth, crusted soil surface impeding litter lodgement and germination of seeds. Grazing exclusion, trenching (cutting roots of woody plants to 30 cm depth) an…	2013	Smith, Rhiannon, Matthew Tighe, Nick Reid, Sue Briggs, and Brian Wilson. "Effects of grazing, trenching and surface soil disturbance on ground cover in woody encroachment on the Cobar Pediplain, south-eastern Australia." Journal of Arid environments 96 (2013): 80-86.
509	C:N	202	China	38.9133	105.835	2100	280.4	4.93	siltyloam	others	grassland	GLD	sheep	4	2005	10	over	hea	202	-0.0187526	306	Wen	South central Iowa grasslands are dominated by cool season grass species with low productivity and plant species diversity which limits the forage for grazing animals and habitat for native grassland wildlife. Strategic spring mobgrazing may reduce competition from cool-season grass species allowing legumes, early successional species, and native plants to establish while improving soil character…	2013	Wen, Haiyan, Decao Niu, Hua Fu, and Jian Kang. "Experimental investigation on soil carbon, nitrogen, and their components under grazing and livestock exclusion in steppe and desert steppe grasslands, Northwestern China." Environmental earth sciences 70, no. 7 (2013): 3131-3141.
[truncated: 2,279 more rows]

## Sheet: Sheet1
10		-36.6667	-56.9333			GLD		Algeria
15		50.0004	-112.62		LU2	ICL		Algerian
22		33.8667	-83.4167		Landuse2	GLT		Argentina
30		-46.2691	168.412		GLD			Australia
32		50.0667	19.85		ICL			Austria
33		11.5833	76.2		GLT			Azerbaijan
[truncated: 281 more rows]
